# Supplementary material for: Genomic and Transcriptomic Insight of Giant Sclerotium Formation of Wood-Decay Fungi
Source: Front Microbiol. 2021 Oct 12;12:746121. doi: 10.3389/fmicb.2021.746121 (PMC8546338; doi:10.3389/fmicb.2021.746121)
Supplement: Supplementary file 1 [file Table_1.XLSX]

## Sheet: Sheet1
Supplementary Data 1. A block containing 242 gens only exit in WCLT
SEQS ID	Domain Function predicted by Interproscan	Best hit against American WCFL
WC09851.t1	Protein kinase-like domain，Aminoglycoside phosphotransferase	rna-gnl|WGS:AEHD|WOLCODRAFT_mRNA141147
WC09850.t1		#N/A
WC09849.t1		#N/A
WC09848.t1		#N/A
WC09847.t1		#N/A
WC09846.t1		#N/A
WC09846.t2		#N/A
WC09845.t1		#N/A
WC09844.t1	Inosine/uridine-preferring nucleoside hydrolase domain	#N/A
WC09843.t1		#N/A
WC09842.t1		#N/A
WC09842.t2		#N/A
WC09841.t1	Chitin synthase	#N/A
WC09840.t1	Chitin synthase	#N/A
WC09839.t1		#N/A
WC09838.t1	HNH nuclease	rna-gnl|WGS:AEHD|WOLCODRAFT_mRNA141162
WC09837.t1		#N/A
WC09836.t1	AMP-dependent synthetase/ligase	rna-gnl|WGS:AEHD|WOLCODRAFT_mRNA167865
WC09835.t1		rna-gnl|WGS:AEHD|WOLCODRAFT_mRNA85366
WC09834.t1		#N/A
WC09833.t1		#N/A
WC09832.t1		#N/A
WC09831.t1	ATP synthase, F1 complex, delta/epsilon subunit	#N/A
WC09830.t1		#N/A
WC09829.t1		#N/A
WC09828.t1	Rho GTPase activation protein	#N/A
WC09827.t1		#N/A
WC09826.t1		#N/A
WC09825.t1	Foie gras liver health family 1	#N/A
WC09824.t1	Shikimate kinase	#N/A
WC09823.t1	NAD(P)-binding domain，Shikimate dehydrogenase substrate binding	#N/A
WC09822.t1		#N/A
WC09822.t2		#N/A
WC09821.t1		rna-gnl|WGS:AEHD|WOLCODRAFT_mRNA147051
WC09820.t1		#N/A
WC09819.t1	Zinc finger, CCHC-type，Reverse transcriptase domain	#N/A
WC09818.t1		#N/A
WC09817.t1		#N/A
WC09816.t1	zinc-RING finger domain	#N/A
WC09815.t1		#N/A
WC09814.t1	Peptidase M36, fungalysin	#N/A
WC09813.t1		#N/A
WC09812.t1	Chitin synthase	#N/A
WC09811.t1	Chitin synthase	#N/A
WC09811.t2		#N/A
WC09810.t1		#N/A
WC09809.t1		#N/A
WC09808.t1		#N/A
WC09807.t1	SAP domain，SAP motif profile.	#N/A
WC09806.t1	ATP-binding domain	#N/A
WC09805.t1		#N/A
WC09804.t1	Oxoglutarate/iron-dependent dioxygenase	rna-gnl|WGS:AEHD|WOLCODRAFT_mRNA141348
WC09803.t1		#N/A
WC09802.t1	Chaperone for protein-folding within the ER, fungal	rna-gnl|WGS:AEHD|WOLCODRAFT_mRNA86022
WC09801.t1		#N/A
WC09800.t1		rna-gnl|WGS:AEHD|WOLCODRAFT_mRNA147006
WC09799.t1		#N/A
WC09798.t1	Elongator complex protein 5	#N/A
WC09797.t1	Alpha/Beta hydrolase fold	rna-gnl|WGS:AEHD|WOLCODRAFT_mRNA21571
WC09796.t1	Acyl-CoA N-acyltransferase	rna-gnl|WGS:AEHD|WOLCODRAFT_mRNA141356
WC09795.t1	Dienelactone hydrolase，Alpha/Beta hydrolase fold	#N/A
WC09794.t1	Translation protein, beta-barrel domain，	rna-gnl|WGS:AEHD|WOLCODRAFT_mRNA86004
WC09793.t1		#N/A
WC10610.t1		#N/A
WC10609.t1	HNH nuclease	#N/A
WC10608.t1		#N/A
WC10607.t1	Chitin synthase	#N/A
WC10606.t1	Fungal chitin synthase	#N/A
WC10605.t1		#N/A
WC10605.t2		#N/A
WC10604.t1		#N/A
WC10603.t1	Inosine/uridine-preferring nucleoside hydrolase domain	#N/A
WC10602.t1		#N/A
WC10601.t1		#N/A
WC10601.t2		#N/A
WC10600.t1		#N/A
WC10599.t1	Zinc finger, CCHC-type，Integrase, catalytic core	#N/A
WC10598.t1	FAD/NAD(P)-binding domain	#N/A
WC10597.t1		#N/A
WC10596.t1		#N/A
WC10595.t1	Endonuclease/exonuclease/phosphatase	#N/A
WC10594.t1		#N/A
WC10593.t1		#N/A
WC10592.t1		#N/A
WC10591.t1	Zinc finger, CCHC-type	#N/A
WC10590.t1		#N/A
WC10589.t1		#N/A
WC10588.t1		#N/A
WC10587.t1		#N/A
WC10586.t1		#N/A
WC10586.t2		#N/A
WC10585.t1		#N/A
WC10585.t2		#N/A
WC10584.t1		#N/A
WC10583.t1		#N/A
WC10582.t1	ATP-grasp fold, ATP-binding domain	#N/A
WC10581.t1	NADP-dependent oxidoreductase domain	#N/A
WC10580.t1		#N/A
WC10579.t1	Aconitase/3-isopropylmalate dehydratase large subunit	#N/A
WC10578.t1		#N/A
WC10577.t1	3-dehydroquinate synthase domain	#N/A
WC10576.t1		#N/A
WC10575.t1		#N/A
WC10574.t1		#N/A
WC10573.t1		#N/A
WC10356.t1	Pyruvate/Phosphoenolpyruvate kinase-like domain	#N/A
WC10357.t1		#N/A
WC10358.t1	Protein kinase-like domain	#N/A
WC10359.t1	FAD-binding domain	#N/A
WC10360.t1	AAA+ ATPase domain,Lon protease,PUA-like domain	#N/A
WC10361.t1	Lon protease,Ribosomal protein S5 domain 2-type fold,Peptidase S16	#N/A
WC10362.t1		#N/A
WC10363.t1	SKI-interacting protein, SKIP	#N/A
WC10364.t1	P-loop containing nucleoside triphosphate hydrolase,Helicase	#N/A
WC10365.t1	Fungal chitin synthase	#N/A
WC10365.t2	Fungal chitin synthase	#N/A
WC10366.t1	Peptidase M36, fungalysin	#N/A
WC10367.t1		#N/A
WC10368.t1		#N/A
WC10369.t1		#N/A
WC10370.t1		#N/A
WC10371.t1	Rudiment single hybrid motif,Biotin carboxylase, C-terminal	#N/A
WC10372.t1	ATP-binding domain,ATP-grasp fold	#N/A
WC10373.t1	NADP-dependent oxidoreductase domain	#N/A
WC10374.t1		#N/A
WC10375.t1		#N/A
WC10376.t1		#N/A
WC10377.t1		#N/A
WC10377.t2		#N/A
WC10378.t1	Alpha/Beta hydrolase fold	#N/A
WC10379.t1		#N/A
WC10380.t1		#N/A
WC10381.t1	Winged helix-turn-helix DNA-binding domain	#N/A
WC10382.t1	Sec63 domain,Immunoglobulin E-set	#N/A
WC10383.t1	Tyrosine-protein kinase, active site	#N/A
WC10384.t1	Protein kinase-like domain	#N/A
WC10385.t1	Tyrosine-protein kinase, active site,Protein kinase-like domain	#N/A
WC10386.t1	DNA helicase Pif1-like,P-loop containing nucleoside triphosphate hydrolase	#N/A
WC10387.t1	Protein kinase-like domain,Tyrosine-protein kinase, active site	#N/A
WC10388.t1		#N/A
WC10389.t1	SAP domain,Transposon, En/Spm-like	#N/A
WC10390.t1		#N/A
WC10391.t1	Vacuolar protein sorting-associated protein 8, central domain	#N/A
WC10391.t2		#N/A
WC10392.t1		#N/A
WC10393.t1		#N/A
WC10394.t1		#N/A
WC10395.t1		#N/A
WC10396.t1		#N/A
WC10397.t1	Winged helix-turn-helix DNA-binding domain	#N/A
WC10397.t2	Winged helix-turn-helix DNA-binding domain	#N/A
WC10398.t1		#N/A
WC10399.t1	3-dehydroquinate dehydratase type I,Enolpyruvate transferase domain	#N/A
WC10400.t1		#N/A
WC10401.t1	yrosine-protein kinase, active site; Protein kinase-like domain	#N/A
WC10402.t1	Zn(2)-C6 fungal-type DNA-binding domain	#N/A
WC10403.t1		#N/A
WC10404.t1		#N/A
WC10405.t1		#N/A
WC10406.t1	NAD(P)-binding domain,Short-chain dehydrogenase/reductase SDR	#N/A
WC10407.t1		#N/A
WC10408.t1	Kinetochore protein Nuf2	#N/A
WC10409.t1	P-loop containing nucleoside triphosphate hydrolase	#N/A
WC10410.t1		#N/A
WC10411.t1		#N/A
WC11065.t1		#N/A
WC11064.t1		#N/A
WC11063.t1	P-loop containing nucleoside triphosphate hydrolase	#N/A
WC11062.t1	Kinetochore protein Nuf2	#N/A
WC11061.t1	Zinc finger, CCHC-type; Integrase, catalytic core	#N/A
WC11060.t1		#N/A
WC11058.t1		#N/A
WC11059.t1		#N/A
WC11057.t1		#N/A
WC11056.t1		#N/A
WC11055.t1		#N/A
WC11054.t1		#N/A
WC11054.t2		#N/A
WC11053.t1	Short-chain dehydrogenase/reductase SDR;NAD(P)-binding domain	#N/A
WC11052.t1		#N/A
WC11051.t1		#N/A
WC11050.t1		#N/A
WC11049.t1		#N/A
WC11048.t1		#N/A
WC11047.t1		#N/A
WC11046.t1		#N/A
WC11045.t1		#N/A
WC11044.t1	SKI-interacting protein, SKIP	#N/A
WC11043.t1	ATP-binding domain;Winged helix-turn-helix DNA-binding domain	#N/A
WC11042.t1		#N/A
WC11041.t1	Oxoglutarate/iron-dependent dioxygenase	rna-gnl|WGS:AEHD|WOLCODRAFT_mRNA141348
WC11040.t1		#N/A
WC11039.t1	Chaperone for protein-folding within the ER, fungal	rna-gnl|WGS:AEHD|WOLCODRAFT_mRNA86022
WC11038.t1		#N/A
WC11037.t1		#N/A
WC11036.t1		#N/A
WC11035.t1	Elongator complex protein 5	#N/A
WC11034.t1	Alpha/beta hydrolase fold-1	rna-gnl|WGS:AEHD|WOLCODRAFT_mRNA21571
WC11033.t1	Acyl-CoA N-acyltransferase	rna-gnl|WGS:AEHD|WOLCODRAFT_mRNA141356
WC11032.t1	Dienelactone hydrolase;Alpha/Beta hydrolase fold	#N/A
WC11031.t1	Translation protein, beta-barrel domain;Translation elongation factor	rna-gnl|WGS:AEHD|WOLCODRAFT_mRNA86004
WC10170.t1		#N/A
WC10169.t1		#N/A
WC10168.t1	RING-type zinc-finger; Zinc finger, RING/FYVE/PHD-type	#N/A
WC10167.t1		#N/A
WC10166.t1		#N/A
WC10165.t1	Zinc finger, RING/FYVE/PHD-type	#N/A
WC10164.t1		#N/A
WC10163.t1		#N/A
WC10162.t1	Actin family;Actin-related protein 8/Plant actin-related protein 9	#N/A
WC10161.t1		#N/A
WC10160.t1		#N/A
WC10159.t1	Aspartic peptidase domain	#N/A
WC10158.t1		#N/A
WC10158.t2		#N/A
WC10157.t1		#N/A
WC10156.t1		#N/A
WC10155.t1		#N/A
WC10154.t1		#N/A
WC10153.t1	Zinc finger, RING/FYVE/PHD-type; Zinc finger C2H2-type	rna-gnl|WGS:AEHD|WOLCODRAFT_mRNA129340
WC10152.t1		#N/A
WC10151.t1		rna-gnl|WGS:AEHD|WOLCODRAFT_mRNA159104
WC10150.t1	Metallo-dependent phosphatase-like;Calcineurin-like phosphoesterase	rna-gnl|WGS:AEHD|WOLCODRAFT_mRNA159105
WC10149.t1	Brix domain	rna-gnl|WGS:AEHD|WOLCODRAFT_mRNA159106
WC10148.t1		#N/A
WC10147.t1	Phosducin, thioredoxin-like domain; Phosducin N-terminal domain	rna-gnl|WGS:AEHD|WOLCODRAFT_mRNA141295
WC10146.t1		rna-gnl|WGS:AEHD|WOLCODRAFT_mRNA85786
WC10145.t1	DNA breaking-rejoining enzyme, catalytic core;Integrase-like	#N/A
WC10144.t1		#N/A
WC10143.t1	Glycoside hydrolase, family 3, N-terminal;	#N/A
WC10142.t1		#N/A
WC10141.t1		#N/A
WC10140.t1	Protease propeptides/proteinase inhibitor I9;	#N/A
WC10139.t1	RmlC-like jelly roll fold; RmlC-like cupin domain	#N/A
WC10138.t1		rna-gnl|WGS:AEHD|WOLCODRAFT_mRNA29610
WC10137.t1	FAD/NAD(P)-binding domain	#N/A
WC10136.t1	Leucine-rich repeat domain, L domain-like	#N/A
WC08982.t1		#N/A
WC08983.t1		#N/A
WC08984.t1	Glycoside hydrolase, family 3; Fibronectin type III-like domain	rna-gnl|WGS:AEHD|WOLCODRAFT_mRNA29607
WC08985.t1		#N/A
WC08986.t1		#N/A
