# Supplementary material for: Genomic and Transcriptomic Insight of Giant Sclerotium Formation of Wood-Decay Fungi
Source: Front Microbiol. 2021 Oct 12;12:746121. doi: 10.3389/fmicb.2021.746121 (PMC8546338; doi:10.3389/fmicb.2021.746121)
Supplement: Supplementary file 3 [file Table_3.XLSX]

## Sheet: sheet 1
Supplementary Data 3. Gene family expansion and contraction of 31 fungi
Species	Expanded fams	Genes gained	genes/expansion	Contracted fams	Genes lost	genes/contraction	No change	Avg. Expansion
Flammulina velutipes	1035 (120)	3232	3.12	798 (22)	889	1.11	7731	0.244981
Coprinus cinereus	581 (62)	1843	3.17	830 (29)	1076	1.3	8153	0.080197
Wolfiporia cocos	1278 (131)	2468	1.93	721 (51)	940	1.3	7565	0.159766
Serpula lacrymans	683 (93)	2790	4.08	3468 (8)	3667	1.06	5413	-0.091698
Sparassis crispa	733 (137)	2564	3.5	1293 (39)	1509	1.17	7538	0.110309
Ustilago maydis	207 (3)	328	1.58	4713 (3)	4945	1.05	4644	-0.482748
Daedalea quercina	357 (55)	682	1.91	401 (71)	587	1.46	8806	0.009933
Lentinula edodes	1050 (68)	1747	1.66	1161 (75)	1542	1.33	7353	0.021435
Fomitopsis pinicola	739 (206)	2234	3.02	230 (18)	273	1.19	8595	0.20504
Neurospora crassa	1000 (3)	1293	1.29	665 (3)	801	1.2	7899	0.051443
Metarhizium anisopliae	929 (20)	1813	1.95	1144 (0)	1176	1.03	7491	0.066604
Botrytis cinerea	1648 (29)	3012	1.83	757 (1)	781	1.03	7159	0.233271
Ganoderma sinense	775 (119)	2064	2.66	436 (18)	487	1.12	8353	0.164889
Fibroporia radiculosa	252 (48)	500	1.98	1035 (113)	1359	1.31	8277	-0.089816
Antrodia cinnamomea	243 (26)	1316	5.42	1772 (110)	2229	1.26	7549	-0.095462
Coprinus neoformans	427 (1)	607	1.42	4604 (2)	4852	1.05	4533	-0.443852
Aspergillus niger	995 (27)	1951	1.96	407 (0)	414	1.02	8162	0.160707
Tuber melanosporum	268 (1)	359	1.34	2576 (8)	2974	1.15	6720	-0.273421
Sclerotinia sclerotiorum	572 (3)	1285	2.25	1075 (0)	1107	1.03	7917	0.018611
Rhizoctonia solani	908 (86)	3627	3.99	3793 (20)	4084	1.08	4863	-0.047783
Grifola frondosa	1110 (120)	2423	2.18	1149 (31)	1304	1.13	7305	0.117001
Phanerochaete chrysosporium	568 (63)	1565	2.76	2660 (96)	3048	1.15	6336	-0.155061
Ganoderma lucidum	1022 (84)	1961	1.92	363 (20)	422	1.16	8179	0.160916
Laccaria bicolor	1166 (155)	4148	3.56	902 (26)	1112	1.23	7496	0.31744
Penicillium chrysogenum	817 (9)	1406	1.72	442 (2)	477	1.08	8305	0.097135
Postia placenta	570 (159)	2069	3.63	486 (22)	545	1.12	8508	0.159348
S.cerevisiae	500 (1)	748	1.5	3444 (19)	4092	1.19	5620	-0.349645
Pleurotus ostreatus	818 (85)	2217	2.71	1732 (9)	1868	1.08	7014	0.036491
Laetiporus sulphureus	875 (114)	2013	2.3	705 (55)	848	1.2	7984	0.121811
Schizophyllum commune	814 (88)	2381	2.93	1130 (23)	1331	1.18	7620	0.109787
Magnaporthe grisea	684 (15)	1262	1.85	423 (0)	446	1.05	8457	0.08532
