# Supplementary material for: Genomic and Transcriptomic Insight of Giant Sclerotium Formation of Wood-Decay Fungi
Source: Front Microbiol. 2021 Oct 12;12:746121. doi: 10.3389/fmicb.2021.746121 (PMC8546338; doi:10.3389/fmicb.2021.746121)
Supplement: Supplementary file 4 [file Table_4.XLSX]

## Sheet: Sheet1
Supplementary Data 4. Gene family most significant expansion in W.cocos genome
Family	Conserved domain contained	Family	Conserved domain contained	Family	Conserved domain contained	Family	Conserved domain contained	Family	Conserved domain contained
OG0000008		OG0000029		OG0000084		OG0000002	Unknown	OG0000013	Unknown
WC00619.t1	RNase_HI_RT_Ty1	WC02486.t1	fungal_TF_MHR	WC00003.t1		WC00062.t1		WC00173.t1
WC03523.t1	RNase_HI_RT_Ty1，RVT_2 superfamily，gag_pre-integrs，rve，Retrotran_gag_2 superfamily，ZnF_C2HC	WC02487.t1		WC00004.t1		WC00064.t1		WC00468.t1
WC03523.t3		WC02488.t1	fungal_TF_MHR	WC00127.t1		WC00066.t1		WC00589.t1
WC03945.t1	RNase_HI_RT_Ty1，RVT_2 superfamily，gag_pre-integrs，rve，Retrotran_gag_2 superfamily，ZnF_C2HC	WC02503.t1		WC00242.t1		WC00114.t1		WC00594.t1
WC04564.t1	RNase_HI_RT_Ty1，RVT_2 superfamily，gag_pre-integrs，rve，DEC-1_N superfamily	WC02504.t1		WC02357.t1	PKc_like superfamily	WC00114.t2		WC00597.t1
WC04564.t2	RNase_HI_RT_Ty1，RVT_2 superfamily	WC02505.t1		WC03692.t1		WC00123.t1		WC00623.t1
WC04564.t3	RNase_HI_RT_Ty1，RVT_2 superfamily	WC02508.t1	fungal_TF_MHR，GAL4，ZIP_Gal4p-like superfamily	WC03878.t1	PKc_like superfamily	WC00152.t1		WC00743.t1
WC04806.t1	RNase_HI_RT_Ty1，RVT_2 superfamily	WC02911.t1	fungal_TF_MHR，GAL4	WC04213.t1		WC00153.t1		WC00744.t1
WC05920.t1	rve superfamily	WC04145.t1	GAL4 superfamily,ZIP_Gal4p-like superfamily	WC04215.t1		WC00153.t2		WC01828.t1
WC05921.t1	RNase_HI_RT_Ty1，RVT_2 superfamily	WC04146.t1	fungal_TF_MHR	WC04218.t1		WC00156.t1		WC02426.t1
WC06660.t1	RVT_2 superfamily	WC04184.t1	fungal_TF_MHR	WC04220.t1	UPF0047	WC00226.t1		WC02515.t1
WC06770.t1	RNase_HI_RT_Ty1，RVT_2 superfamily，gag_pre-integrs，rve，Retrotran_gag_2 superfamily，ZnF_C2HC	WC05418.t1	fungal_TF_MHR,GAL4,ZIP_Gal4p-like superfamily	WC04324.t1		WC00285.t1		WC02515.t2
WC07892.t1	…..+DEC-1_N superfamily	WC05991.t1	fungal_TF_MHR	WC05044.t1		WC00285.t2		WC02558.t1
WC08308.t1	RNase_HI_RT_Ty1	WC05992.t1	GAL4,ZIP_Sip4	WC05045.t1	PKc_like superfamily	WC00653.t1		WC02559.t1
WC08309.t1	…..+DedD superfamily	WC09139.t1	fungal_TF_MHR,GAL4,ZIP_Gal4p-like superfamily	WC07221.t1		WC00657.t1		WC04300.t1
WC08602.t1	RNase_HI_RT_Ty1，RVT_2 superfamily，DEC-1_N superfamily	WC09139.t2	fungal_TF_MHR,GAL4,ZIP_Gal4p-like superfamily	WC07228.t1	PKc_like superfamily	WC00727.t1		WC05783.t1
WC08742.t1	gag_pre-integrs，rve superfamily	WC09164.t1	PHA03255 superfamily,fungal_TF_MHR,GAL4,ZIP_Gal4p-like superfamily	WC07852.t1	PKc_like superfamily	WC00770.t1		WC05783.t2
WC09262.t1	RVT_2 superfamily，rve superfamily	WC09168.t1	fungal_TF_MHR	WC07854.t1	PKc_like superfamily	WC00894.t1		WC05960.t1
WC10591.t1	RNase_HI_RT_Ty1，RVT_2 superfamily，gag_pre-integrs，rve，Retrotran_gag_2 superfamily，ZnF_C2HC，DEC-1_N superfamily	WC09169.t1	ZIP_Gal4p-like	WC08264.t1		WC00921.t1		WC05960.t2
WC10599.t1	RVT_2 superfamily，rve superfamily，ZnF_C2HC	WC09170.t1		WC08397.t1		WC00931.t1		WC05966.t1
WC10898.t1	RNase_HI_RT_Ty1，RVT_2 superfamily，gag_pre-integrs，rve，Retrotran_gag_2 superfamily，ZnF_C2HC，DEC-1_N superfamily	WC09171.t1		WC08398.t1	PKc_like superfamily	WC00932.t1		WC05988.t1
WC10898.t2	RNase_HI_RT_Ty1，RVT_2 superfamily，gag_pre-integrs，rve，Retrotran_gag_2 superfamily，ZnF_C2HC，DEC-1_N superfamily	WC11701.t1	fungal_TF_MHR	WC08981.t1		WC00933.t1		WC05988.t2
WC11061.t1	RVT_2 superfamily，rve superfamily，ZnF_C2HC	WC11702.t1	fungal_TF_MHR	WC09793.t1		WC00937.t1		WC05996.t1
WC11207.t1	RNase_HI_RT_Ty1，RVT_2 superfamily，gag_pre-integrs，rve，Retrotran_gag_2 superfamily，ZnF_C2HC，DEC-1_N superfamily	WC11718.t1	fungal_TF_MHR	WC09848.t1		WC01535.t1		WC06081.t1
		WC11719.t1	fungal_TF_MHR	WC10156.t1		WC01536.t1		WC06115.t1
		WC11723.t1	fungal_TF_MHR,GAL4,ZIP_Gal4p-like superfamily	WC10171.t1		WC01538.t1		WC06145.t1
				WC10357.t1		WC01539.t1		WC06681.t1
				WC10369.t1		WC02457.t1		WC06682.t1
				WC10525.t1		WC02578.t1		WC06682.t2
				WC10569.t1	PKc_like superfamily	WC02601.t1		WC06696.t1
				WC10592.t1		WC02633.t1		WC06697.t1
				WC10650.t1		WC02674.t1		WC06707.t1
				WC10707.t1	PKc_like superfamily	WC02674.t2		WC06711.t1
				WC10710.t1	PKc_like superfamily	WC03264.t1		WC06712.t1
				WC10719.t1	PKc_like superfamily	WC03291.t1		WC06732.t1
				WC10726.t1	PKc_like superfamily	WC03292.t1		WC06733.t1
				WC10797.t1		WC03341.t1		WC06740.t1
				WC10799.t1	PKc_like superfamily	WC03423.t1		WC06741.t1
				WC11114.t1	PKc_like superfamily	WC03433.t1		WC06742.t1
				WC11245.t1		WC03712.t1		WC06743.t1
				WC11463.t1		WC03748.t1		WC06745.t1
				WC11465.t1		WC04297.t1		WC06749.t1
				WC11597.t1		WC04315.t1		WC06750.t1
						WC04372.t1		WC06765.t1
						WC04373.t1		WC07319.t1
						WC04375.t1		WC07774.t1
						WC04375.t2		WC07811.t1
						WC04857.t1		WC07813.t2
						WC04902.t1		WC07813.t3
						WC04975.t1		WC07832.t1
						WC04980.t1		WC08413.t1
						WC04980.t2		WC09389.t1
						WC05034.t1		WC09728.t1
						WC05035.t1		WC09730.t1
						WC05174.t1		WC09998.t1
						WC05200.t1		WC10026.t1
						WC05200.t2		WC10050.t1
						WC05201.t1		WC10055.t1
						WC05548.t1		WC10067.t1
						WC05548.t2		WC10068.t1
						WC05826.t1		WC10112.t1
						WC06517.t1		WC10112.t2
						WC06518.t1		WC10113.t1
						WC06520.t1		WC10117.t1
						WC06521.t1		WC10226.t1
						WC06752.t1		WC10227.t1
						WC06866.t1		WC10243.t1
						WC07074.t1		WC10243.t2
						WC07075.t1		WC10243.t3
						WC07076.t1		WC10243.t4
						WC07077.t1		WC10255.t1
						WC07093.t1		WC10257.t1
						WC07093.t2		WC10284.t1
						WC07271.t1		WC10426.t1
						WC07271.t2		WC10488.t1
						WC07352.t1		WC11388.t1
						WC07447.t1		WC11393.t1
						WC07653.t1		WC11396.t1
						WC07653.t2		WC11473.t1
						WC07888.t1		WC11473.t2
						WC08232.t1		WC11538.t1
						WC08421.t1		WC11649.t1
						WC08421.t2
						WC08670.t1
						WC08788.t1
						WC08996.t1
						WC09433.t1
						WC09512.t1
						WC09994.t1
						WC10093.t1
						WC10097.t1
						WC10110.t1
						WC10274.t1
						WC10276.t1
						WC10276.t2
						WC10845.t1
						WC10845.t2
						WC10927.t1
						WC10929.t1
						WC10931.t1
						WC10973.t1
						WC11222.t1
						WC11242.t1
						WC11439.t1
						WC11541.t1
						WC11731.t1
						WC11731.t2
						WC11880.t1
