# Supplementary material for: Genomic and Transcriptomic Insight of Giant Sclerotium Formation of Wood-Decay Fungi
Source: Front Microbiol. 2021 Oct 12;12:746121. doi: 10.3389/fmicb.2021.746121 (PMC8546338; doi:10.3389/fmicb.2021.746121)
Supplement: Supplementary file 5 [file Table_5.XLSX]

## Sheet: sheet 1
Supplementary Data 5. The domains contained in significantly differentially expressed genes.
IP vs MYC				EP vs MYC
Domain	UP count	Down count	All count	Domain	UP count	Down count	All count
PHA03247 superfamily	58	17	298	PHA03247 superfamily	61	33	298
MFS superfamily	32	19	181	p450 superfamily	39	26	148
p450 superfamily	29	33	148	MFS superfamily	33	24	181
PKc_like superfamily	25	10	129	GAL4	30	1	90
GAL4	17	1	90	PKc_like superfamily	23	12	129
SDR superfamily	17	20	122	fungal_TF_MHR	17	1	79
PHA03307 superfamily	16	4	103	SDR superfamily	17	22	122
P-loop_NTPase superfamily	14	5	59	WD40	14	15	95
fungal_TF_MHR	13	1	79	PHA03307 superfamily	13	13	103
PcbC	11	4	30	RRM_SF superfamily	12	0	53
pepsin_like	10	1	25	SLC5-6-like_sbd superfamily	12	1	23
SLC5-6-like_sbd superfamily	9	1	22	PcbC	11	9	30
PRK12323 superfamily	8	2	39	MhpC	10	4	29
RNase_HI_RT_Ty1	8	0	19	Abhydrolase superfamily	8	20	81
WD40	6	11	94	Smc superfamily	3	10	53
Abhydrolase superfamily	4	18	81	SMC_prok_B superfamily	2	13	70
