# Supplementary material for: Genomic and Transcriptomic Insight of Giant Sclerotium Formation of Wood-Decay Fungi
Source: Front Microbiol. 2021 Oct 12;12:746121. doi: 10.3389/fmicb.2021.746121 (PMC8546338; doi:10.3389/fmicb.2021.746121)
Supplement: Supplementary file 6 [file Table_6.XLSX]

## Sheet: Sheet1
Supplementary Data 6. CAZymes number of different family from wood rot representative fungal genomes
	Family	Antrodia camphorata	Coprinus cinereus	Daedalea quercina	Fibroporia radiculosa	Wolfporia cocos	Tuber melanosporum	Fomitopsis pinicola	Ganoderma lucidum	Ganderma sinense	Grifola frondosa	Laccaria bicolor	Laetiporus sulphureus	Postia placenta	Schizophyllum commune	Serpula lacrymans	Sparassis crispa
AA	AA1	6	18	7	5	6	6	8	16	20	14	15	8	5	7	7	6
	AA11	0	0	0	0	0	9	0	0	0	0	0	0	0	8	0	0
	AA12	0	7	0	0	0	1	0	0	4	1	0	0	0	0	0	0
	AA14	2	4	2	2	2	0	3	4	0	3	3	3	2	3	3	3
	AA16	0	0	0	0	0	0	0	0	0	0	0	0	0	0	1	0
	AA2	2	4	2	2	2	1	2	10	12	17	2	2	2	2	1	2
	AA3	11	35	17	22	17	6	21	33	34	24	9	30	26	23	12	13
	AA4	0	0	0	0	0	1	0	2	1	1	0	1	2	2	2	0
	AA5	4	6	4	3	4	1	4	9	15	7	8	4	3	2	3	3
	AA6	1	3	1	1	1	1	1	1	1	1	2	1	1	4	2	1
	AA7	5	18	14	4	15	9	14	8	15	4	7	8	11	11	8	6
	AA8	0	1	0	0	0	1	0	2	3	2	3	0	0	1	4	1
	AA9	2	34	4	2	2	2	4	14	15	13	10	2	2	22	5	2
CBM	CBM1	0	6	0	0	0	0	0	0	0	1	0	0	0	1	0	0
	CBM13	2	12	4	2	0	1	5	5	6	3	4	3	3	11	2	2
	CBM18	0	0	0	0	0	1	0	2	0	0	0	0	0	0	0	0
	CBM21	2	5	2	2	2	1	2	0	2	0	2	2	2	2	0	2
	CBM43	0	0	0	0	0	1	0	0	0	0	0	0	0	0	0	0
	CBM48	3	3	4	4	0	0	3	2	2	2	4	5	4	4	3	4
	CBM50	2	7	2	2	0	2	2	5	8	4	2	2	2	5	2	1
	CBM63	0	0	0	0	0	0	0	0	0	0	0	0	0	1	0	0
	CBM67	0	0	0	0	0	1	0	0	0	0	0	0	0	0	0	0
CE	CE1	4	5	2	1	1	1	1	3	3	2	1	3	1	10	1	1
	CE10	0	26	34	23	31	8	40	25	35	17	18	28	39	29	37	27
	CE12	0	1	0	0	0	1	0	1	1	0	0	0	0	2	0	0
	CE14	0	0	0	0	0	0	0	0	0	0	0	0	0	1	0	0
	CE15	0	8	1	0	1	0	1	2	2	1	0	0	1	2	0	0
	CE16	27	6	10	4	4	1	9	12	15	8	3	6	4	9	4	4
	CE2	0	1	0	1	0	0	1	1	0	0	0	0	0	0	1	1
	CE3	0	2	0	0	0	0	0	0	0	0	0	0	0	0	0	0
	CE4	3	17	4	3	3	9	4	3	4	5	9	4	3	8	5	3
	CE5	0	6	0	0	0	0	0	0	0	0	1	0	0	1	0	0
	CE8	1	2	3	4	3	2	4	4	4	3	4	2	3	4	3	2
	CE9	1	1	1	1	1	0	1	1	1	1	0	1	1	1	1	1
GH	GH0	1	0	1	1	1	0	1	1	1	3	0	0	1	0	0	1
	GH1	1	2	2	2	1	3	2	3	3	2	0	2	2	3	2	2
	GH10	1	6	3	3	4	1	3	6	8	4	0	2	3	5	1	1
	GH105	1	5	3	2	4	0	4	4	3	1	9	1	1	8	4	3
	GH109	0	0	0	0	0	0	0	1	1	0	0	0	0	1	0	0
	GH11	0	6	0	0	0	0	0	0	0	0	0	0	0	1	0	0
	GH114	0	0	0	0	0	0	0	0	0	0	0	0	0	1	0	0
	GH115	1	1	1	2	2	0	1	2	5	4	0	2	1	2	1	1
	GH12	1	1	2	2	2	1	2	3	4	3	3	2	2	1	1	2
	GH125	1	1	1	1	1	1	1	1	1	1	0	1	1	1	1	1
	GH127	0	0	1	0	2	0	1	0	2	2	0	1	0	0	0	0
	GH128	3	4	3	2	2	1	4	6	6	1	4	2	3	5	5	2
	GH13	5	7	7	8	9	9	7	9	10	7	8	8	7	13	7	6
	GH131	0	2	1	0	0	1	1	3	3	2	1	0	0	2	2	0
	GH132	0	0	0	0	0	2	0	0	0	0	0	0	0	0	0	0
	GH135	0	0	0	0	0	0	0	0	1	1	0	0	0	0	0	0
	GH140	0	0	0	0	0	0	0	0	0	0	0	0	0	1	0	0
	GH145	0	1	0	0	0	0	0	1	1	1	0	0	0	1	1	0
	GH146	0	0	1	0	0	0	1	1	1	1	0	0	0	3	1	0
	GH15	2	4	2	2	2	1	2	3	4	2	2	2	2	3	2	2
	GH152	2	3	7	2	4	1	13	7	10	1	2	2	2	10	5	2
	GH154	1	1	1	0	1	0	1	1	1	1	0	1	1	1	1	1
	GH16	17	28	19	15	17	6	23	28	32	16	25	19	23	28	18	16
	GH17	2	3	2	1	1	4	3	2	3	1	4	2	2	3	2	2
	GH18	11	11	15	12	12	9	23	34	44	14	11	11	13	17	12	14
	GH2	3	2	3	3	3	2	4	3	3	2	2	4	3	4	3	3
	GH20	3	2	3	2	3	2	4	5	6	5	1	3	3	3	2	3
	GH23	0	1	0	0	0	0	0	0	0	0	0	0	0	0	0	0
	GH24	0	6	0	0	0	1	0	0	0	0	3	0	0	0	0	0
	GH25	0	0	0	0	0	0	0	2	2	1	0	0	0	1	1	0
	GH26	0	0	0	0	0	0	0	0	0	0	0	0	0	1	0	0
	GH27	3	0	3	3	1	0	4	3	3	3	1	3	3	1	3	3
	GH28	4	3	8	8	10	2	12	11	10	5	5	7	8	3	7	12
	GH29	0	0	0	0	0	0	0	0	0	1	0	0	0	2	1	0
	GH3	5	7	8	7	11	7	11	11	13	10	3	7	6	12	10	7
	GH30	1	3	5	1	3	0	7	2	2	2	6	1	3	6	2	2
	GH31	4	3	4	5	5	5	4	6	7	4	1	4	4	4	5	4
	GH32	0	0	0	0	0	1	3	1	0	0	0	0	0	1	0	0
	GH35	2	0	1	2	1	0	2	5	9	2	1	1	1	4	3	2
	GH36	0	0	0	0	0	3	0	0	0	0	0	0	0	0	0	0
	GH37	4	3	3	3	2	0	3	3	3	2	3	3	4	3	3	3
	GH38	3	2	2	3	1	1	2	2	7	1	2	2	1	2	2	20
	GH43	1	4	3	4	1	1	8	12	15	2	0	1	1	18	2	1
	GH44	0	1	0	0	0	0	0	0	0	0	0	0	0	0	0	0
	GH45	0	0	0	0	0	1	1	1	0	1	0	0	0	1	0	0
	GH47	6	9	6	7	6	6	6	10	9	8	8	6	6	7	6	7
	GH5	21	27	19	15	17	6	20	19	16	19	22	21	18	17	21	17
	GH51	1	1	1	2	2	0	3	2	3	2	0	2	1	2	1	1
	GH53	1	1	1	1	1	0	1	1	1	1	0	1	1	1	1	1
	GH55	1	1	3	3	4	2	3	3	3	2	2	4	3	2	5	2
	GH6	1	6	2	1	0	2	2	3	3	1	2	2	2	2	3	2
	GH62	0	3	0	0	0	0	0	0	0	0	0	0	0	1	0	0
	GH63	1	2	1	1	1	2	1	0	1	1	1	2	1	2	2	1
	GH7	0	6	0	0	0	0	0	3	3	3	0	1	0	2	0	0
	GH71	4	5	6	2	1	1	5	6	8	4	5	5	3	10	5	4
	GH72	2	3	2	2	2	5	2	2	2	2	6	2	3	2	3	3
	GH74	0	1	0	0	0	0	0	1	1	1	0	0	0	1	1	0
	GH75	0	1	1	0	0	1	0	0	0	0	7	0	0	0	0	0
	GH76	0	0	0	0	0	1	2	2	2	0	1	0	0	6	2	0
	GH78	1	0	3	3	2	2	3	4	9	1	0	3	3	3	2	0
	GH79	3	5	4	2	3	0	3	9	11	7	9	4	2	2	5	3
	GH81	0	0	0	0	0	2	0	0	0	0	0	0	0	1	0	0
	GH85	1	2	1	1	1	1	1	1	1	1	1	0	1	1	1	1
	GH88	1	1	1	1	1	0	1	1	1	1	1	1	1	1	1	1
	GH89	1	0	2	1	1	0	2	1	2	1	0	1	1	0	2	2
	GH9	1	1	0	0	0	0	0	1	1	1	1	0	0	1	1	0
	GH92	4	3	3	2	5	1	3	5	5	6	2	4	3	5	3	2
	GH93	1	1	1	1	0	0	1	1	2	0	0	0	1	3	1	0
	GH95	1	0	1	1	1	0	1	1	3	1	1	1	1	1	1	1
GT	GT0	1	2	1	2	1	1	2	2	2	2	1	2	2	1	2	2
	GT1	4	3	4	1	2	4	4	4	5	1	2	2	2	7	2	9
	GT13	0	1	1	1	0	2	1	1	1	2	1	1	0	1	1	2
	GT15	1	6	3	3	7	6	5	3	3	2	5	5	4	6	3	3
	GT17	1	0	1	0	0	0	1	1	1	1	1	0	0	1	0	0
	GT2	16	17	18	14	17	12	16	17	16	16	18	18	20	19	18	18
	GT20	3	3	3	3	4	3	3	3	3	4	4	3	3	3	3	3
	GT21	1	1	1	1	1	1	1	1	1	0	1	1	1	1	1	1
	GT22	5	6	6	5	4	6	6	5	4	8	3	5	5	5	5	6
	GT24	0	1	1	1	1	1	1	2	2	1	0	1	1	1	1	1
	GT25	0	1	0	1	1	0	1	0	0	1	0	1	0	2	0	1
	GT28	1	1	1	1	1	0	0	0	0	0	1	1	1	1	0	1
	GT29	0	2	1	0	0	0	1	1	1	0	1	1	1	1	1	1
	GT3	1	1	1	1	1	1	1	1	1	3	1	1	1	1	1	1
	GT30	0	1	1	1	0	0	1	1	1	1	1	1	1	1	1	1
	GT31	2	2	2	1	1	1	2	2	2	2	1	2	2	2	2	2
	GT32	1	1	1	1	1	2	1	1	0	1	1	1	1	3	0	1
	GT33	1	1	1	1	1	1	1	1	1	1	1	1	1	1	1	1
	GT34	0	0	0	0	0	2	0	0	0	0	0	0	0	0	0	0
	GT35	1	1	1	1	1	1	1	1	1	1	1	1	1	1	1	1
	GT39	2	3	3	3	3	3	3	3	3	4	4	3	3	3	3	3
	GT4	6	6	6	6	5	5	6	6	5	5	5	7	6	6	6	6
	GT41	1	0	1	0	0	1	1	0	0	1	0	1	1	0	1	1
	GT47	0	1	2	1	0	1	2	1	1	1	2	1	1	1	1	1
	GT48	8	3	2	2	2	2	2	3	2	4	3	2	1	2	3	3
	GT49	1	1	1	1	1	0	1	1	1	0	0	1	1	1	1	1
	GT5	0	0	0	0	0	0	0	0	0	0	2	0	0	0	0	0
	GT50	1	1	1	1	1	1	1	1	1	2	1	1	1	1	1	1
	GT57	2	2	2	1	2	2	2	2	2	2	2	2	2	2	1	2
	GT58	0	1	1	1	1	1	1	1	1	1	1	1	1	1	1	1
	GT59	1	1	1	1	1	1	1	1	1	1	1	1	1	1	1	1
	GT62	0	0	0	0	0	3	0	0	0	0	0	0	0	0	0	0
	GT66	1	1	1	1	2	1	1	1	1	1	1	1	1	1	1	2
	GT69	3	5	3	3	4	2	3	3	3	5	2	3	4	3	3	2
	GT7	2	2	2	2	0	0	2	2	2	2	2	2	2	2	2	2
	GT76	1	1	1	1	1	1	1	2	1	1	1	1	1	1	1	1
	GT8	5	5	6	7	11	2	6	6	7	4	6	6	6	3	3	5
	GT90	1	6	1	1	1	1	1	1	1	1	7	1	1	6	3	1
	GT95	1	1	1	1	0	1	1	1	1	1	2	1	2	1	2	1
PL	PL1	0	1	0	0	0	2	0	0	0	0	0	0	0	5	0	0
	PL14	1	7	2	2	2	0	3	6	6	4	6	3	5	2	3	4
	PL26	0	0	0	0	0	0	0	0	0	0	0	0	0	1	0	0
	PL3	0	2	0	0	0	0	0	0	0	0	0	0	0	4	0	0
	PL30	0	0	0	0	0	0	0	0	2	0	0	0	0	0	0	0
	PL35	0	3	1	1	1	0	1	2	2	2	1	1	1	1	1	1
	PL4	0	2	0	0	0	1	0	0	0	0	0	0	0	3	0	0
	PL8	0	1	0	0	0	0	0	3	1	2	1	0	0	1	2	0
	PL9	0	0	0	0	0	0	0	0	0	0	0	0	0	1	0	0
	total	289	547	377	305	331	240	436	517	603	397	367	356	357	536	367	343
