# Supplementary material for: Genomic and Transcriptomic Insight of Giant Sclerotium Formation of Wood-Decay Fungi
Source: Front Microbiol. 2021 Oct 12;12:746121. doi: 10.3389/fmicb.2021.746121 (PMC8546338; doi:10.3389/fmicb.2021.746121)
Supplement: Supplementary file 7 [file Table_7.XLSX]

## Sheet: Wolfiporia cocos LT
Supplementary Data 7. Identification and comparison of CYP450 genes in WCLT and WCFL
Wolfiporia cocos-LT SEQS ID	best hit	%ID	aln length	comments	CYP name	SEQS
WC07617.t1	CYP51F1v3	84.94	498		CYP51F1	MLPRDRSLPPLVFHWIPWFGSAAQYGQDPVEFFKACREKYGNVFTFVLLGRRVTVALGPKGNDLVFGSKHTIVAAEEVYSPLTTPVFGKDVVYDCPNELLMEQKKFVKVSLTTDKFREYIGMIEDEVTQFMDNDPAFRIFQLNDINEWGAFGAYKTLAEITVLTAARTLQGKEVRSNMDKGFAELYHDLDHGLTPLHWMFSNLPLPSYRKRDIAQEKMSQFYQNILRNRRDSNGDYEDDVMASLMTQHYRDGRPVPDHEIAHMMIALLMAGQHTSSSSTSWVLLHLADRPDVAEQLYQEQVEHFGLPGGGFRDMTYEDLKKLPILEAVVRETLRIHAPIHSIMRYVRSDLPVPPTLGAPTADSCYVVPKGYTVLASPALSQMDPLIWQNAGTWDPARWY…
WC00047.t2	CYP51F1_Plicaturopsis_crispa_v1.0_(94760)Plicr1	56.72	506	49% to WC07617.t1	CYP51F14	MLHVLSQLIAPRDKTRPPVVFHWIPFWGSTASYGLHPVRFLCTCREKYGDVFTFYLFGKPITAVLGKEGNRFFFSGEPDVLSAKDAYCRFFTPVFGEDVIYDVPHEVFMEQKKFIKTGLSPEKFRVYVDLIAEEVDHYLDTSPLFSVLQHGSPTEWASFDVIDVISEVVVLTASSTLQGPEVRNALDTSFAQQLRDLNGGLAAINFFFPHLPLESYRRRDRARIKVNEVYTSIIEQRRSGTTQEDDIIAFLLTQTYRDGRYLTSREIAHLMVALFLGGEDTNAAAGSWALLHLADRPDIAEELYDEQAKHFLDSDGHWRPMTYEHLRALPILDAVIRETLRIDPPAHTLMRKALHDTPVPRALAKPSEDGIYVIPKGHFVLGSPAVTQIDAEVFTDPMK…
WC08483.t1	CYP53C3	84.67	522		CYP53C27	MSGLLAPLNLHPAALLLLIPAAVLAVHFVPYLLDPHGIRSYPGPFLAKLSDAWLGWVAAKGHRSEVVHQLHQRYGTFVRIAPNHVSISDPDALSEVYAHGNGTMKSNFYDAFVSIQRGLFNTRSRPEHARKRKIVSHIFSQKSVLEFEPYTRQHVGALFKQWDRMCELGTKGLFGEEGEGGWHGRDGRVWFDCLPWYNYLAFDIIGDLAFGAPFGMLQACADAAPVVVSHADAMASYGKSDAPEVAYFPAVQVLNDRGEFSASLGVLPPHWRPLVVRFIPWYRNGNKAVKRLAGIAIAAVAKRLTAPTDRSDLLAKLQEGKDDDGNPMGREELTAEALTQLIAGSDTTSNSSCAITYYLAANPLVQQKLQRELDEALGNDDDPVAMYEQVKRLPYLEAV…
WC06118.t1	CYP53D5	47.56	328	64% to WC06171.t1	CYP53D7	MYGIFVCLSPNHISIVHSDTLPAVYGHSSGALKVPFYDAFASFKTRNMFNTISRTGHTRKRRIESQIFSQQSVRELEGTTRVHHIDLVSQWDKLYSFVKRAESDGVREGTLGKCAWKVKDGRAWFDCMPWFNYWSFDIIGDLAFGDPFGMILAAKDTARSAKSVKASLATFSTSSNTKKFAFEMEELPVTKIIGQRGELITMLGWPPKYVGPIILMMPGFRSNLQAIPKVAGSAVTAVAKRMNNPDAHADMLNRLLDARDENGEPMSPEELSSEASLIIVAGAITVSNTSCAITYYLARDQRVQAELQAELDDALKADDSIVAPHDAI
WC06146.t1	CYP53D2v2	58.55	538	72% to WC06171.t1	CYP53D8	MADLDDTIGVARLLTVVQKPAFWLALIPAVVIVALVVPYLYDPLGLRVFPGPILAKLTSGWMAWTVNENRWSFTVEKLHHKYGTFVRLSPDHVSIAHPAALNAIYGHSAGATKAPFYDAFSNFKARSMFNTRSRTEHSRKRRNESHMFSPQSVRALEGTARVHHSNLVSQWDKLCSYVPHAQSGGAAVGNLGACEWRVDDGRVWFNCMPWFNYWSFDTIGDLAFGAPFGMLLSGRDTARVAKSLKASLAAFGASAKTGAEVTFETEETPAAQVLNERAELTAVLGWVPSRWHSLVQMLPAFRTGKEASSKMAGLAVAAVAKRISNPDAREDMLNKLLESRDENGEPLSADELTSEAFLLIVAGADTVANTSCATTYYIARDPRIQAKLQAELDEALNAI…
WC06155.t1	CYP53D5	54.92	539	74% to WC06171.t1	CYP53D9	MPLLDRITTHALDYVCMPTFWLALIPAVLTTVYIVPYLLDPLGLRTFPGPIFAKFTSGWLPWVVSQNRWSVAVDSLHRKYGIFVRLSPNHVSIAHPVALPAVYGHSSGTLKAPFYDAFSGFKTRNMFNTLSRTEHARKRRIESHMFSPQSVRALEGTARVHHTNLVSQWDKLYSYVKRAESGAAREGSLGECAWKVKDGRVWFDCMPWFNYWSFDTIGDLAFGAPFGMILAAKDTARVAKSVKASLATFGTPSQTGKFAFETEELPVIKIVGQRAELVAMFAWLPEYVWPIILMMPGFRSSRQAIPQVSGLAVAAVAKRMNNPDARADMLNRLLDARDENGEPMSPEELSSEAFLLIVAGTDTVSNTSCATTYYLARDQRVQAKLQAELDDALKAVDSV…
WC06158.t1	CYP53D1	56.72	536	90% to WC06171.t1	CYP53D10	MFLLRDITVQALSFVNKLTFWLALIPIIGIAMYIVPYLLDPLGLRAFPGPILARFTIGWLPWIVSQNRWSLTVNRLHQKHGIFVRLSPNHVSIAHPAALSAVYGYSSGVTKAPYYDVFGDFRAKNLFNIISRTEHTRKRRIVSPMFSRQSVRALETNARVHHNNLVSQWERLYSYVKQAEKGGIREDKLGASAWRVEDGRVWFDCMPWFSYWSFDSIGDLAFGSPFGMLSAANDTARVAKSVKASLATFGTSSNAGEFGFETEEIAIEKMLSERGHLISILGWLPEYWRRIIQMLPAYRFGTEAAPKMAGLAVAAVGKRLNNPAAREDMLNRLLDARDENGKPMSPEELSADAFQLIVAGADTTANTSCATTYYLARDQRVQAKLQAELDEALKSIDSA…
WC06171.t1	CYP53D1	59.73	524	100% to WC06171.t1	CYP53D11	MISSRLPIADSLLVLIKRLSLLPLDSDYQHRGVHVPYLLDPLGLRAFPGPILAKFTIGWLPWIVSQNRWSLTVNRLHQKYGTFVRLSPNYVSIAHPAALSAVYGHSSGATKAPYYEVFGDFRARNLFNILSRPEHARRRRLEAHMFSLQSVRALEINARVHHNNLVNQWERLYSYVKQAEKGGIREDKLGASAWRVEDGRVWFDCMPWFSYWSFDTIGDLAFGSPFGMLSAASDTVQVAKSVKASLATFGTSSSAEEFGFETEEMAIEKVLNERGHLITILGWLPEYWRRIVQMLPAYRFGMEAAPKMAGLAVAAVGKRLNNPAAREDMLNRLLDARDENGKPMSPEELSAEAFVLIIAGADTTANTSCATTYYLARDQRVQAKLQAELDEALKSIDSA…
WC06174.t1	CYP53D1	54.46	538	84% to WC06171.t1	CYP53D12	MSLLRDITVQALPFVDKLIFWLAVIPIISIAVRYTVPYLLDPLGLRVFPGPILAKFTIGWLPWIVSQNRWSFTVNRLHQKYGTFVRLSPNYVSIAHPAALSAVYGHSSGTTKAPYYEVFGNFKARDLFNILSRPEHARRRRIESHMFSPQSVRALEINARVHHNNLVNQWERLYLYVKQAEGGGIREDKLGDLAFGSPFGMLSAASDTVRVAKSVKESLATFGTSSNAEEFGFETEEIAIEKLLNEQGHLLAILGWLPGYWRRIVQMLPAYRFGVEAAPKMAGLAVAAVGKRLNNPAAREDMLNRLLDARDENGKPMSPEELSAEAFVLIIAGLTPLLSDTSCATTYYLARDQRVQAKLQAELDEALKSIDSAVAPYDAVKNLPYLDAVINEGLRLHAT…
WC06175.t1	CYP53D1	55.49	537	85% to WC06171.t1	CYP53D13	MSLLRDITVQALPFVDKLIFWLAVIPIISIAVRYTVPYLLDPLGLRVFPGPILAKFTIGWLPWIVSQNRWSFTVNRLHQKYGTFVRLSPNYVSIAHPAALSAVYGHSSGTTKAPYYEVFGNFKARDLFNILSRPEHARRRRIESHMFSPQSVRALEINARVHHNNLVNQWERLYLYVKQAEGGGIREDKLGDLAFGSPFGMLSAASDTVRVAKSVKESLATFGTSSNAEEFGFETEEIAIEKLLNEQGHLLAILGWLPGYWRRIVQMLPAYRFGVEAAPKMAGLAVAAVGKRLNNPAAREDMLNRLLDARDENGKPMSPEELSAEAFVLIIAGADTTANTSCATTYYLARDQRVQAKLQAELDEALKSIDSAVAPYDAVKNLPYLDAVINEGLRLHATV…
WC06181.t1	CYP53D2v2	57.09	564	81% to WC06171.t1	CYP53D14	MPLIGDIPVRTPPLVGISTIWLVLISVTVIVTVICVVPYLLDPLGLRAFPGPTLAKFASGWLPWVISQNRWSVTVDRLHEKYGTFVRLAPNHVSIAHPAALSAVYGHSSGALKAPFYDASGNFKARNMFNTRSRSEHARKRRSESHMFSPQSVRALEGTARVHHGNFVSQWDKLYSYVAQAKSGEAKEGKLGTCAWRVEDGRVWFNCMPWFNYWSFDTIGDLAFGAPFGMLLSAKDTVRVATSVKAGMAAFGTSSTTGKFTLETEEIPATKLLNKRAKLVTTLGWFPKYWQPIIELLPPFRAGREATPKLAGLAVAAVAKRLSNPDAREDMLNRLLDARDENGEPLSPEELSAEAWLLIIAGADTVANTSCATTYYLARDQRVQTKLQAELDEALKSID…
WC06188.t1	CYP53D2v1	56.57	548	77% to WC06171.t1	CYP53D15	MSLADDTTAHAPSYPAFWIALIAIIVFAVQFVPYLLDPLGLSSFPGPVLAKFSNVWLPWIVSQNRWSVTVDQLHHKYGTFVRLAPNHVSIAHPAALPAVYGHSSGTLKAPLYDVFGNFRARSMFSTRSRAEHARKRRIESPMFSPQSVRALEGTTRVHHSDLASQWDNLYSYVKQAENGGPREGMLGESAWKVEDSRVWFDCMPWFNYWSFDTIGDLAFGAPFGMLLAAKDTARVAKSVKAGLATFGTVSKTGEFAFETEEIPVTKLLNKRAEVVAVLGWLPKYWQSTIGMLAVFGGGSDASPKLAGLAVASVAKRLNNPQAREDMLNRLLDARDDNGEPMSPEELSAEAMMLIIAGADTVANTSCATTYYLARNQRVQAKLQAELDEALKAVDSEVAP…
WC06190.t1	CYP53D2v2	55.37	242	N-term, 77% to WC06155.t1	CYP53D16-parta	MSLLGDIAPQTLDYVGKLTFWLASIPIVIIAAHIVSYLLDPLGLRAFPGPIFARFTSGWLPWIISQNRWSVTVDRLHQKYGTFVRLSPNHVSIAHPAALPAVYGHGSGAPKAPYYDGFVNFKSRNMFNTLSRSEHARKRRIESHMFSPQSVRALEGTASVHHGNLVSQWDKLYSYVKQAEGGGAKRGQLGASVWKVEGGRVWFDCMPWFSYWSFDTIGDLAFGAPFGMILAAKDTARFAKSVMAGMAAFGTSSKTSEYAFETDETPVTS
WC06191.t1	CYP53D6	60.54	261	mid to end, 81% to WC06181.t1	CYP53D16-partb	MLPAFRGGRKSNPQLAGLAVAAVAKRLSKPDAREDMLNRLLNARDEDDEPLSREELSAEAAMLIAAGADTVANTSCATTYYLARDQRVQAMLQAELDEALKSVDSVAAPYDAIKHLPYLDAVVNEGLRLHATIGAGLPRVVPEGGLTVLGHTFKEGHLENASEFYPERWIEASGERKKAMLDAFAPFSVGPRACIGRNLALMQLHKTLATLFYRFSFVLESSDPLPVQDGFARKPKRCMIGIRSRKL
				Joined	CYP53D16	MSLLGDIAPQTLDYVGKLTFWLASIPIVIIAAHIVSYLLDPLGLRAFPGPIFARFTSGWLPWIISQNRWSVTVDRLHQKYGTFVRLSPNHVSIAHPAALPAVYGHGSGAPKAPYYDGFVNFKSRNMFNTLSRSEHARKRRIESHMFSPQSVRALEGTASVHHGNLVSQWDKLYSYVKQAEGGGAKRGQLGASVWKVEGGRVWFDCMPWFSYWSFDTIGDLAFGAPFGMILAAKDTARFAKSVMAGMAAFGTSSKTSEYAFETDETPVTSxxxxxxxxxxxxxxxMLPAFRGGRKSNPQLAGLAVAAVAKRLSKPDAREDMLNRLLNARDEDDEPLSREELSAEAAMLIAAGADTVANTSCATTYYLARDQRVQAMLQAELDEALKSVDSVAAPYDAIKH…
WC06117.t1	CYP53D1	57.58	66	C-term, 69% to WC06181.t1	CYP53D-fragment1	MLDAFVPFSIGPRACIGCNLASMQLHTVLATLFHRFNVVLESDDPLLVHDRFDRRLEQCIVGIKPRNL
WC01084.t1	CYP61A1v2	82.31	520		CYP61A1	MASVLKDHSMKATMPSYTAGPSHHVPSSPFVSASGTASWLYTTLAIVLTLLALEQSVYRYKKRHLPGDKWTIPIIGKFADSMKPTMEGYMKQWNSGALSAISVFNIFIVMASTNEFSRKILNSPNHAEPCLVHSGKQILRPDNWVFLTGKAHVEYRRGLNSLFTRKALGVYVGIQDAIARERLAQWLANAAADPTPKPIMMPARDLNMDTSLRVFCGRHIPDHAAREIAEKYWDITVALELVNFPLALPGTKVYRAIQARKAAMRWLEHAAAESKKAIAAGGEPECMLEQWVKDLADPTYKGRREFSDTEMAMVILSFLFASQDAMSSGLIYGFQHLADNPEVLAKVREEQERVRAGDYEKPVTLDMLDEMPYLRAMVKETLRLKPPVTMVPYKATKAF…
WC01692.t1	CYP63A84 Wolfiporia cocos	97.54	610	ortholog	CYP63A84	MAPRMPPGIPLLTRLLLYISLFPALSFALAHISRRFVGLVIPIWLIWLASSVSIPLVVVTRVYIRYWRWNRAAARMGAILPPTWRGKRFANIDTLTEMLHSFHHGYIADFASGLFERLGPTVRLNILGDTGILSCDPAVIKTVLATEFQNYEKGVAFKEEMNSLLGTGVFNADGELWKWHRSMTRPFFSKDRISHFELFDRHAAVALAKMNDRFRAGYAVDFQDLISRFTLDSATEFLFASCVHSLYSTLPFPHNHPSSSFAGSDSPPNTIDHAEAFAYAFQQAQHVVSERATLGRIWPLFEIFRNKTDPYMKVVDAYLEPILKEAVAKKEERIRQGTMVTEKESDALEDDETLLDHLVKFTSDPVVLHDEVLNILIAGRDTTAASLTFAVYFLCMYPD…
WC01693.t1	CYP63A85 Wolfiporia cocos	95.88	607	ortholog	CYP63A85	MVSLKLPPGIVFLARLLLLTSVYPVFFFSVAGLVDRFGGVTVPTWLVCLVSAVVIPITAIVRVYIRRWRINRTAARLGAILPPTWRGKRIGNVDTVAEMLESRKSGYTADWFDKMIPKLGHTFLNTFLGEIGFLSCDPAVIKVVLATEFHNWEKGPLFGEQMHSVLGTGIFNADGELWKWHRAMTRPFFSKDRISHFELFDRHTEDVLFKMDERFRTGYAVDFQDIIHRFTLDSATEFLFGSCVHSLRSTIPYHHNDPKHTLPSSTEVNRADAFATAFARAQEVITERSLMGPFWPLFELFRDRSAPYMKVVDEYLDPILKEAVTKKEERLREGKHLGEKEAGGLEDDETLLDNLVKYTSDPVVLHDEVLNILIAGRDTTAATLTFAIYFLCMHPHVLE…
WC07850.t1	CYP63A86 Wolfiporia cocos	97.71	612	ortholog	CYP63A86	MTVLLRFSPGIPFLARALLYVSIYPAISFSLVHIVARCTRLAVPTWLVCLISAVSIPLGAVTRVYVRYWQWNRAAASMGAALPPTWKGKRFSNIDTLTEVLHSYNHGYIVDFAIDLFDRMGPTVRLSILGDNDISSCDPAVIKTVLATEFQNYEKGEQFQGEMHSVLGTGVFNSDGELWKWHRSMTRPFFSRDRISHFELFDRHAVAAMEQMSDRFRAGYAIDFQDLISRFTLDSATEFLFGSCVHSLSSTLPLPYNHPSTPLAGPNDLPRARDPAEAFPYALQQAQHIIANRDVIGETWPLFEIFKNKTDPHMKVVNAYVDPIAKEAVAKKEERIRQGKVVDEKESETLEDDETLLDHLVKYTSDPTVLHDEVLNILIAGRDTTAASLTFAVYFLCVY…
WC07876.t1	CYP63A87 Wolfiporia cocos	97.22	612	ortholog	CYP63A87	MIVMLRLPPGIPFLAQALLYAAIYPVVSFSIAHIAKHYAGLAVPSWLVWLISAVSIPLGAIASVCARYWQWNRAAASMGAVLPPTWRGKRFANIDTLATMLRSFNSGYIADFSTDLFNRMGPTVRLNILGDTSVLSCDPAVIKTVLATEFQNYEKGEAFNNEMNSVLGTGVFNADGELWKWHRSMTRPFFSKDRISHFELFDRHAVTALEMMSDRFRAGCAVDFQDLISRFTLDSATEFLFDSSVHSLHSPLPFPHDHPNSIFANPNGSSGVPDRAETFAYAFQQAQHVIANRDTIGRIWPLFEIFKNKTDPYMKVVDEYLDPILKEAVVKKEERVRQGKAMTKKENEALEDDETLLDHLVKYTSDPVVLHDEVLNILIAGRDTTAASLTFAVYFLCIY…
WC10300.t1	CYP63B2	75.82	488		CYP63B25	MYLGSFHRSLFEEYKSTTLNLKLLWQDLIITMDEKHQQYVLATGFNDFWRGPRQKERLETFLGEGIFNRDGEEWKAHRALARPFFARDRVTDFELFEKYTATSLGLISSLMSNDQPVEVQDMYARFTLDAASEFLFGHNVDTLSGQLPKPGKTHMSAKGSATEDDFGCFAQAFEAVQVNILKRARRGYFWPAYELFGRDPQAKHMEVIEKWLTPMLERVLENKSKMRDAGVRNTLDQSIFLEFLADHTEDAKVIQDQLLNILLASRDTTSSLLTSVTYFLALHPDVAKKLRAEVLEHCGVDGIPTFATIKSMRYMRAVINETLRIFPPVPTNGRESRPHACLLPKSDGTFPEPPEPMYVPPSTQLVYLTILTHRNPALWGPDADLFDPERWLDDRVSIF…
WC00939.t1	CYP63M2	91.82	477	ortholog, 1 indel	CYP63M2	MGEVLDEHGCDTLNTRILWKDNIITRDDLHMRSVHMTSFESFERGPEAAEKMGTFLGNGVFVTDGNRWKRERALIRPFLNKERVSDFEIFTKYAEKALAVLNDAAEAGATLDLQDLFSRFTLDSASEFLLGHAPDALSASRPVPFHSRIGSKGAATDDPFGSFLYSFEEVQVTISLRWRLNTFFPLYEMFGDKTKPHADVINNLVESTDDEETVRYGILNVLMAGRDTTAGLLTFTVYLLTMYPDVLKRLKEEVLSVLGPSGNPTQEAIRNMPYMNAVLSETLRLYPGAPMGIRNSITEVLLPTADGSPPLYFPPRARVTWLTLLMHRRADLWGADCEEFDPARWLDSARMAAYNARPSIYVPFLSGPRMCPGQMFALSEASFMISRLMQKFSGFELVP…
WC00154.t1	CYP63S1	92.14	585	exon deleted, 10 aa diffs, ortholog	CYP63S1	MTTAFLNPGIALLFRVSRRLAYPTVITACITLYSPAPVWMIAPNWCLCVLVYLWTQSLLRRRRQKQEMRELGAVEAPVHQGKWPGNLDLMLQMLKQAKEGYPQDNVARYVREHGLVYQITIMGESRIVTSDPNHMKAILATDFQSFEKGDFFRRQMSSVLGTGVFNSDGDLWKFHRSMSRPFFSRDRISDFETFGQHADEALAAIRARAGAPIDVQDVLFRFTLDSATEFLLGSCVHSLYALLPPDVDGRRPPISxxxxxxxxxxxxTKKDMNIIRRFVTPIIDDALRRKRRLVKGVEHVEGTAADERQTLLDQLTDVTDDAKLIADETLNILLAGRDTTAGTLTFSLYFLASHPNVLKRLRDEILERVGSTRYPDFDDLKEMKYLRAFINETLRLFPA…
WC06202.t1	CYP63S2 Wolfiporia cocos	98	464	75% to WC00154.t1, ortholog	CYP63S2	MATTFMTPGIAFLLRLTRRLLYPTVIALGSVYYSNALPVWMYALVWSQCVLTYLLVKSYLQRWQQKQEMRELGAVEAPVYKGKWPGNLDFILKMLKQAHEGYPQDNVAHDVRKYGVVYQIKVMGETRILTSDPNHMKTILATNFQSFEKGDHFRRQMNSVLGTGVFNADGDLWKFHRSLSRPFFSRDRISDFETFGLHADEATLAICARNGSAIDIQDVLFRFTLDSATEFLLGSCVHSLYAVLPPDVDGKRPPISVTAEEFGPALARVQHRLAMRGRTSPLWPLVEFFGDKTKRDMKTIRRFIDPIIEEALRRKKGLKRGVKHVEWTAADEHQTLLDQLIDVTDDAKLIADETLNILLAGRDTTAGTLTFALYFLATHPNVLKRLREEIMTRVGSTRY…
WC06691.t1	CYP502B5	80.43	281	N-term	CYP502B12-N-term	MGLLLVLFAAAAIYLALSHLNRPRKALPPGPKPLPVIGNIANLTAQELWLRASQWAKEFGSVVYIHVFGQGLVFLNDYDAAVDLLEKRGAIYSDKPGLIMCGELCGCENMVAFTRYGDKSRRQRRLMQQALGVNSIRTYQPLLETAAQDLIKRLLVSPDDYVGNLKRYAGGLTLSTIYGYQLSSNDDKFLALADECVDILSNRIASGGGIWPVDVFPFLRHLPDNFPGAGFKRNAAIWKAKMEEFVDRPYEYVKERMRDGSAVPCFCTTLLDELQESCEKEQALIRR
WC10064.t1	CYP502B5	80.43	281	100% to WC06691.t1	CYP502B12-N-term	MGLLLVLFAAAAIYLALSHLNRPRKALPPGPKPLPVIGNIANLTAQELWLRASQWAKEFGSVVYIHVFGQGLVFLNDYDAAVDLLEKRGAIYSDKPGLIMCGELCGCENMVAFTRYGDKSRRQRRLMQQALGVNSIRTYQPLLETAAQDLIKRLLVSPDDYVGNLKRYAGGLTLSTIYGYQLSSNDDKFLALADECVDILSNRIASGGGIWPVDVFPFLRHLPDNFPGAGFKRNAAIWKAKMEEFVDRPYEYVKERMRDGSAVPCFCTTLLDELQESCEKEQALIRR
WC08665.t1	CYP512M1	64.99	497		CYP512M2	MSITLNRLPSLPTSFYPEDALGRPSGNLAGFITGVRRVALESSPTLLACVLVNLVVLCYVFTFLSTKNVIPTVGYPHWLGSYSGVLRFLVDSKSMVDEGYRKYKGGFFRIPLVTNWTYIIANPKCIDEMYHLPEEVLSLRFAAADELQLPYTMGQQLHDNPYHLPILRSKLTRHIDFLVGECLDEMTKAMDETLGKVTDSWQELNSFDTFTTIIARTFNRILVGAPTCRSKDYTDVCKAFAVNTGVVGFIINLFPSILRPVVGRLITQLPSLTRRTLFHLEPVIKERRAAMAEFGNNWPEKPMDMLMWLMEAAEGIEKEPERLAVRILVLNIATIHSTATSVIQGLNCLMENIEYADPLREEAESALRTHGWTKHAINQLVKTDSFLKEASRLNAIGIT…
WC04845.t1	CYP512N6v1	59.6	495		CYP512N7	MADSASAQLLWSVIGIGFVLLFCRWRFHPLYSIPTIGPSFPVLSLLGAYRYFRHAGEVLQEGYDKYKVFRVAMIDQWVVIVSGAEMNEELRKIPDSHATFAGAAEEFIQTRHTIAPDVHDFPIHMIVIRGQLTRHLGVLFSDVADEIFSAFPETIKAGEEWTRVDVLPAMAKIVSRASNRVFVGLPLCRDPDYLKLVVGFTLEVAKGRAVLSFVPKFLKNVVGPMLPWSKRALRCADAYVMPLIMERERKLREGGDDWVNRPQNDYIVWLIEEAHRVGRSSDLVVQGILVSNFAAIHTSSHSITHAIYQLAANPAYIQPIREEIEAVLNEHGWSKVSIGKMWKLDSFMRESQRINGIGGLSVMRKLSQDITLSDGTYLPAGTVVAGAASATHADERYYN…
WC04846.t1	CYP512N6v1	59.07	496	83% to WC04847.t1	CYP512N8	MADSTQLLLTVASIAAVFLFCRWRFNPLYPIPSIGPSFPILSYIAAYRFFRNAREVLEEGYSKYKVFKVAITDHWVVVVSGSEMNEELRKLPDSHVSFVEAAEVFVSTKHTIAPDVDDHPIHLAVIRGPLTRNLGVVFLDVIDEIFAAFPDVIKLDGDEWASVALLPAMAKVVSRASNRIFVGLPLCRDTGYLNTVVGFSFDVMKGRAVLSFVPGIFKGLIGRMLPWSRRAIRRTAEYVFSIIDDRQKKLRELGDNWNDKPNDLLMWLIEEADKSGLSVNLIVQGLLLSNFAAIHTSSNSITHALYHLAAHPEYMQPLREEIETVLKEQGWTKIAVGKMWKLDSFMRESQRLDSITALSVRRKLLQDITLSNGTFLPKGTIMVSAASATHHDERYYKHA…
WC04847.t1	CYP512N6v1	58.58	437		CYP512N9	MNEELRKIPDSHVSFVEAAEAFISTRHTIAPDVNTHPIHLPVIRGPLTRNLGVVFLDVIDEIFAAFPDVIKLDGDGMSMVSSSSEMLPRTCFYVAHHLTEWTSVALLPAMAKVVSRASNRVFVGLPLCRDTGYLNTVVGFSSDVVKGRVVLGFVPGIFKGLIGRMLPWSRRAIRRTTDYVFSIIEDRQVKLRKLGDDWNDKPNDLLMWLIEEADKSKLSVDIIVQGLLLSNFAAIHTSSNSITHALYHLAAHPEYMQPLREEIEAVLKEHRWTKISIGKMWKLDSFMRESQRLSGITALSVMRKMLRDFTLSNGTCLPKGTVVVSAASATHHDERYYEHADEFEGFRFSDMRTEESERIRHQYVSTSSEYIVFGHGRHACPGRFFAVNELKIMMAYMIL…
WC04848.t1	CYP512N5	66.81	479		CYP512N10	MDGSVQLLYAWAAAAIIYVLYWRTHPLYSIPTIGPSAPLLSYLGAWRYFREAREILQEGYSKYKVFKVALLEQWLVVVSGSAMNEELRKIPDSHVSFMLAADEFLHTKLTIAPDVNTHPIHIGVIRGPLTRNLGLLFADVVDEIKVAFPDVISPQGDDWIEVPVLATMAQVVSRASNRVFVGLPLCRNADYLETVVNFAFDVAKGRDVLSVVPGMLKGLVGKLLPWSRRAIKRTTRYLAPTIQERLQKLRELGEDWNDKPDDYLMWVIDEANKTSNAIDLVIQAILVSNFAAIHTSSNSITHALYHLAANPEYIQPLREEVEAVTKECGWTKTAVGKMYKLDSFMRESQRLNGIVGISVMRKVLQDVTLSDGTLIPKGTLVAAAAAATHVDEEYYDHPD…
WC00811.t1	CYP512P1v1	55.23	449	100% to WC00811.t1, fusion, deleted N-term	CYP512P6	YLQEGYRKYKGSVFRVPMFDRWVVVVCGAAMCEELRRYPEDKMSFYEAAHELVQTKYTITASLIQTPIHVPVIQGPLTRNLDVLLPDMISEIAIAIPKAIPVKGDEWVKLPGYATITQIVAQVSNRAFVGAPTCRNQEHLDIIINFTGEVAKARFILGFVPHFLKRSVGTVLPWSRNAMKRFKALIRNVVEQRQSELRKHGKDWTDKPCDLLTWLVEGAQETGGSTDLIAEALLVTNFLATHTSSSSLTHALYSLAANQQYLQPLREEVEAAVKTDGWTKAAINKLWRLDSFLKETQRLYGIGSVALIRKAMQDITLSDGTLIPTGTICAAAAFPLHHDKEYYADPDEFNPFRFSDMRASSEGNSVKHQYVNTSSEYIAFGHGKLACPGRFFASIELKA…
WC04970.t1	CYP512P1v2	56.22	498	80% to WC00811.t1	CYP512P7	MAEPLLLVVSVLAIVYYFSRRSNPLYSIPSVVPLSGPLLSYVGAIQLARNARYYLNEGYRKYKGSAFRLPMFDRWVVVVCGANMCEELRKYPEDQMSFYEAAHELVQTKYTIAADLTHNPIHLPAIQGPLTRNLAVLLPDIIDEITLAVPQAIQTQGDDWVKVPGYATITRIVAQVGNRAFVGSPTCREQEFLDIIINFTADVAKARFVIGFVPPFLKRFVGPMLPWSRNTMRRFKALIRNVVERRQSELQVHGKDWTDKPHDFLTWLIEGAQESGGSTDLVAEALLVSNFLATHTSSSSLTHALYSLAANPQYLQPLREEVEAALRSDGWTKSAMSKMRKVDSFLRETQRLHGIGSVSLIRKAMQDITLSDGTHIPAGTICTAVASPMHHDKDYYADP…
WC04971.t1	CYP512P1v1	58.41	416	62% to WC00811.t1	CYP512P8	MAEELRKVPDDEMSFLQAVEELVQTKYTIAEDVIHHPIHIPVIRGPLTRNIAALIPDMFDEISFATDELIPARGDEWVTISAYSTMTQLVARTSNRIFIGPTMCRNKEYLDIVIGFTTDVAKGRLVLGFVPPFLKQFVGPLLPWSRNAMRRFRVLATPVVIQRQRELEEHGKEWAEKPQDLLTWLVEEAKAVGGSTDLIVQALLTSNFVATHTSSISVTHALYHLAANPEFVEPLRQEIESAIKSDGWTKAAVGKMMKLDSFMRESQRMNGTSGISVIRKALKDVKLSDGTIVPRGTLCGAVSFAMHHDANNYADPEVFNPFRFSDMRAEESERAKYQYVNTSPEYIAFGHGKHACPGRFFAANELKAVLALLISKYEMKTEDGRRPEDRWLGTAIVPN…
WC04972.t1	CYP512P1v2	56.65	496	63% to WC00811.t1	CYP512P9	MLDPTSQAFYALGLVLAVLYYFHRRTNPLYSIPSLVPSAPLISYVGAVIYAKNARKLLQEGYEKYKGSAFRIPMLDRWVVVVCGATMAEELRKMPDDQMSFIEAAEELVQTKYTITEDVIHHPIHIPVIRGPLTRNIAALIPDMFDEIAVAANELVPARGDEWVTISAYSTMTQLVARTSNRAFIGTTMCRNKEYLDIVIGFTTDVAKGRLVLGFIPPFLKRFVGPLLPWSRNAMRRFRALVTPVVVQRQRELERRGKDWAEKPQDLLTWLVEEAKAVGGSTDLIVQALLTSNFVATHTSSSSLTHALYHIAANPEFVELLRQEIESAIKSDGWTKAALGKMMKLDSFMRESQRMNGISGISVIRKALQNVKLSDGTIVPAGTICGAVSFAMHHDEDNY…
WC04940.t1	CYP512P2	67.68	492		CYP512P10	MCGQKQRHVADTAGLFPAQLQRCRGDFGSMGDITVLYAVGCALLCTLLFRWMGDPLRRIPTVGPSAPLLSYIGAFRFFSHAREVLQEGYDKYKVFKVAMLDRWIVVVSGAEMNEELRRVPDEQMSFMEAADELVQTKYTIAPDVLEHPIHIIAIKERLTKNLGPLFPEVVDEVQTAFQELLPGKPGEWVSVMAYPMMSQVISRASNRVFVGLPLCRNKEYLKLACEFSNEVMKGCVAMNVVPIPLKPFVGRLLPWSRRAIRKMYPYVEPLYRERQKCLATYGDNWAEKPNDLLMWTIEEGNRAGFKDPVDLIVQGVLASNFTAIHTSTVTFTHALYHLAANPEYIQPLREEIEAVIMEDGWTKTSMGRMWKLDSFLKESQRMNGVGCLSVMRKALQDVT…
WC04941.t1	CYP512P2	61.9	483		CYP512P11	MDQSAQLACILLAVLCATLYLRIRFDTLRTIPTIGPSAPVLSYIAAYRFLRNAQEVLQEGYSKHKVFKVAMLDRWIVVVSGAKMNEELRRLPDEAMSFVDAADEITQSKYTIAPDVQKHPIHVKVIKEHLARNLAPLLPDIAEEVNYSFQELIPAKQDEWLAVPAYKTMSEVIARASNRVFVGISLCRNPQYLEIASSFAAEVLRGCTVMGLMPNFLKPIIGPHLPWSRRAIKRMAPHVIPIIEQRQRQLEAHGEDWTGKPNDLLMWLVEEANHAGLANNMNLLVQSILTANFVASILHPFEVESIIQQDGWTKTALGKMWKLDSFLKESQRVNGTSHISVMRIALKDVVLSDGTMIPAGTFVAAAATSTHLDEENYENAEIFNPFRFSDKRLEDGEKN…
WC05906.t1	CYP512R2	42.59	479		CYP512CF1	MEARIDHAVLVLFLTGFIHWAIRTVLNAWQLRRIPTVGSSSLPFLSLYGAYKFLRNGSEMFQTGYDKYKGCCFKIASPISWHVVVSGTPLVEELRNASEEDISFHNATQELLQFKYVMGPEIESYHAAIVRTQLTNKINATLPDLHDEMGLAFADALARNGNDWQTICATDVMHHVVCRVSGRVFVGLPLCRNKEYCDLMNKSADFFRAGFLLAMFPEWLRPVVSRYSLRNTRVQINRAENLLRPLIMERLQMHQTYGDHWQEKPSDVLQWMIDTAANEKQRTVHSLTLNVLNLNNAAIQTTSITLTHALVQLATHPQYAQPLREEIDIALQSMRITGLSTGTLLRLTMKDYTFADGTFIPKGTFVSAATRAIHHDKDIYSDSEEFRPFRFYDLREKDI…
WC06088.t1	CYP512P1v2	47.37	494		CYP512CG1	MTVTSRVPDPLHCMDISPQLLYFVAGFSFLFYFAQRRTNPLHSIPTVGFSAPLLTYLSAARWLVDAQGMLQEGYAQHKIFKIPSWDRWMVFVSGPDMNEELSKMPDDVISVQEAAIDLVQSKYTIGENPVEPPIEVAAIRGPMTRNLSAIVPDVVEEVSLSIEKTFPQKQEWVEMTNMPEVLLQCIACVENRIFVGAPICREPEYIKIVTDFAIDVMKGKLVMDLIPMRLRPTLGPLLPWRRRAIRLMKKYLGPVVAERQKGLEEHGAQWDNKPDDFLMWIVEGAWNAKLESDLIYQTFLSANFAALHASSLSMTQALYQLACLPECVQPLREEIMNVVAEDGWTRNSFNKMWKLDSFIKETQRYYGIAVISLRRKTLKTATFSNGVVVPPGVLIAAAA…
WC10212.t1	CYP512P1v2	42.41	474	77% to WC06088.t1	CYP512CG2	MGISPQLLYFVAGFSLLYYCAQRRPNPLQSIPTIGFSAPFLTYLSAARWLFDAQGMLQEGYAKHKVFRIASWDRWMVFVSGPDMNEELSKMPDDVVSIQEAATDLIQAKYTLGENPVEPPIEIAAIHGPMTRNLSAIVPDIVEEVFLSVEKAFPQKQEWVEMTRMPEVLLQCIACVENRIFIGAPICREPEYIKIVTDFTVDVMKGKLVMDLLPMRLRPIIGPLLPWRRKAIRLMKKHLGPVVSERQKGLQEHGAQWHNKPDDFLMWIIEGAWNAKLDSDFIYQTFLIANFGALRTSSLSMTQVLYQLAHLPECIQPLREEIMKLQLHQGDAEILWNYRYLFASQDIEDSYFLQWVVIPPGVLMAAAAAATHFDEGLYKDAAIFKPFRFVEKRGADGES…
WC08122.t1	CYP512P2	44.26	488		CYP512CH1	MDCHPHTLLVVFFVLLVVFILRHRWNPIHSIPTIGHSLPVLSYYSAFRFLRNARQMVEEGYARHKVFKIATWDRWMVYVSGPEMNDELRRLPGDVVSIEEAIDEWIYTEYSFGAPEHDLTIPTIHSLLVRDLSGVIPTVADEVGLVFEELFPQESDWVELTNLPNFMSNVVARIVNRVFIGAPVCREPGYLKIVANYASDVIKAKIILDLFPKLLKPLIGNMLPWRARATRHLKHYLSETIAHRQLSLDEYGNGCKEKPDDFLMRIVKGARDLGGSMETILINILMANFTAVHTSSATATATLFHIASQPECIEALREDVLSATRAEGWTRGSVNSMWKLDSFLKETLRWQGLSIASLRRKALKTVTFSDGTVVPAGVHIYAAPAATHRDSTLYEDADM…
WC08132.t1	CYP512P2	44.01	484	85% to WC08122.t1	CYP512CH2	MDYQPHTVLVALVVLSAVLILRRRWDPIHSIPTIGYSVPVLSHYSAFKFLRNAQKMVEEGYARHKVFKIATWDRWMVYVSGPEMNDELRRLPDDVASIEEAIQEEMYSEYSFGAREYDLTILAIHGLLVRDLSGVIPTVVDEVGLVLEELFPQESDWVELTNLPSFMSNVVARIVNRVFIGAPVCREPGYLNIVTTYVTDVIKAKVILDLLPNVLKPLVGNVLPWRARATRHLEHYLGETIAHHQASLNEDGNDCKEKPNDFLMRIVKGAQDLGGSMETILINVLMANFTAVHTSSATATATLFQLASQPESIAALREDILSAVRAEGWTRGSVNSMWKLDSFLKETLRWQGLSIAGLRRKVLKTATFSDGTVVPAGVHIYAAPAATHHDSTLYEDADT…
WC08133.t1	CYP512P1v2	36.38	492	56% to WC08122.t1	CYP512CH3	MLDFHPYLLFIVTGVAAVLLFLRRRNDPIHSIPTIGHSWPLLSYLTAFKFLMNSREMVEEGYAKHEVFKIATWDRWMVFVSGPDMNDEISKLPDDVVSLDESIKEFIYSDYTLGPNEHNVTIPAIHGLLTRNLSDIFPAIVDEIELVLEEMFPSDSDWVEISNLPNLMLNVIARIANRIFVGTAACHNPEYLKIVTTYATNVVKAKLIMDLCPKMFRPLIGYILPWRARAMKLMEPFLNDVIADHQLLLDEPGSDFQDGPDKDDFLMWLAKGVQGLGSSSELMLSNVLVANFAGLHTSTMVSTSTLFQIASTPECVPDLRKDILSRFQELGIVGMRRKTLKTVILSNGTVIPAGVNIYAPSTATHHDSALYDDPGAFKPNRFFDKGIETGEPSQHQFVS…
WC04299.t1	CYP512R2	50.58	172	49% to WC08995.t1	CYP512-fragment1	MEVEACTQEDGWTEAALRKMRKIDSFVREVQRLTEVVVANLERKALKDFVFEDGTFVPAGTTIGAATHAIHLDEEFHPHPDVFDPWRFSNMRENDKESTRYHAVSTSPEYLVLCYGHHACPGRFFAVNELKAMLSHIVIMYDIKLLGGIQAAPICINGAFVPDPQAEVMFKRITKQ
WC00716.t1	CYP537F1v1	65.61	471		CYP537F3	MLTIYLFGLGILWVVYGRLLLSPLSKIPGPPLACATRLVLMYYEFTRRRRRWIHQLHVKYGPVVRIAPDEVSFANWDAVKEIYVSDGSGYDKTSFYRLFDNYGHECMFSTLDKTPHGERKKRFSDRYSKSFIMQPEVMDGIRERAEGFVARCTEKAGVAADIYILLHCYAIDCITHHLYDPQGMRSLTEAADLMTVKELLFTDNFRESYFQYYFPDLTRLISRVFSPANRLRLLAARTLNTTRRSDISNHTVLSKFLSSSAQLETKSIASELLDHAIAGIDTAGDGLCFLLHHLSLPASASIQEALRAELTEKEGTPIDELPYLDAVMKEGLRCFSPVPMSLPRRVPKGGRTIAGAYVPEDTIVSCQAYTLHRLNADVFPDPEEFRPERWLKKEYVLER…
WC00717.t1	CYP537F1v1	72.4	471	86% to WC00716.t1	CYP537F4	MLTIYFIGLGILWIVYDRLLLSPLSKTPGPPLACATRLVLMYYEFTRRRRRWIHQLHVKYGPVVRIAPDEVSFANWDAVKEIYVSDGSGYDKTSFYRLFDNYGHECMFSTLDKTPHGERKKRFSDRYSKSFIMQPEVMDGIRERAEGFVARCTEKAGVAADIYIYLHCYALDCITYHLYDPHGIRSLTEAPDLMKVKELLYHDNLQDSYSQYYFPELFRLLSRVSRRADRSRRLSAQILNTARRSDISNHTVLSKFQSSSEQLETKSIASELLDHAIAGIDTTGDGLCFLLHHLSLPASAGIQEALRAELAESASVPLDELPYLDAVVKEGLRCFSPIPMSLPRRVPKGGRTIAGAYVPEDTIVSCQAYTLHRLDASVFPDPEEFRPERWLKEEGALER…
WC08328.t1	CYP5027B7v1	55.46	568	100% to WC08328.t1	CYP5027B10	MINGNKQNSLNLGMALVDILFVVAIVAVTYAIHYWNNRQTTRASLPPGPAGVPFFGNLFQVNALRPYPQFREWALKYGEIFYLRLGPQSVIVLNSAEAADELLVNRSANYSSRASPHVAHDIVSDGQRLVFLPYDREWKTVRRTLQGALGPNPSRSLRSVQELESRIFLFDLCAHADQSVTETHVQGPSGEIPERHWFALIRRFTTSVVLNVTYGRRVHRLYGNPHVHKIYDVLDNFVRIAQPGNYLADAFPILRLLPDFLAPWRTEARKMHEWEMELWGSFLEEGKAASREGIVRQGFINTYLRSRADAGWENAPGNGLTDDGWMRDKFLTYTGASVLEAGSDTTAITIQSFVLFMLSNPHVLRRARAEIDAVIGNDRMPEFEDEERLPYMVACIKET…
WC08329.t1	CYP5027B7v2	55.63	568	58% to WC08328.t1	CYP5027B11	MKNIDLVVVVAAVAATLVLYLIGSRRVSKAPLPPGPSGLPIVGSIFQMDALRPHLKLLEWAQEYGEIFSLRIGPQPVIVLNTAKAANTLMLERGAKYSGRVAPHVAHDLVRDGQSLLFMQHDQVHKSARRSLQTVLGPKPSQGIRPIQDLESRVLLYDLCAHGEQSISKWYKEGSRNEDPEHHWFGVVRRFTSSVVLNVMLGRRVHRLYNNPDVHKIYDVVENFARVSQFGSYLVDIFPILRKLPDVLAPWRREGLAMHQWELSLYGGFLAEGHDAVRKGIARHGYINTYLRARANAGQESAPGKGVTENGWMRDKQLLYVSEGVIEAGSDTTASTIQSFVLFMLAYPSVLQRAREEVDAVVGAERMPNFEDEERLPYVCACVKEILRRRPPTPMGIPH…
WC08335.t1	CYP5027B7v2	61.73	392	90% to WC08328.t1	CYP5027B12	MALVDVLFVVAAVALTYLVHYRSNRQKARAPLPPGPAGIPFFGNLFQVHALRPYPQFREWALKYGEIFYLRLGPQNVIVLNSAEAADELMVNRSANYSSRASPHVAHDIVSGGQRMVFLPYDREWKTVRRNLQGVIGPNPSRSFRNIQELESRILLFDLCAHADQSVTETHVQGPNDEIPERHWFAVVRRFTTSVVLNVTYGRRVHRLYGNPHLHKIYDVLDNFVRVAQPGNYLADAFPILRLLPDFLAAWRTEARKMHEWEMELWGSFLEEGKAASREGIIRRGFINTYLRARADAGSEDAPGNGLTDDGWMRDKLLTYTGATVLEAGSDTTAITIQSFVLFMLSNPYVLRRAREEIDAVIGNDRMPEFEDEERLPYMVACIKETLRRRPPITMG
WC08336.t1	CYP5027B7v1	66.67	561	59% to WC08328.t1	CYP5027B13	MYADLVVLAVATVIVFYVNGFIRAESRLLDGPRGVPIFGNLFQVPPLRPHPKFLEWAQQYGPIFRVKIGQKNTIVLNTAEAADELLANRSKIYSGRPAPHVAMDIVSDGQRMVFLPYDREWKVVRRSVQGILGPSPSRKLRTMQELESRVTIYDLMCHRDQSVNEIHIQGPNGEVPERHWFALIRRYTTSVVMHLSYGQRIHRLLNNPDVDKIYDVIGNFSRVSQPGHYLADIFSILRMLPDCLAPWRNEGRKMHDWEMQLWGRLFSASRVDMANGIARTGFVHQYLRSRAEAGLEDLPGNGVTTDSPGWMHDKMLAYTAASMLEAGSDTTAATIETFVLLMLSNPEALKRAREEIDQVVGTERMPTWEDEEALPWMVACIKETMRRRPPTIMGVPHRA…
WC08334.t1	CYP5027C1	60.71	140	84% to WC08328.t1	CYP5027B-fragment	MDPRTFPNPTAFDPDHYYTEGKQHTSGTGPDPSARDHYVFGWGRRFCQGSFIAEASIFIALSRLVWGIDFSAPIDKDTGRPFVLDMADEERNWNEGFVSGPKIFPVRFKARSQKHAEVIQRSFVDAQAEWQAMGLAVDER
WC07841.t1	CYP5035F1	66.42	548		CYP5035F4	MQAIGASESFNTNLASSIFFCAFTGWSISLLLRSEAAELLQLTAFFLILPAGWAAILHQGLQGSLLEAALVAFSIYYCSLSLSVLQYRLSGRHPLSAYPGPLLCKISKLWLVYVTSQGRLHEYFKQMGDEVFTYLSSGPNELSIVDADLLPWIMGADGMPKGPLWEGRRISGKKGAGAKNAKGHLIGARNKELHAESRRTWNRAFTTAAVKDYEPIMIRRAAQLVEELRMRCAEQQRNEAQVDLSQWLSYFTFDFMGDMVFGGGFELMHEGDRDGMYQTMVSGLYLPALTQQIPWCARALPYLPFVGKHMKALGQFAFKQITRRLQEGSVQNDLFYHLLDEKPEDGKPTPFPVIMTNAVTAMLAGSDTTAVALCNAAYYLLSNPACLAHLREEVDATFP…
WC07444.t1	CYP5035F2	57.88	406		CYP5035F5-partial	MFSSGYLVCIGCFSLASHLWFKHLEPTDLHSVIALLGVVPGVAAVLACVLFGTTLSTIPTTYSCYYAILLLSITLYRLSPLHPLYRFPGPLLCKISKFWIVYKTSQGSLHRYFKDVHDKHGPVVRIGPNELSIVDVTLLPRILGVNGMPKGPLWDGRRIKRGSDAEQVKSNLIGARSSKQHAEARKVWNRAFTSASVRRYEPIVIRRATQLVEELQNRCIELSNGKRSTTVDMAEWLSFFSWDFMGDFVFGGAFELMRDGDKGGLLKMMDEGLFLPALTQHIPWCISALSYTPFLGKNMKKLGEFAYKQATRRAEQGPVHDDLFYHLNDEGRVDSEPPSMAAVIWSTIVAIIAGSDTSASALSNAIYFLISNPSYLERLRAEVDAAFPPGSTEPSDSAK…
WC09932.t1	CYP5035F3v2	58.95	229	mid to end, 89% to WC07444.t1, overlaps seq CYP5035F5	CYP5035F5-C-term	NDEGRVDSEPPSMAAVIWSTIVAIIAGSDTSASALSNAIYFLISNPSYLERLRAEVDAAFPPGSTEPSDSAKLAQLELLGAIINESMRLYPPVATSLQRAPAAGSGGHLISPNIYIPEGTAVYVSPYAYHRDRRYFHPDPDSFWPERWLEGQHHDIVHNADAFLPFSNGPTNCVGRPLALIEMRMVLAYLVQAFDMTFADDSEPRQWERGLKDFFVTQRGPLPIVLCRRSLSV
				joined	CYP5035F5	MFSSGYLVCIGCFSLASHLWFKHLEPTDLHSVIALLGVVPGVAAVLACVLFGTTLSTIPTTYSCYYAILLLSITLYRLSPLHPLYRFPGPLLCKISKFWIVYKTSQGSLHRYFKDVHDKHGPVVRIGPNELSIVDVTLLPRILGVNGMPKGPLWDGRRIKRGSDAEQVKSNLIGARSSKQHAEARKVWNRAFTSASVRRYEPIVIRRATQLVEELQNRCIELSNGKRSTTVDMAEWLSFFSWDFMGDFVFGGAFELMRDGDKGGLLKMMDEGLFLPALTQHIPWCISALSYTPFLGKNMKKLGEFAYKQATRRAEQGPVHDDLFYHLNDEGRVDSEPPSMAAVIWSTIVAIIAGSDTSASALSNAIYFLISNPSYLERLRAEVDAAFPPGSTEPSDSAK…
WC05402.t1	CYP5035F2	56.1	549		CYP5035F6	MLALLTHLWYKLYESTSLLSLLVLFGILPTIPVYVLGPTETKSPEVSIIISYLCFISVLLLSVVIYRLSPLHPLYKYPGPVICRVSKFWMVYIASQGKINEYFLRMHRKYGPIMRVGPNELSIVDETLLPNIMGLNGMPKGPMWDGRRIAGKRGVGTTGALIGARDRKQHTESRQVWNRAFTSASVKLYEPIVIRRAAQLVEELKKRCVVSAKGKQEAHVDMSRWMSYFSFDFMGDFVFGGAFELMRDGDEHGLIHTLESGLFLTQHIPWCIDLFIYMPFLGRQMKSLGGLAYSDRGLFALTGPPPLPVLITNSVTAVIAGSDTTASTLSNIVYLLSRYPSCLSRLRAEVDTAFPPGKAEPTESVKLAQMEYLNAVINEALRLYPPVASCLQRAPTKGS…
WC02957.t1	CYP5037B5v1	62.55	462		CYP5037B81	MPTSYEWQTFSAWSEKWGDIICVTIFGQPMVILNSPQHAFEILDKKGAIYSDRPVLTMASKMIGWEPTIGMLRYSKRHRAMRRLLTQLIGSRENAARFSQHMESEVYYFLSRVLRQPEAVMKHVRKTAGAVILKMAYGYQVKDGEDELVDLVQRVIDVFSFTTTPGAYLVDIFPILEHVPTWMPGAGWKRKARDWAAELQEMYDIPYEFTKKQMAAGTAITSFTSRNLEVNPTDQDRMIQYTAASLYAAGADTTVSAINSFFLAMMCYPETQKKAQLEIDSVIGSDRLPGLADRDQLPYINALCSEVLRWQPVAPLGVAHSSSQDDYHAGYFIPKGAIIIPNVWKFLHDPDVYTNPSEFNPDRFIPTNNREAEPEPRQYAFGFGRRICPGLHLAEASIF…
WC08450.t1	CYP5037B	56.99	372	60% to WC08454.t1	CYP5037B82	MLAKFMGSRAGVTRYAPHLERETSNFVSRIWRRPDYLADEVRRSAGAIILKMGYGYEVELDEDPMLKTADEAIQLFSAITAPGAFLVDFFPILQHVPSWMPGSGWKSIAREAKKGLDAMCNDPFEFTRKHMANDTVISSFTSLNLDGEITPEREQIVKGAAATLYSGGADTTVSATHSFFLAMMCYPDVQKKAQQEIDLTIGTDRLPCLADRDQLPYLNALCLEVLRWNPVAPLGVAHRVTQDDTYQGYFIPEGTLIVPNIWKFLHDPERYHDPLDFKPERFVESDHRFVEPDPRVCAFGFGRRTCPGLHLAEASIFLSCAMSLAVFDISKPVKNGVVVEPDIEYTSGTISHPRPFQCSIRPRSEKAESLLLSLMRDRKSCHEET
WC08451.t1	CYP5037B	46.54	462	56% to WC08454.t1, 55% to WC08450.t1 short	CYP5037B83	MPKSQAWKTFTKWSEKWGDVISVSVFGQTIVILNSVECVNELLEKRGSVSSDRPCMVVAKKWAGWDRVMVLEDHTSRFRALRRLTSKYMGTRAAIASLSRVLELEASEFVSRVWRNPERLSDEARRNAGATILMLIYGYRVREEEDPMLKMADKAMESWTIISLPGAFLVDLFPSLEYIPVWFPGIRWRETAITARKLLDCLRNEPFEYSRNQMSEGHSLSSFTAQNLTAAKTKEEEELVKDAATALYAGGSDTTVSAVCSLFLAMMCNPEVQAKAHDELDRVIGSGRLPSLRDRDQLPYVNAICLEVLRWNPVAPAGVAHRLSNNVILDNYLLPKDAIIITNIWKLMHDATKYRDPLQFKPERICPGMHLADATLFIVCAMSLAVFNIAKPIENGAVI…
WC08454.t1	CYP5037B5v2	53.13	463	60% to WC08450.t1, 61% to WC06229.t1	CYP5037B84	MPVSQQWKTFTEWGQKWGDITSVTVLGQPVIVLNSAAYMSSLLEKHSSASSDRISSFVAQNMAGWDRVGILENRDSQNLKDIRRLMAKHIGTRHTVASHSDLIEQEVSRFIARVGRNPERLIEEVRRNAGAIILNLTYGYHVELDEDPMLKVADKAMQSFSMLTAPGAFVVDFFPLLRYVPAWCPGTQWKVVAKHAKLLADAMFNEPFVLTKKQVAEGSALPSMVSKHLQSNPTPEQEIAIKNAAAAMYAGGSDTTVSAVCSFFLAMMCYPEVQEKARQELDFVIGEDRLPRLSDRDKLPYVHAISLEVLRWNPVVPSGFPHRLSEDVTFDGYFLPKGSIVIANVWKTLHDPEVHSDPFAFKPERFLEDGSGLQPEPDPRNSVFGFGRRICPGMQLAEA…
WC06229.t1	CYP5037B	49	451	54% to WC02512.t1	CYP5037B85	MPVTYQWETFSKWAQKWGDIVSVTVLGQPFVILSSATYMNLLLEKNSAISSDRPPSVVANTLVGWDRTGLTVNYNHPRLRELRRLIVQRFGTRTAVASYSHILEQQTAQFISRIWWRPDKVTDEVRRHFGALILNLAYGYQVELDEDPMLKTAEETMRAISHILTPGAMLVDLFPSLQYVPDWLPGAGWKAIAKDAKKLADEMFGKPFEFAKKQIADGCALPSFTSSNMDRINSTVDEEMVKNTAGSLYAGGADTSVSAICSFFLAMMCYPEIQDRARQEIDRVVGCDRLPQLSDREHLPYINAICLEVLRWNPVTPIGIPHRLSKDIVLEDYFLPKGSIIVANIWKHLHDPHIHSEPYQFKPERFLPSDTGLQPEPNPRNLVFGFGRRTCPGAHLAEA…
WC02512.t1	CYP5037B	47.15	456		CYP5037BA1	MRREGCFCPLTATVRTHMLYTCPWKTFHEWSRKWGDIVSVTVLGHTLIILSSPSSINALLEKNSAISSDRPKMIVARKWIGWDHIVAMEDYGSRLRALRQMVAQYIGPRVDTSTLAPLLEQESLKFVMRVWQRPDQLAGEVRRSVGSTISMVAYGYRVESDTDPILEMVDEALQTISVVATPGATLVEFFPTLERIPAWLPGGKWKYIAESSRKLLESLINDPFEYTKKKMSEGSSIPSFTSVSLKNNESSEHELLVKDAAASLQLGGTDTSVATLRSFFLAMMCYPEVQRRAQQEIHSVVGFDRLPCLADRKHLPYINAVYLEALRWNQVTPIGLPHRLSQDAIMDNYLLPKGSTVIANIWQILHDPDVYNEPFMFKPERYLSSDSTERELDPRAYAF…
WC00818.t1	CYP5037B74_Hypholoma_sublateritium_v1.0_(207892)Hypsu1	47.09	189	PKG to end, 74% to WC02512.t1 (CYP5037BA1)	CYP5037BA-fragment1	MLCYADVQRRAQQEISTVIGFDRLPFLADxxxxxxxxxxLAPIGLAHRLSEDAILDNYLLPKGSTVVVNSWQLLHDPNIYKEPFAFKPERYLSSHDTESELDPSAYVFGYGRRVCPGSHFAGALLFLMIAHTLAVFDIEKPVEDGVVIEPDTEFTGGSISRPPEYKYSIQPRSDEAKVLLMSLAGDSEHI
WC03429.t1	CYP5037B5v1 PpCYP217	50	393		CYP5037BB1	GWDQFTAFLPYGARLRETRKLFTPVLGSRKSISVLKPPMESEISLFLPRVVTYPSPDDFMEQITKTVTGTVVRIAYGYHPREEKDRMVQIAKTAMEEFSATTLPGAFNVDFFPILRYLPSWMPGGSWKRNIKTWHSAIDALYGEPFDFVKQQMAAGVAEPNFTAGNLEGDHTPEREELIKHGAGSLFGGGEDTSVCSIEAFFLAAMCYPDVFKKAQHEVDTVIGNDRLPTIDDRDNLPYVNAVILEVFRWAPPVPLGIPHRLTEDDVQDGYFLPKGTTVIANIWQLTHDPETYEDPFTFNPDRFIACGDKEPERDPRDFVWGFGRRICPGQHLAEACIFLALVKSIAVFDVKKPIEDGKVIEPVVEFTTGTISHPLPFKCSVTPRSAKAEALIREIPLV
WC03431.t1	CYP5037B5v1 PpCYP217	48	480	99% to WC03429.t1, fusion, deleted C-term	CYP5037BB1	MFDFLTSADILVISTALIATVWLFDGRRTTSLPPGPKGWALIGNVFDIPKSHPWRTFASWGDRWGKMVSITLFGQTIVILNSARVVFEMLDKKSAIYSDRPTWITLVKSAGWDQFTAFLPYGARLRETRKLFTPVLGSRKSISVLKPPMESEISLFLPRVVTYPSPDDFMEQITKTVTGTVVRIAYGYHTREEKDRMVQIAKTAMEEFSATTLPGAFNVDFFPILRYLPSWMPGGSWKRNIKTWHSAIDALYGEPFDFVKQQMAAGVAEPNFTAGNLEGDHTPEREELIKHGAGSLFGGGEDTSVCSIEAFFLAAMCYPDVFKKAQHEVDTVIGNDRLPTIDDRDNLPYVNAVILEVFRWAPPVPLGIPHRLTEDDVQDGYFLPKGTTVIANIWQLTHD…
WC10132.t1	CYP5037B5v1	38.89	396	76% to WC03429.t1	CYP5037BB2	MADVCQLGRQMGAGWDQFTAFLPYGARLRETRKLFTPVLGSRKSISVLKPPMESEISLFLPRVVTYPSPDDFMEQITKTVTGTVVRIAYGYHPREEKDRMVQIAKTAMEEFSATTLPGAFNVDFFPILRYLPSWMPGGSWKRNIKTWHSAIDALYGEPFDFVKQQMAAGVAEPNFTAGNLEGDHTPEREELIKAWSRFSLWRWGGYLILEVFRWAPPVPLGKHSSSANEDDVQDGYFLPKGTTVIANIWQLTHDPETAGARSSGLRMGFGRRICPGQHLAEACIFLALVKSIAVFDVKKPIEDGKVIEPVVEFTTGTISHPLPFKCSVTPRSAKAEALIREIPLV
WC06775.t1	CYP5037E11v1	53.09	501		CYP5037BC1	MSQSSYLTIPVLVFAVYVLYNLAQRLRGSRLPPGPPKLPIIGNALQIPKEREWLTFNEWSKQYGEIMHLSAFGRSIIVLSSPNVIDQLLDKRSAIYSDRPTLQMVGEMMGYSELLPLSPYGTRHRESRKLMLTALNSHQASQFSHVHEEKLATFLPRLLHSPEDFRLNIRWLVASIVFQISHGHAVEDFGDPLVQLAERSNHEFSEAIATGAFLVDLVPMLRYVPDWFPGAGFKKIAKRWRKTMERARDEPYDFVKSQLEKGVAEPSFTANLISDSMTLTPEEENMRRCVSSTIYIAGADTTVSAIESFFLAMSLYPDVQRKAQAELDMVLGLSRIPTLADRHRLSYINHLLMEVHRWNPVLPLSLPHKVTQDDVYNGYFIPAGSTIIPNTWAILHDAS…
WC06905.t1	CYP5037E3v1	48.99	496	54% to WC06775.t1, 53% to WC06906.t1	CYP5037BC2	MYEFAQSLPSILAMGLVGLAIFYANRQHRPQLPPGPLGLPIVGNALQIPGSRQWLKFAEWAKTYGPIVHVTIFGQHTMILNSREIVSELLENRSAIYSDRPHFRMAGELMGFSEFIFLLPDGNRLRQSRKLANNALGSHSSIGIFHTLEQKVVKFANELSRSPEHFQSHIETYVAGIILQIIHGHKVEDHEDDLLSLAQQLNKIFHAGIAAGAWWVDSIPILQYVPSWMPGAGFKRKAREWRKVMERFRDEPYDLVKAQVTQGTAQPSMTRELIVGNVDDDPGMESLNKYISSAVYGAGADSSVSAIESFFLAMSLHPEVQNKAQAELDYVLGPGILPKVSDRHNLPYVAALIQEIHRWNPVAPLGLPHAVAQDDYYGDYLIPAGSTVIANIWALLHDS…
WC06906.t1	CYP5037E11v1	50.25	406	55% to WC06775.t1	CYP5037BC3	MLSSILYTACLGTIWAALYFSSKRRRSLPPGPPGYPIIGNTLQIPEGRQWITFAEWGRKYGKIMYISALGQDTIILSSPDVVTELLENRGSMYSDRPTYHMAGELVGYGDTIVLLPNDNRLRASRKLVANVLTKRDSAVFAGIYEDKVLNFLSRLLETPKEFSEHIQLLVASAVLQISHGYNVRNVNDDFLRIARRANHEYHMSIAPGAWLVELIPQLRYIPDWVPGAGFKRKARNWRKTVEWLKNVPYDTVKTQIAQGTAQPSFTADLILANMNASPEEEYSNKCVTGILYATGTDTSVSVLESFFLAMSLYPEIQRKAQAELDLIIGPGRIPTLSNRSQLPYIDALIQEVHRWNPVAPLILPHKVSQDDTYDGYFIPANSTIIVNIWAILHDPTIYP…
WC09071.t1	CYP5037E8v1	54.01	474	58% to WC06775.t1	CYP5037BC4	MELPPTVTICVLCTLLAAIYAAFKPRRGPLPPGPRGYPIIGNTLQMPREHAWVTFAQWAKDYGPIIHLSVLGSPLFVLNSPDVIFELLEKRSAIYSDRPVIPMAGELIGFSEYMTLNRYGDRLRESRKLMLGALSPRSAPALNAIEEAKALELLPRLLHAPAQFRAHLRWLVASVVYQVTHGYRVESCEDPLVQSAERLNDVFGRLLEPGAFLVDSFPFLRHIPDWFPGAGFKAVAKREREALIKARDEPYDMVREQVIRGTATPSFVADLVEQNSNPTPEEDNLYRSVATVFYLGGSDTSVSALESFFLIMLLYPEVQRKAQAELDCVLEPGHLPKFSDRPRLRYLSALLLEVHRWNPVVPISIPHCVTEDNVFQGYLIPKGSSVIANTWAILHDPDL…
WC09072.t1	CYP5037E11v1	45.69	499	56% TO WC09073.t1	CYP5037BD1	MTAWYTVDILAILMAVSAYQYLKKHSRQQLLPPGPRGIPFFGNALQIPLEQQWKALASWAKTYGDVMHLSVMGQSLIVLSSAEAITDLLEKRSILYCDRPQFPTAGDMIGYAGYVVITPYGDRLRQSRKLFLDAVKTGITVLQESQALEFVSRLINAPDRLQSHLQWLMANTTFETMYGFRVENDDPMIRVVRQVEEDFSKATQPGAFMADRFPFLRRVPEWLPGGGFKKVVKEFRLRISVARDQPFDAVREAVMKGTASPSFVATLLEENSNRAQEEDDMYRCVATAFYISGAGTTISALETFFLMIALYPQVQNKAQLELDEYLELGCLPKLSDRSKLPYVNSLIQEVLRCGAVAPLALPHRVIQDDIYKGYYIPAGATVIPNSWAVLHDPSLYPEP…
WC09073.t1	CYP5037E9v2	51.58	442		CYP5037BD2	MHLSVLGQHVIVLSSADVITELLEKRSANYSDRPRFPMAGEMIGYSDYISITPYGMYHREGRKLMMNALAARKTTGISDLQESQALQLCRRLLDTPADFRSHIRWFVCSTAFEFIYGIHVDRFDDPIIQSVETVAEDFSRTVKPGAFFMDTFPFLKYVPDWFPGARFKTIVKECRERLVFARDTPYDSINMRIKEGVATPCFAANLIENYPNPSPEEDHMHRCTATSFYISGADTTASAIGTFFIMMTLHQDVQRKAQAELDSVLEPGTLPKFNDRSKLPYIDALIQEIHRCGTVVPLALPHRTTQEDMYEGYRIPAGATVIANSWAVLHDPLLYSEPETFNPERYLSKAADQYQNPDPRAFAFGYGRRTCPGRLLADDSMFITVATVLASFNITEAIG…
WC02630.t1	CYP5136M2	99.26	544	ortholog	CYP5136M2	MEAFTLFGLSAVLASLFFVFASFWFCSQDKIRGPPSPSFLYGHSIEMTREDDVGQYHVEWMNEFGWAWRLRECLGKDNLWFADPRAIQHIFNKSGPNYARRTESKYISRQLMGESILCADGYQHSRMRRIMEPAFGTAQLRSFTALFRDSARKLSKKWREQLDTADSETDSIINISRWFSRASLDVIGEAAFEYDCGALDDGESELVRAYRNMLRDSIMYPSRIMLVFRSTWQYLPDFLLRLIISYLPTREYRRIHKSLGMINSLSRRLIDEKSQLLLDYRDLKRRDIMSLLVKANNSENPKTRLTDEEMVAQVATFLLAGHETSANALTWLLWELAKNPICQHRLREEIAAVRADIHARGDSDFTAADLESMLYLNATIKEGLRLHPLVYLLVRTAQA…
WC08188.t1	CYP5136M3	98.97	486	ortholog	CYP5136M3	MDPLTLLGLSVVVASLSSVFACFWLCSQDKIIGPPSPSFLYGHVIKLTREDEVGQYYVKWMNEFGWAWRLREFFGKDNLWFVDPKAIQHIFNKSGYNYARTTDAKYITMQLTGESILCAEGHQHSRMRKIMEPAFSTAQLRSFTALFRDSARKLSKKWREQLDAALNSDTDKIINVGSWFSRATLDVIGEAALEYDCGALDDGESELVRVYKNMLRDSAMYPSRIMLVFRSTWQYLPDFLLRLIISYLPTKKYRRLHRSLCTINALSRRLINEKLQALTDSNDHRGKDIMSLLVKANNSENPKTRLEDEEMIAQVATFLLAGHETSAKALTWLLWELAKNPIYQQRLREEITAVRTDICARGDSDFTAADLNSMLYLNATIKEGLRLHPPVYRLVRVAQ…
WC08249.t1	CYP5137A4v1	72.71	524		CYP5137A8	MSSTTGLLLLGGLLLYAVIKRLKRTSLADVPGPEPESFLMGNFSQLFQDQAGEADFKWQSQFGGIARIRAPLGEDMLWISDPKALQYIYQTSGYNFPKQPERRALSRLLADHGLTWADGETHKRQRKVMLPAFGTPESKALLPVFQYHAEQVVQLWKDMLGGTAEGARVLNVIKHISSAALDAIGEAAFDYQLGCLDSADNELGQAYQNLIADIFSLPSKAKIFFTSVAHYLPMRIIEMLYDYLPGKGLDKARQNKRAAHKVAEHLLEVKSRALLLGKGNRDIMSILVKANASENERTKLTHEEMISQMRTIMLAGQETTANTLSFTLYELAKSPDYQTQLRAEIRAMEQSVRERGETELSVTDLEAMPFLQAMMREVLRFHPVIIHNYRQSAREDVIP…
WC00549.t1	CYP5138A2 PpCYP173	57	685	removed insert after PERW EGIGDDEEGQTSGVRQGR, removed middle region that did not match RDIWYDISSSPHPHLSSDDHRFRHSPSDPFAEKQKDTSSGHTTSILLKPFSAFVSSKVPASRQTDKGLELPRHSSDLDEPSASALRTPSPDTPAFTK	CYP5138A17	MLTVGTVVVLVFTLVVTYVTSTFLQLLIRQARSPLRHLNGPQSQSFFMGNLQEMHDQENNNLIAHWEQQYGNTFVYRGFIGGCRLMTTDPVAIAHIMGRAYEYPKPDFLRESLSSMAAGNEGLLTVEGEDHRRQRKILSPAFTTAHINSISPIFWSKAVQLRDIWYDISSSPHPHLSSDDHRFRHSPSDPFAEKQKDTSSGHTTSILLKPFSAFVSSKVPASRQTDKGLELPRHSSDLDEPSASALRTPSPDTPAFTKVDVLPWLARATLDVIGEAGFGYYFDSLPAAMQGAGHENELARAFGTIFNSARKFRVITILQAWFPILLRFRTNNATMQEAQDTMRRIGLALIEERQAKFVAEKAAADHKGSAIGDEQVVEGRDLLSVLRHETVSSALTWTL…
WC08043.t1	CYP5139D3v2	67.58	546	100% to WC08043.t1	CYP5139D32	MALMTFTSSCLYIGAGIIAYALWKLALILIAPYTSTIRDLPGPPNRSWLFGNLREIFEADGAVLHEAWVEQYGLTIKYKGWLNSDRLYTMDTRALNHILSHSSIYQKPPMARYQLSQLLGKGVLVVEGEQHRQQRRILNPAFGPAQIRELTEIFVAKASQLRDLWTLEIKDGSPKRIDVLNGLTKMTLDVIGLAGFNYDFDALNINGKENELHRAFSVMFHVLQGRGAFEITPFLQAFFPPLRLLPYERTRRINEAQRVMRRIGMQLVAEKKAEVMNVTKTGINDEEKRLHGRDLLTLLIKANMDTEIPESQRLSDEDVLAQVPTFIVAGHETTSNAMSWCLFALANAPEIQEKLREELWNVPTENPTMDELNALPYLDAVVRETMRVHGPVPGTIRIS…
WC08044.t1	CYP5139D3v2	64.67	467	Missing the N-term, 68% to WC08043.t1	CYP5139D33	MRFKVWFNSNRLYTVDTRALNHVLSHSTVYQKPDLTRFSLSQVLGKGVLVVEGEQHRQQRRILNPAFGPGQIREFTEIFNIKAIQLRDTWITDVTQHDGSKRVDVLKGLTQTTLDVIGLAGFNYDFQALNPGSKPNELHSAFDVMFQSLQSFSIVPILQAYIPPLRLLPDIRTRRINHAQKVMRDIGLQRISERKAEILQHDPTEKGGQDNVHGRDLLTLLIKANMDESLPDSQRLSDEDMLAQIPTFLIAGHETTSNAIAWCLYALAQTPCVQEKLREELWRVATDHPTMEELNMLPYLDAVIRETMRVYPPAPASIRVAVEDDVAPLSAPYIDVHGKAHDSIRIPKGSAIIIPILAVNRSKEIWGDNAFEFRPERWESVPEAVQGIPGVWANLMSFL…
WC04990.t1	CYP5139D3v2	63.89	540	60% to WC08043.t1	CYP5139D34	MAALMSIILALGAAFSGYAIWRTAHALYAYLKPSPLRYIPGPPSPSWLFGNLKQLSSVEEPILYESWVDQYGKTIKFKGWFSRDTLFTMDTKALNHILTHSSEYPKPEAARFGLSQLLGKGVLVVEGEQHRQQRRIMNPAFGPAQIRELTGIFLDKALQLRDVWKNEVLAHGGPAQIDIVEGMSKMTLDVIGLAGFNYSFDSLNVHGKPNELNAVFRTIFGTASNTPSIFALLKYLIPPLRLIPTARSRKVAKARSDMRRIGMQLIAEKKADVMRASAQEKKTDNEFDGLQNRDLLTLLIKANMATDLPEDHRLSDEDVLAQVPTFLVAGHETTSTATTWCLYALSQAPEMQQKLREELLDMPTDHPTMDELQELPYLDAVVRETMRLYSPVPSTVRAA…
WC06856.t1	CYP5139D3v2	63.53	532	64% to WC08043.t1	CYP5139D35	MTAYSYFALPVVVAVLVLWKLIPLLLKPLSSKLRLVPGPPCPSWLFGNLKEITNVEAAVLHEQWVAAYGHTIKYKGWLGHDILYTMDTRALNHILSHSNDYQKPAIARFSLSEVLGEGILFAEGEQHRLQRRVMNPAFGPSQIREITDIFLEKAAQLRDMWLEEISVHGDSARVDVLDGMAKMTLDVIGLAGFNYSFDALNASGKANELNKAFQELFGKATNKPSIFAMLRYLIPPLRLIPTPPTRRIDAAVRVMRRIGMELVTEKKAEVIRDMRNPNEKQDGLRSRDLLTLLIKANMAVDLDPSQRLSDEDVLSQIPTFLSAGHETTSNATTWCMYALSRARDIQEKLRTELLAVPTDTPTMDELQALPYLDAVVRETMRVYAPVPATVRVAMKDDVI…
WC04981.t1	CYP5139D3v2	62.78	540	61% to WC08043.t1	CYP5139D36	MAALINVVWALGLALWSYAIWRIAPALYALLKPSPLRYIPGAPAPSWLFGNLKQLSSVEEPIIQEGWVEKYGKTIKFKGWFSRDTLFTMDTKAINYILTHSSDYPKPEASRFNLSQFLGNGVLVVEGEQHRKQRRIMNPAFGPAQIRELTGIFVDKSLQLRDVWKNEVLAHGDSARIDVVKGLSKMTLDVIGLAGFNYSFDALNVHGKPNELNEVFRTIFGTAGKRGSVFGMLKFIFPPLRLIPTERSKRVAKAQRDMRRIGMQLIAEKKADVMRASAQKKKIDNGLDGLQNRDLLTLLIKANMATDLPEDHRLSDEDVLAQVPTFLVAGHETTSTATTWCLYALSHALEVQQKLREELLDIPTDHPTMDELQELPYLDAVIRETMRVYPPVPTAARIA…
WC08025.t1	CYP5139D3v2	62.71	539	62% to WC08043.t1	CYP5139D37	MSQLTLSLTLLSLGVAAFLAWTAIRTLVAPLVSPLRDLPGPPRDSWLYGHIRQFNQSEDAATLQQSWAETYGPTLRMKGWMNSDRLFTIDTRALNHILSHSHDYPKPPGADLHLGSVLGRGLLMAEGEQHRKQRRVMNPAFGPAQIRELTGIFIEKAIQLRDIWSLELERNGDGAPARFDVLSWLSKVTLDVIGLAGFNYYFDTLNVAGEPNELSQAFDVMFASIIGVGGSLLRMLKMHISLLRLIPDTAARQAAAAQSVMRRIGMQLIAEKRAAVIEAAQMGEKKSGKLHGRDLLTLLIKANMSVDIPESHRLSDEEVLAQVPTFLVAGHETTSNATAWCLYSLAVYPSVQHKLREELLSVATDDPSMDELNALPYLDAVIRETMRVHSPVVVAVRIA…
WC06801.t1	CYP5139D3v1	52.29	545	55% to WC08043.t1	CYP5139D38	MFVLFKLLLSLGAALATYVLWRLLSILTRPYGSTLRDLPGPPPLHWLYGHLQELSSHDNTSHEVWIETYGSTAKYKGFLGSDILLTADTRAISHIINHTDIYQKSEYNRFVTSVVLGNNVVTLEGEEHRRQRRIMNPAFGPAQIRDLTEIFVNKSCEVRDIWASRIIDSGKDAARIDTYSDLLKMTLDVIGLAGFNYEFKSLSGGEQPDSLHKAYSDLRRQTISGLKIYFIIWYLFPLSRKAPSSVQRATDKAVLEMRSIGTRLLAAMKRDVMEAQKAQTAHTQVQLDVNATPDTLPNRALLTLLVQANMRPDLPKSQRLSDNDVIDQIRTFLVAGHETTSNATAWCLHALSQAPEVQQKLRDELWALPSDNPTMDELQALPYLDMVVRETLRMYTPVP…
WC06798.t1	CYP5139D3v1	53.33	480	54% to WC08043.t1, 88% to WC06801.t1	CYP5139D39	MYGITTKYKGLLGSDTLLTADTRAISHIINRTDIYQKSDYNRFLTSIVLGNNIVTLEGEEHRRQRKIMNPAFGPAQIRDITEIFVNKSCEVRDIWISQISGGGKDTARIDTYSELLKVTLDVIGLAGFNYDFKSLSSGEQVDSLHKAYSDLRRQSISGLKIYFISWYLFPLLRKVPSAVQRATDKAISEMRMIGTRLLVDMKRDVMEAQKAQATHSIQPDDNATPDALQNRAILTLLVQANMRTDLPESQRLSDNDVIDQIRTFLVAGHETTSNATAWSLHALSQAPEVQQKLRDELWALPSDNPTMDELQALPYLDMVVRETLRMYTPVPYIQRIATKDDVIPLETPVTDIHGKIHREIRMSKGTAVDVPILALNRSKAIWGEDALEFRPDRWENIPE…
WC06799.t1	CYP5139D3v1	63.87	191	66% to WC06798.t1	CYP5139D-fragment1	MEAVFSPLQALLLWGSEAPPHEAWLATFGSVMKYRGFLGADILSTTDTRAISHIVNHTNVYNRAAHSRFFLSLTLGNSILALDGEEHHRQRKIMSPAFGPAQIRNLTEIFVNKSCELRDLWACHLSHSSKDSARIDICQGLTKMALDAIGLADLPDSQRLSDNDVIDQIRTFLFAGHETTGTIMAWCLYSLSQAPEVQQKLRDELWELPSGNPTMDELQALPYLDMVVRETLRVHAPIALTHRVATKDDVIPLEIPLTDTIGQVHHGIRIQKGTLVEVPILAVNRSKEIWGEDALEFRPDRWRNIPDAAKRVPGAWGNMMTFLGGPRACIGYRFSLVELYFLF
WC09447.t1	CYP5140A2	78.72	531		CYP5140A20	MDATATAFTFATPVSLSQALFTTSISSLFLLALTAFCVYFVASAIYQTTFSPLAALPGPWFAAVSDLWITTHVVRMQQCRTVQSLFEQYGPVVRVGPKKVVFCDVTTMRSVYCVHKFDKSTYYKSLLTNNNDHAMTTLPNAQHAVRRKAYAPHYIPSNLVLFQPELHDYSLKLVDNLSKMSGKTSVDCLDLFRHLMVDIIGVTVFGSHPGALDNWALNIQDPLATAVYDFPKRGILRSAVPTWAWNLVCRIPNDRWRQICDSDKIMAQFVGGRLYEMRARIQAGPVVGEADTEKISLLQRMLRYRVFTTQEGMTDQDVISEGMGHLIAGVDTSSTTLSYLFWELSRRSDIMQRLQTELDDAMPDRRVIPDAQVLGKLPYLNAFMKEGFRLYGAAPSLLE…
WC03390.t1	CYP5141A6	71.77	503		CYP5141A34	MLQTTLILVGALVGIWVVKIVIEWRRVVQSIQDYPGLRYVFGPESFLIRSRIPFISAGNFGAWTYKHQDFVDHDSDIISSVRVWRRPAVTYLIADAEALKEITNARHRFPKPLHQYKVLTFYGSNIVVTEADEWKRHRKITAPSFSERNNRLVWDETISIVQELCQVVWKGQNEIAIDNIVDLTVPMALYVIGVAGFGRRMSWVEDMSIPAGHSMFFRDALHTVSNDLWIKVIIPSLILRYAPIPRVRKFYTAYNELERYMLEMIEARRNAEKREERYDLFSSLLDANSSESEGALTDSELMGNIFVFLIAGHETTAHTLAYTFIMLALYQNEQDILYQHIKSVLPDGRIPSYEEMGKLYYSMAVFQEALRMFPPVNGIPKYSEEDTTLMTRSMTGEPR…
WC09431.t1	CYP5141A6	54.46	505	72% to WC03388.t1, 58% to WC03390.t1	CYP5141A35	METLHLYFFVCLLILLSLRKYAQWRDAIRSIQDYPGLRCIFAAETAIIWFRIPYISVGIFSGWKTKHQDFAQYGSDIISAVSILPRPHVAFFLADAQAIKDVTNARHRFTKPVENMGVLSLYGENVVVTEHDEWKRHRKVTAPAFTERNMRLVWDVTTKSFEELCEVVWNGLNEIAVDNIADITVNMMILVIGNAAFGQEMSWVDRNTLPAGHAIKLKDAMSVVARDILMKAIFPEWVLTHVPISRVRRFYTASNELKLYMEEMIHGRRSGESLGGNDLITCLLKANDDGVSKGAAHLSDSEVMGNIFAFLVAGHETTAHSLAFALILLALHQDEQRALYQHIKSVLPDGRVPSYDDMSQLTYSLAVFLESLRMFAPVSMIPKQAEEDSVLTTQTPDGE…
WC03388.t1	CYP5141A6	52.57	506		CYP5141A36	METLHVISVSFLIFFSLRIFLQWRDAIRSIQDYPGLRYLFGAETAIMGSRIPYISVGIFSGWKTKHQDFAQYGSDIVSSVSVLPRPRIMFFLADAQAIKDVTNARHRFPKPVDHMEVLSYYGDNVLVTERDEWKRHRKITAPAFTEITLFVIGTAGFGQQISWIDDNILPAGHAMKFKDAMRVASEDIILKAIFPEWVLANAPISRVRRLYEASHELRRYMEEMIQSRRSGEKQSLGGDDLFTCLLEANDDSGIEGEAHLSDSEMMGNIFAFLIAGYETTAHSLAYALILLALHQDEQEVLYQHIKSVLPDGRVSSYDDMNQLTYSLAVFLETLRMFPPVNMIPKKAEEDTVLTTRTSSGELRTVPCPAGSSIMIHASGIHYNPRYWPDPYTFNPARFL…
WC07283.t1	CYP5144L1	56.02	407		CYP5144L3	MSILSVEALLGIMAIVLLVNVIFKKEKARLPLPPGPKGLPIVGNIRDVPKSHEWLAYERWGRVFDSDIIHLNLCGTPSSLYSDRPRMTMLNDLVGCDWHFVFMGYGDRWRERRRIFHQHFHPSAALQHRPKALKGARVLLYRLLETPDDFMTHLRHMAGALIIGVAYGLEVQPKDDPYVATAERALHAMAMAGNAGSFLVDYIPILKYVPTWLPGAGFKRKAMEWRKSTTAMVEVPYKAVKKAISDGIAAPSMILSLLNNIDIEEDENAPRLEKLYSGVAAAAYTEVLRWRPVTPLAVPHRLTQEDEYEGYRLPAGSIVLGTHGRCCTTKNNFPIRLVTYPLPFDCNFKPRSETAEALIRTALDDVE
WC04423.t1	CYP5144C	47.08	342		CYP5144FJ1	MTYFTTTAAAIVMMNIYGHRVAPEGDVFVTLADNALGTLARCGIFGTYLVDYIPLLRHVPAWLPGAEFKRKALEWRKLSLGMLNKPFEMVKERVSRGTAVPCFTAAELEKWLQSGQDPEHEALIKDVAATAYAVTPLGIAHSTTEDDVYESYRIPAGTTVLPNVWGILHDPATYPDPLTFNPDRYANAKQNADMGINEPPTAAFGFGRRICPGRWLAIDAVWIAVATVAAAFDVSKATDEKGLPVEPEVQFTSTLLSRPNPFKSRITSRSQAAAMLIEQTISNSSQ
WC00895.t1	CYP5149B1	57.59	323		CYP5149B2	MLVSTLSLFTTGLILFTLILRSYLNKRSNPLPPGPRPLPFLGNIFQVPRSDVAATFAGWRKLYGDVIYLHILGREFVILNTAEAALELFDDRGILYSDRPRSVMADMVGKSRAILFHPYGDRLKKARRLIRNAYNPQRSRDYWQLEEAESHKLIAALFETPENFIAHLRQYYGAIALRLAYGYQVKALSGEDYFVNMTDDIARITDKASRPGRWLVDSFPWLRYMPWWLPGAGFKRWANSVRHRIDEFASEPYKFSKSATAADAGHVSFVSESTELLESESGHPLSAEDDDLLKWTAASIYSGDSDSAVAFTSSFLILMAAHPEVQRRAQAELDSVVGNYRLPRMEDQANLPYIEALIKEMRPAFADGYLSHPKPFTCRIMPRGKAAVDLILQLGSS
WC09933.t1	CYP5149D1_Piloderma_croceum_F_1598_v1.0_(819329)Pilcr1	46.19	433		CYP5149F1	MASFVRHKDAAEWRSYGDLVYMQALGRELVILNSAAAALDLLDKRGSVYSNRPRLVMARDLIGRSKYILVMHYNENFKATKKTLWNVLNPRAIQQYSSLQEAASVAFLKALVETPQDFRTHIHHNIAALALRIAYGYTALDRNDYFVALAKRFSRITSEAVEPGKWLVDSFPWMQYIPHWIPGAQFKRWAQASRLVVEEFANAPYELVKSRMADGTAMPSFTSRAIESAEGANRGHLTPHDDDFIKHAAASLYSGSTGTTSALLASFFLAMICNPLVLKKAQSEIDEVIGPARLPELSDEKRLPYVCSLIKELHRLYPPAPLTPHSPYEEDVYHGFRIPKGSSVVANTWAIFHDPGTYPNPEQFNPDRYMHQISGEPQMDPTEFSFGLGRRRCPGLHLA…
WC00711.t1	CYP5150D8	50.93	108	N-term, 96% to jgi|Wolco1|68651|e_gw1.3.1500.1 (CYP5150D32)	CYP5150D32-fragment1	MSVLYMSTAISVGNHSLAGQGVLLCILWLIVLFFRRKRMFKSLDNIPGPPAESFWKGNTAQFFTRHAASFQSHVALNYGPVVRLQGLLGRPMLYISDPKALHNILVKEEPIYQETPYFIK
WC00710.t1	CYP5150D5	68.75	128	C-term, 98% to jgi|Wolco1|68651|e_gw1.3.1500.1 (CYP5150D32)	CYP5150D32-fragment2	MKEIVIPKGTNIVIGSLGCNANKELWGEDALEFKPRRWIEGIPAAVTNAPIPGVYSNLMSFLGGKRACIGFKFSEMEMKVMLSVMLTTFVFEPTNKPIAWNVSAVWYPTIGTESEAPEMPIKVRFYKGADL
WC00714.t1	CYP5150D18	55.24	105	65% to WC00711.t1, 55% to WC05840.t1, N-term, 45% to CYP5150D30, 98% to jgi|Wolco1|24175|fgenesh1_kg.3_#_602_#_isotig07076 (CYP5150D37)	CYP5150D37-fragment1	MSIGASAGSFGFASESILLIFAWLVILFFWRKHSFKSLDNIPGPPTDSIWTGNTTKFFTRHGAAFQAHIALNYGPVVRMHGLFGRSILYISDPQALHNILIKEEPIYQESAMFIKSNYLQFGRGLLATLVSLRLQSVSAMNMLKVSPRDEKTDNAIISIGVTGM
WC00865.t1	CYP5150F1	55.33	535		CYP5150F2	MLPLLRIILSALSAFILWRLVRRAFGSSPLENIPGPPSKSLLKGHYFELYHRQGWQFHEKLWKEYGAVVRLRMSFGTPCLYISDPRALHHLLIADPSAVDQSSFIVESYRILLGPGLMSAIGDQHRRQRKMLNPVFSVKNLRDMLPLFYKVINQLEQAISATVGNEAKELDILQWMNRGSLELIGQAGLGYTFGNIVAPTSNDYARALKSVFPTLSRIGSIRQLTPYLVKIGSSAFRRRVLELLPNKNIQDLLAIVDTMDRKSNEILQSRRAELQSAKHASSTIVGDGKDIMSYLLRANMEADAKDRLSDQEIIGQMSSFVLAGTDSTASILTQILQYLAQHPQKQEMLRKEIVEAKNGGDLQYDDLMRLPYLDAIVKETLRLNPPPSMVSRQTQKDTM…
WC00967.t1	CYP5150D21	45.71	350	63% to WC00968.t1	CYP5150AR1	MSVQVLLICSIISGTICLILFSLRLRAFNAHFVNLSGPQAASLWAGNLKELFSRQGFALHSAWTQKYGPVFVVHGLFKRRMLYISDPAALDTILLKDPANFEEGSSYMNANILMFGPGLGYSFDSLIEDERDEFGKIVNMVFPTIQEMFVFRPFLPYIFSFGTPGLRRRLVEALWFIGLIKRLQNVADAMDTMSSYIYRAKISTLYQNKDFRDYVMGNKNIMSTLLRATTDTSGSVGMSDAEVISQISIVIAAAVDTTATTLSRILQLLAQYEDYQERLRTELQAYKLDELTYDELIKIPLMDAMYKETLRLYPAGNQLTREVQKDTVLPLHQPINGQDGRTITEIPVPAGSEVIVGILGCNTSRYIWGDDALEWKPERWLSPLPDSVINAPIPGVYSS…
WC00968.t1	CYP5150D21	45.58	509		CYP5150AR2	MLPLVVLLYGVTCLAWISHQRQRRNKIYFANLPGPPATSFWAGNLQELFSRQGYTVHSEWTQKYGPAFVFHGLFGRRMLYVSDPDALTTILLREPANFEEGSSYVNANILVFGPGISSLSGEPHRKHKRILAPAFSATEIRETLPTVRAVAAKLHTAITSRVANGPQEIDIMHWLSRATLEIIGQAGLGHSFDSLIGEERDDFGKVVNTIFPIMGELSIFRPFLPAVFSFGTPTLRRCLVDVVPFGPIKRLRRLADTMDAMSTKIYRMKQHELRTNPKSLQQVKESKDIISSLLRANLDASSPRGLNEREVAADISLMITAATDTTATTISRILQLLSQHPDYQERLRTELRGTVGLDELPFEELNKLPLLDAVLKETLRLYPPGGLTREVQKDTVLPL…
WC05577.t1	CYP5150D1	55.84	77	I-helix to EXXR, 44% to WC00865.t1, 53% to CYP5150AR2, 99% to jgi|Wolco1|103620|estExt_Genewise1Plus.C_7_t10324 (CYP5150AS1)	CYP5150AS1-fragment1	MSMVMVAGADTSAVTVTHLLQLLSEHKGIQRDLRQELLTAMEETEFSYDDLSKLPLLDAVIKETLRLHPPITLLTRE
WC05840.t1	CYP5150D21	51.59	126	N-term, 46% to CYP5150AR2, 94% to jgi|Wolco1|72958|e_gw1.5.915.1 (CYP5150AU1)	CYP5150AU1-fragment1	METGTYLLIQCLAIAILTSTAWNFIRWITARSPLDNIPGPSSPSFWTGHLPHFFGRHGTQFQSDVAEKYGPVVKMRGGLGRPLLYVYDPKALHTMLIREQRVYEEEDLFVKSNYLLFGPGLISTLGTVTLMLYWE
WC05819.t1	CYP5150D15v1	58.95	95	47% to WC00865.t1 (CYP5150F2), I-helix to PKG, 93% to jgi|Wolco1|101666|estExt_Genewise1Plus.C_5_t20264 (CYP5150AU2)	CYP5150AU2-fragment1	DTTSNILSKVIDRLTERPDIQTKLREEVTEAFRDGDLEYDQLVQLPYLDAVCRETLRLDAPINIITRQPTQDVILPLSKPIRGLDGTWMQEIPIP
WC01717.t1	CYP5150D13v2	69.03	155	N-term, 96% to jgi|Wolco1|139569|estExt_fgenesh1_kg.C_100187 (CYP5150AV1)	CYP5150AV1-fragment1	MALVGEALRLGALCGALWLFWRVYKRVFKQSPLDNIPGPASVSFSKGNLAQFYDRQGWDFHHELGLKYGPVVKLHGPFGSKHLFVFDPAALSSIVVKDQYIYEEQEESLAAMHLMLGDGLLATLGEQHRRQRKLLNPVFSINHMRHMAPIFYRISGDANMLAAEEDRLPEAELLGQMSCVPPARAQRRTV
WC00627.t1	CYP5151A3	71.33	558		CYP5151A22	MILTVLAATLVPLIVYLVYVVFVQPLYNPLRKLPGPLRRRFFSDQIGMVMNPSISPYTHERFVKDYGRTVTIRSMLPWDYRLFTLDPVTLGYVMKNSHLYEKPWQSRRLITGLIGQTAGTLSEKEKTSGGAVIDVCHWVSRVTFDVIGSAGFDYEFNAIQNETNELFNAYKEMFEVAISQQTAPLRGMLAIYFPIIDVLFPDLAARTVRRCQEVIRRVAGTLIQEKKRKIAEAEEKGLSHQGKDLLSLLLKSNAAADLPPEQRISDEDILHNVNTFMFAGSDTSSLSITWTLYLLARYPAVQTRLRAELLALAPAAPLRSLTEEEVSSLYAAVSELPYLENVVRETLRLIPPVHSSVRVATRDDVLPTSAPVRTRMRDGSIGEEMSVRVPKGAFIHVPV…
WC02340.t1	CYP5152A3v2	71.83	465		CYP5152A12	MTLSSMLGDLVPLQLVLGTVLVASASVIWTQVVQPLYAARKLSLPPGPPGHWLFGNASPGPYSFRYYSELVDTYGPVISLRYGKRIVCVIGRYQAAVDILSKHSAETADRPRAIAANEIQSGGMRVLMTQAGERIKKIRRALHAYLQPNVAENYKQMQYKNAKKYILDCYLNPAGHLEHAKRYAASVVMTIAYGKTTPTFYSDPEVQAVNKYLALLGATLRPGAHLVDTYPFLRYIPGYLAHLRRYQAEEQALYSAQLDVVRKQLAHGDAQPSFATYLLENQERLQFSDAELAYLAGAIFGAGSDTTAAALGFITMAAACYPEAQARVQAQLDKVLGRDRVPSFEDEDTLPEVTAFVLEAYRWRPVSITGFAHRAMKDIIWKDYVIPEGAEILGIHWAI…
WC02438.t1	CYP5153D1	42.07	397		CYP5153M1	MSPYVSYAVIIFILCSLVYAHVYRSPTTIKRIILSSSNEIRNILDPPTPLAEQLTARATSNARLMRTFSIHSTFVHGDIDTHTTFTKAAVELISRHRLPWTLFADIASIVVDAHLHRLSSVAFDTFISRITLHVVIVGLLQLEPSFSEIDPDDLDVVAGNINRLWTMSKTTTEIPPHMLAEVNVRLHRWLPTYSNPIEFVIPVYETLWRVIAVTVALNHNRSDVRAVFAAFLSQPDSRRYHYIPDGDPSVEVVMQEVLRLYPPTRRISRTYTASDFNLKYLPSFLVQFMTRTVIQVADIEALQRDSVWGVDVNDYNPMRHLPQRCGEAQRRTLLAFGAGKLTCVAKTWAPHAAAVIVATIFDRVGGGDKTEFEVIGGGGIGGRGGWDGWRIQRVERGEE…
WC09952.t1	CYP5154A	55.25	514		CYP5154A5	MWAAITIASVAAFVVSAVSRYHDNLEKVCSIPGYRSPFGVFSLFGAILPTSYFNPGLDWQWAWRYTVYKYYRSRTISFVPLLMGMPMICTSSMAVAKQVLNGEQGLYKAPDSTAALMLWGDNVISSNYDVYRRHRKIVGPAFTGASIAMVARESVKLYHEMIDVERWDKQDEVVIEAINRYMQKFALAIITRCGFGLPFPWSNAGGNDRMSFEEALTIVSEGVIIRLATPRWAYQLPIKRLRVIDEAYRQLSAFMNDFVSTKKQELSLQTEGSEQRGHDLFTRLVSASEAEGKKGLGYEELIGNVFAFMFAGHETTAHTLSATIACLALYQDVQEKVYEHIREVLPDGRDPSFEDYPRLFKVTACFQEGVRMFPAGSIVTRDTTEAVTIELPPKDGGKT…
WC03690.t1	CYP5156A3	50.28	545		CYP5156F1	MISSAVLVFLSAYMPESMAAKIALAVPLAVLLYTLKFIFTRRDEDEMQPVTLPLCPLRTISPFFRRRFDFLREGFQLTGESVYQFKILRQTVIVVSGAQARREFFQSRELDLASGFQALSGAIPTIPGITTNLDQHAIATIHRRLAAAQSSDRLSQLIPQILDDAARILDGWGPSGTLDPFERIAEITFQTNVRALACTELASAPETVARLRALYATLDAAATPASVLLPWLPTPSAVRRLRATRAIYRIVRGAVDARLAAGAHGEDAGAGDTMQMLVDAGDAPLVIVGFVMGLIIAGARSTGTTASWLITFLAGHPHWQEKAAQETPVLDALVRETLRLAQPHTALRRHAGRAPVRVGGRAVPPGACVVYPFADVHLCADLYREPWAFDPARFIRGGG…
WC02602.t1	CYP5340A1	69.7	528		CYP5340A69	MSGSAAPLAMSVDERPVVLPAITMRTDMADAACTPTVADADLRHAPGSAIPGTFAARSADVAGTQWSMDMSLDQENAGDPCTGGQDTLAIERFDTTTAALADHLFTLDGGAPVVLIVKATWERLTPVPGSRMPIADACHPGCGPRLIRPAKGAALTWECFVPEQMQTIRKVNIRKRGSTPFHMRLPGMPVRVRVRDGMLVAPQPCAPQSRTQRLAPQYAYAQCPTLNPHARPYVLGLAAPISTAPSFEWDRPRLHGPRLRSRRSHAHLRAHSLWAVAPVAPTILSPRFPPPGPCWGVSGLSVSVSSPLLAQDIPMLLTLTTPYGLRALDVLGGLTAVWLAYKVVQYILRRSRTTPLTGPPNPNWLLGVSRRVGGSPDPALMYEQWSETYGPVYRVPATL…
WC02604.t1	CYP5340A1	70.18	503	93% to WC02602.t1	CYP5340A70	MLLPLTTPYGLWALDVLGGLAAVWLAYKVAQHILRRSRTTPLTGPPNPNWLLGVGRQVEKSPDPALIYEQWSETYGPVYRVPATLGFSRVVLCDPKAILHFYSHETFGYVQTELMKRSIENIVGKGVLWAEGESHKRQRKALTAAFSNAAIRQLTSVFFDSAYKVKAAWDGILDSTSGDSEVLEVQSWMNHVSLDSVGIAGFSHDFGILRGKQPLVATTFDSFGHLKPSILSSLTFILGLAIPALTKIPTAFRRLIRQLNSSMGEIADELLNNMRKESEGEGNEKGGDRSIIGLLIRAENSDSELHMSQEEVMAQMKTLILAGYETTSISLTWCLVELCKKPETQMKLREELSQFSSSDPTWDQLTHQLPYLDAVVHETLRLHPPLGETTRQATADDVI…
WC03746.t1	CYP5341B1v2	72.51	171	N-term	CYP5341B9-parta	MLSQLLLLVTALAAAIYVRAHGRRSRTDVHRLASAPAGDASWLWGHELRAFEGAACEMYTSWAGACGRVFRIKGALFHSDIIVAVDHAAVAHIFQNVDDYVKSPAFRPPVANVLGEGVVWAEGDDHKKQRRLLAPAFSPDTVKGMADDISECSEKLESRLANEVLAHGGGATVNIIEHASTCT
WC03745.t1	CYP5341B1v1	72.7	293	mid to C-term	CYP5341B9-partb	MLVIRACPHVFLLPLPAIRAGGRIREIVTHISTRLVRRGVFSDRGRDILSILMRADRLRGAKDERLSPQQIVDNINTFMMVGHETTAGSLAFTLLELACRPDVQARLRAEVRTAGRELAHDDVQRLALLDAVVREGLRLHPAAPQTERVALKDDVIPLAVPVRTADGSTLAALRVRAGQVFHIPVTTMHVNPDVWGARAAEFDPDRWLVPGGVPPPAALPHGWSGLxxxxxxxxxxxIILASLVRSLEFHETEARVSTRISPTLQPVTDGQGGVLPLYVTLAA
				joined	CYP5341B9	MLSQLLLLVTALAAAIYVRAHGRRSRTDVHRLASAPAGDASWLWGHELRAFEGAACEMYTSWAGACGRVFRIKGALFHSDIIVAVDHAAVAHIFQNVDDYVKSPAFRPPVANVLGEGVVWAEGDDHKKQRRLLAPAFSPDTVKGMADDISECSEKLESRLANEVLAHGGGATVNIIEHASTCTxxxxxxxxxMLVIRACPHVFLLPLPAIRAGGRIREIVTHISTRLVRRGVFSDRGRDILSILMRADRLRGAKDERLSPQQIVDNINTFMMVGHETTAGSLAFTLLELACRPDVQARLRAEVRTAGRELAHDDVQRLALLDAVVREGLRLHPAAPQTERVALKDDVIPLAVPVRTADGSTLAALRVRAGQVFHIPVTTMHVNPDVWGARAAEFDPDRW…
WC10654.t1	CYP5346A1	56.59	493		CYP5346A2	MALELSQQQVLTAIVLAIVSLVTWRLREGRSKPNLPPLVPYKWPILGSTFDFLKDPTDFTVSAYKKYGPVFRVNLRGHTQAVVGKDQVRDIFLSTAFSYEEAVKEEFDLADMLGTSKTKLEPHKLFAIVMTPYLGRFVPVAMNVLVKAMQDNLGTDKKAPVVVDNVFETILDVMSRANAVCFFGEQFAGQVGHWLSRKSPVLALFPTIAKTYLWVKFHISSPTAAYRNKVLKHALPIVNERRRQMREYGDSYDAPVDSLQAYINSVPLDQPIDEFELGTFILTLIFFSMHTTSKRTTYSLYNLAKYPQFIPDLLAEQEATLGQDWSAETVTHEQLKRLEKLDSFVRETLRTSNRSIALPHKIVGMDEWHLPGGYVLPKGTVVNINTEDIYYSPELQGPD…
WC04992.t1	CYP5347A2	64.74	502		CYP5347A3	MEHPRLLIVPAALFLCGLMLKRQKVPMHKTPPLVDIPMEDIFSRPRDAYIRALQLYGPVIAVRRKGNLEYIVGAQYARHVLTCDHLFSFEAGSAAIMNLRPIMALTGDDIVSKIYPIYDRDARRFLDHSRQTAKGGIRPDSFRNSRDTVAETTLILLLGQDYVNKRNTEIIENVSNGMAELTGQFQNMSLLGRYLPWFWVFLTWVNVMLIKIPFGFMCLLGPQLWEDVSRYEALASSRVSPEHEPKNVLYLITKTYARASGRGIGIFRRLYIALLLLCLIFASVHTTTVVSQWVFFQLAVHPEYLEPLREELLRIREEDEDGSLRLTAASLREAHLLDSFIREVMRLKGDTIATMRYTTCDAPLGEYVIPKGSFVTPMSCAVHENPGVFGDDPTDFNGF…
WC05145.t1	CYP5348N4	51.33	339	40% to WC09060.t1, 39% to WC09066.t1	CYP5348AA1	MHPFSSEPFIFAAWALLALLIFFTYVRGRSGATQALPLPPGPKPVALLGNVHQIPLEYQHRTFDRWSKQYGDIYSLRIFRKPVIVLSSAQAVHDLIEKRSSKYSDRPQFTMFTELMGWYPNLSLLPYGDQWRLHRKWFQDAFISTSVLDTYRDIQQKEANNLLANLLDNPDAFMSHVDRYLGALVLDVVYGQTSTSLDDDLIHMVEKASRGTSAAGGPAATLVDFIPILRHIPAWMPGAGFKRKANEVRSLVRDVHEIPFGFVQRAMAMGTAKPSFLLSLLEGVGNEETLSQDMKENMMGAAATVYATATETTSSAIVTFILAMVLNPDVLEKAQAEMDRTVGSARLPELEDRNSLPYLEAIIQEVYRFNPPTPLGT
WC05147.t1	CYP5348F1	56.99	93	79% to WC09718.t1, 52% to WC09060.t1, C-term 96% to jgi|Wolco1|122881|estExt_Genewise1.C_7_t30346 (CYP5348AA2)	CYP5348AA2-fragment1	MDEHTAQLANPRWLTFGFGRRICPGRKLGDSSVWLIAANIIAAFDICKARGDASEEITPLADFKPGAISHPEPFRCEIRPRSKQIADMISQLNLNVAI
WC09718.t1	CYP5348N5	55.51	227	C-term, 94% to jgi|Wolco1|82165|e_gw1.14.514.1 (CYP5348AA4)	CYP5348AA4-fragment1	MEQEVKGAAATLYVAVTDTTTTVLSQFVLAMVLHPHVLKKAQDEIDRIVGTTRLPVVEDREALPYLECVIQEVYRWRPPLPLGLQHQSTEDDEYRGYFIPRGTIIFPNIWTISRDPTLFPEPEKFRPERYQEMDERTSHFADPRWLTFGFGRRICPGRKLGDSSVWLVAANIIAAFDIRKARSHSGEEITPLGDFKPGPISHPEPFQCEIRPRSRQMADMILQLKANASI
WC09060.t1	CYP5348N2v2	46.06	508	75% to WC09065.t1	CYP5348AB1	MVPYTIHIVLNIQLGLVVIVISLLYRLYKTRANPKEMTLPPGPTQLPLLGNVHQLPFKFQHLKFAEWAKEYGDVIYLRMFHQPILAIDDLQTAYELLEKRSAKYSSRPHSVALLDLVGWDATTALMPYGDTWRMHRRWFMSFFRMSNVPGTYKLQRNTAHRLLVKLLDSPDEYLAHIKKHLSAMSGTIGYGTVPDDHFDHLIDDLMAATIEAGAVAGSLFDIIPILSYLPSWLPGAGFKRRFTDRRLVVHELQMATHSFMKKEEARSSFVGSLFETAAASSTNRIEMERQAVGAGLQLFGAIIDTTTSVLSTFLLAMVLHPEVYSKVQEEVDRVIGGSRLPDFDDRSSLPYLECVIQETYRWNPPLPLAIAHLVTTDDEYRGFRIPKGTIAMPNIWSMS…
WC09065.t1	CYP5348N2v2	39.38	292	N-term	CYP5348AB-fragment1	MNLSMAPYIMHDVQLGLVVVIIFLFYQLHKTRAKIMPLPPGPTRLPLLGNVHQLPIKFQTLKLAEWAKEYGDIVYFRVFHKPMLAIDTLQTAYELLEKRSAKYSSRPHSVALNDLVGWDAATFLLPYGDTWRMHRRWFMSFFRITDVPKTYCLQRKEAYRLLVRMLDSPNEYLKHIKKLSSAISTDIGYGVAPDDHFTHLMEDLMVATVEAGAVAGSLFDFFPILSYLPSWIPGAGVKRKFTDRKHVVRELQKATHSLMEKEEARSSFVGTLFEEAAASDTNRTEIERQAVGAGIQLFAGRVCS
WC08995.t1	CYP5348N1	48.37	399		CYP5348AC1	MNWGAILATNSSNELFRKYQTWLRSTLQEKSALSKYRPLQYRATSNLLNALLNRPEAFTQHFKRFTGAILMEIAYGHTVTSAEDPLLSFAEETLDYISSYGHPGAAVVDYFPLLKHIPSWMPGMGFKRYANRVRRRVEQMLDVPFQEAADSLAMGNATPSIAATLLEEAMSQGSLTPEHMTDIKGFCGMLLGAGVETTTAVLETFLLAMVMYPECFAKAQKEMDRIIEAKRLPTLDDKESLPYLECILKETYRWHTVVPLAIPHRNLVDDQYRGFDIAAGTIIIPNVWAMSQDETVYSEPQVFRPERFEKPDSHKNDPRKFAYGFGRRMCPGRHLAEANVWLAMAHMIATMEITKALDVTGREIELQATFASGFTSHPKDFVCTIRPRSEAVIELVRQM…
WC09000.t1	CYP5348N1	48.9	272	49% to WC08995.t1, N-term, 99% to jgi|Wolco1|129377|estExt_Genewise1.C_260114 (CYP5348AC2)	CYP5348AC2-fragment1	MRLTDTDILAIATSLVATTLYLAYARIFRDVEDSDHLPPGPKPVPVLNNLHQLPLDRQEETFAKWARKYGDIVYAKFGSTPTLIVNSLESAQDLMITRSRKYSDRPRFVFLYEMMQWGSMFVQMSSSERLRKYQTWMRAAFQDKGALSQYWSLPQREIYTLLSGLFEAPDDYKEHFKRYTGAILMEITYGHRVTSLDDHYVSVAERTLDGVVSYGPPGTTVLDFLPHLKYLPAWFPGATFKRHANCVQKLVRQTIDAPFKMVQDGMTSGNASHSLAASLLEEIMSDGPTTKEDETDVRELSGILYGGAILLIYYAESSLTSRLIH
WC09172.t1	CYP5348J6	47.96	98	100% to WC02502.t1, ortholog to jgi|Wolco1|136367|estExt_fgenesh1_kg.C_2_t20223	CYP5348AD8	LSNKASLAAWQIAQQREVSVLLTSLIAEPDQFLKHVRQYSAALIMEIAYGYTVKSADDQYVVTMTEAMEGIAGSGNAGSTLVDFFPVLKYIPTWMPG
WC02502.t1	CYP5348N1	44.67	197	42% to WC05145.t1, C-helix to I-helix, ortholog to jgi|Wolco1|136367|estExt_fgenesh1_kg.C_2_t20223	CYP5348AD8	MILLDYGDRWRMHRRWIQNTLSNKASLAAWQIAQQREVSVLLTSLIAEPDQFLKHVRRYSAALIMEIAYGYTVKSADDQYVVTMTEAMEGIAGSGNAGSTLVDFFPVLKYIPTWMPGAGFKRKAIATQHIVRDAVDAPFEWVKKQMKAGIANQSIISQLIEESEKKGTLAEDELDLRGIGGAIFGAGTDTV
WC07263.t3	CYP5348N3	43.95	248	45% to WC09718.t1, 82% to jgi|Wolco1|138289|estExt_fgenesh1_kg.C_60322 1 indel (CYP5348AE1)	CYP5348AE1-fragment1	MAAGIAKPSLLRTLIQDSNVDGFLSPDDEYNIKGAGSVIYGAGTDTTVTVLISFVLAMVLHPDVCQKLKQNLIECLATVGFLSLLTEIRCHTSTVFSKKYIDGIHPFLYLTQDDEYRGFHIPGQTMIIPNIWGMTRDVETYPEPETFYPERFEEMDKLNADANDPRNLVFGFGRRLCPGRQFGDTSIWLAVANMLAIFEFRKAVNSANEEAELIPSFVSGTISHPRPFSCNICLRPGRTADLIPVMNYD
WC09066.t1	CYP5348N2v2	41.2	284	N-term, 47% to WC09060.t1, 95% to jgi|Wolco1|97631|estExt_Genewise1Plus.C_2_t60067 (CYP5348AH1)	CYP5348AH1-fragment1	MIFEIAEVQLLIIFGIVALCCLAYKRRRNAQLRLPSPPGPKRMPLLGNVHQLPVKHQHITFASWAHEYGDLIYFELFHNPMLVLESIEAANDLLEKRSAIYSSRPHATVLLDFMGWDSMISFMPYGATWRMHRRWFQTSLHTNHVIANYQSLQCREAHTLLVGLLDTPAAFMSHINRFSVAMSMEIAYGQAATPANNEFIEEVDALMTAVGEAGSPAASLFDLFPVLSYLPSWMPGAGFKGRFTQLRHTLNSLVKASRGLLNNDQETTTTTPSFVQSLLEEAMKLENNRAEIERQALSAGIAFFGAAVDTVGTIRTANR
WC09067.t1	CYP5037B	41.89	265	50% to WC09066.t1, 49% to WC09060.t1, C-helix to EXXR, 99% to jgi|Wolco1|136424|estExt_fgenesh1_kg.C_2_t20286 (CYP5348AH2)	CYP5348AH2-fragment1	MGWDTQTAFMPYGPTWRMHRRWLQNLLQARTISVKFRDLQYREANKLLFRLLQAPDGFLSHIRRFSAEMVMEMAYGHTATTSEDVTFIRGVETLMASLIEAEAPGATMFGLFPSLSRLPKWMPGAGPKRRFAKIRETLDDLMEASKVLVESEKAKGNSIPSFVTPLLEEATKNEPRREELEYQALGAALTLFGATIDTSTSVLSTLILALLLHPAVLRKAQEEIDRVIGTTRLPDFDDRPSLPYIECIVQEIYRWNPPAPLGLLHNHPEAFVCNIRPRSQKASSLILQATSDIVALVEV
WC08780.t1	CYP5350A1	61.25	480		CYP5350A2	MDSVPPASVALCVGAVSHAVLENHVLISVLVSTAGYLLTSYVLDSRKRRSYAPGPARWPIVGNAFQIPQTHPWLTYSQWAKTFGDIIHVDVFGQSIIVLNSRQVAHDLLDKRSSVYSDRPRLVMAGDLVGYSQGFVLQPYGEEWRRQRKLVNADFSQTAIPRYHSLQETQARKLVYSVLEDPSSLVPQTKFRIASIIMQANYGYTVKSEQDPLITVPLAAMENFGQASAPGAFFVDFIPQMKHLPEWVPGTGFLQKAKTWRQTCMASAWEPYLWCKDNLRTGVANTPSLCSTTLTQADGGLSKEDEFTVVWAAAAVLGGGLDTNMSTIFTFVLAMVRYPEVQAKARAEIDAVVGLDRVPSIADRQSLPYIRGLITEVYRWNPAIPLGLPHALSRDDEYN…
WC04773.t1	CYP5350A1	51.09	505	77% to WC04770.t1	CYP5350F1	MGGTGTFIHAFRDFLWKEPLTSTVIAFCGFLAIRQWSASRTRQRLPPGPAPLPIIGNTLQIPQVRPWLTYSKWAKAYGDLIHLNVLGQSMIVINSSEIANDLLDKRSSKYSDRPRLVMAGELAGYIQSFILRGYDDEWRRRRKIVTQGFSQVNIPSYYSIQELAACKLALDLIDDPTHYINHIKLHVTAIIARVTYGYEFKHMSDPLIAKILKGVDDFAEVSVPGTWAVDFLPQLQYLPQWLPGTGFLKVAERMRKDGLDAAWGIYDWCKQSTFQDSAITPNLCSRILTESNGALSKQDESDLVFSATMIMGGGTDTNISTMQTFILAMIHYPEVQKLAQAEIDSVIGPNHLPTIRDKPSLPYVRSVIAEVFRWNPAAPLAVVHSMSEEDVYNGYYLPK…
WC04770.t1	CYP5350A1	49.48	388		CYP5350F2	MRGYDNEWRRRRKIVTQGFSQAKIPNYFSLQELAACKLTLDLIDDPTHFVNHVKFHTISVTARVTYGYDVKDLSNPLVAKILKGVENLSEASVPGTWAVDFLPQLKYLPRWLPGTKFLKIAEKMRQINSDATWDIYNWCKQSTLNNTAITPSLCSKVLTESENALSKEGESDLAWSANMIMGGGTETNISTTLTFILAMVLYPEAQKRAQAEIDSVIGPNHLPTIRDKPSLPYVRSVIAEVFRWNPAAPLAAVHSMSEEDVYNGYYLPKGSMILPNVWHMTHDPEQYSEPMEFKPERYQYDDAQMTKVMSLGFGFGRRACPGSHFAESTFFAMVSTILACCNIMPAKDEHGNVIIPEIEYSTGMIVFPKEFKCNIEPRSPRVQEILRQMAAA
WC08786.t1	CYP5350A1	44.18	378	81% to WC08782.t1, 56% to WC04773.t1, gap before PERF motif	CYP5350F3	MKQLFLLIAGLFLTPYIGGVLQVNLLWPMAILLGSLLAIVQLSARSRHRLPPGPTLLPLIGNALQVPQDHPWLTYSEWANTYGDIIHLDVLGKSLIIINSEETAKDLLDKRSAKYSDRPRLVMATDLAGFDRFFVLQPYNDQWRSRRRIMVQGFGQTNIIAYRGIQEAAARRLASSFIDDPNNYVSHIKLNIASSIVRATYGYDAKHLDDPMIANPLKSIQNFVEASVPGTWAVDFIPQLRYLPSWLPGTEFLEVAKRMRQEGYNATWNIYLWCKNNLETSVLTPSLCASVLSDGKDALSKEDEADLAWSASTAMGGGLDTTASxxxxxxxxxxxxxxxxxYPEPMIFKPERFGDDDAQMARAIGLAFGFGRRACPGSHFAEETVFAIIATILACCDIS…
WC08782.t1	CYP5350A1	52.19	297	77% to CYP5350F3	CYP5350F4	MRQLFLLTLGLFLTFYVGGFLQISSLGPTIILLCGLLAIVQMSARGRHRLPPGPTLLPLIGNALHVPQDHPWLTYSEWANIYGDIIHLDVLGKSLIIINSEEIAKDLLDKRSAKYSDRPRLVMAGNLAGFDRFFVLQPYNDQWRNRRRIMAQGFSQTNIGAYHGIQEAAACRLVSSIIDDPSGYVSHIKLNIASIIVRTTYGYDAKHLDDPMIASALKSMQNFDEASVPGAWTVDFMPQLRYLPSWMPGTEFMKVAKLMRQEGYNATWNIYLWCKNNLETSVLTPSLCASILSNTEDALSKEDEADLAWSASTAMGGGLDTxxxxxxxxxxxxxxxxxxAIGLAFGFGRRACPGSHFAEGTVFAIIATILACCDISPALDAHGNAIIPDIEYTSGLIVF…
WC06072.t1	CYP5350C1	60.92	87	C-term, 70% to CYP5350F4	CYP5350F-fragment1	MQKVTDLSFGFGRRACPGMHFAQGTIFAIIATVLATCEILPALDPQGNEIIPEVAYTSGAIIFPEEFKCRLKCRSSQARALLTQAANSTT
WC06071.t1	CYP5350A1	54.3	372	50% to WC08780.t1	CYP5350G1	MSSSGVAHIGAALGGIALLRYSLGTSLIFAIALSCCATLALQHLLLPRRLPPGPSPWPVVGNTFQIPLKHAWLVYSEWAETYGDIIYLNALGQRLVVINSTNIAKDLLDKRSSIYSNRPRTTMAGELCGYGEVSGFRQHDDIWKRQRRMMSHALNQSSLSDHYAIQEIEAQRLVLNVLHNPDSLVHQTKLRIGSIILHVVYGYATKSENDPFLVKPLKMLDNFVEATVPGAWLVDIIPPLKYIPKWVPGAGFQKVAASWRQLLWESAWEPYLWCKANYENGTDNRSFIATNLAVHESNLSSKDEETLVWGAITVMGGGLDTNMSTVLTFFLAMLRYPEIQVKACAEIDTVIGADRLPSITDRPALSYIRALITEVYRWNPAVPLGIPHSVTQDDTYEGM…
WC04233.t1	CYP5354A1	67.45	212		CYP5354A-fragment1	MANEVIGWKWAVSIMDYGETFKRQRRYLQQNFRKQSLSNYHHIQTQEVHRLLNDLLVDPDNHAAHFKRLSGSIIMRIAYGHQVLSRDDHFISVAEKGVLTIEAVGAIGAHIVDFIPWLRHIPDWMPGAGLKRLPPGTREDLYNFLHLPFEQVKAQMATGTATQCYTTTLMEETKGNDEEGVRSTAAIIYAGGFDTTLSAINTAIVALAANPSYKPEHKQRWT
WC06863.t1	CYP5357C1	39.45	289		CYP5357D1	MLFKHNTARFPGPKAYSLVGNILVPGKIHLRLAELTEKHGTIFSLRILWTSILVINSVSVARSLLETKSSTYWNSSLPKIVELAGINRGIAFQTDPDQFKTARKLMHLVLSHRQLEQYESVIDQHVNSFINNLLSTPERFIQHMHNVVAGISLEISHGYKIQGPQDPFVEMADTYIKNFSMATDQSAFIVNRMPILAMLPKFLPGMTFKKQAAAWRAQFTELAERGYTVALKRIKSGTYKPCMISKALTEHAGEFDPELIKYTATQVYTGGADTSLSSLGLPVVMIYTKGTMSPKAQxxxxxxxxxxYFSSTYGPFYMIKNLIDRESDSMDIAFGFGRRACPGQRLAEKLVLTVIASTLSAFTITPTIDHDGKPIIPSAEYTDGTITFPRTFACEIRPR…
WC00942.t1	CYP5362A1 Ganoderma sp. 10597 v1.0	43	339	gap at heme	CYP5362B1	MTLQMLAALVVFIGCVFWISTKRRDRRLPPGPSGRLLLGHYGMLPKTNIWTYFHALSKQYGNIFRIRVLGHDIVVVGSFDAADALLHKQSNRYSNKPRRRMGELSGLTATLPFMDPGPLFQNARKLFRQELGPRALTQYYHDIERTARSYARTFVSDPNCECLEHNIDRSMSVLFMKVSSGYVVNDDDDDRVLAPVKQLADFAADILGGMYSIIDRIPLLSALPLWAPGTELLRLAESWRKRLHQIADANAERVREELISGSPSISFMGNLYSNSERFDFDEEQFKFIAVTMTAGGMLPLQSASLTFLAAMARYPGIQKKAQAEVDRVLGGNRLPLMSDRRDLPYVSMIILEVLRWVPLAPLCGFLLILIxxxxxxxxxxxCPGLDFAEAILFMNITHI…
WC06865.t1	CYP5363A2	46	437		CYP5363D1	MPRWGRSIVIHRPEWLEHMRKHDGTIYGKGDVSLSIFKEFPGPVSAFGSEGQEWRMSRRVMRPIFITQSFDVDVSRAMSEIVPVAKELLMNASMINQPIGFNNFCGRVAMVIFCKMALNYETDLITSNPACLFKPNTLVDSVLALNSISSGRLYNPFWRFTEKFDRIGRDFDSHRKELYKIIDHIVHTRKQDYTLHGLNEHHKDFLSTLLADDYAQDPEILRDTLVTLLFAGKDNVQNALSWSLHELSRSPVDWIGQMRAEALSRDNLDGIIKYGDLEKFPVHMAVFYETLRLWPGVPKNARVALKDDVIPSFPGSVHGPIRVAKGDYILWSDYAMMREEKVWGPEANVFNPGRHLNEEGKFVKPPSPKFHAFGAGSRACPGAQLAAYEFVAIWTGFLP…
WC06936.t1	CYP5365A1	47.72	482		CYP5365G1	MPAVHSYVLSILYAIAVVVTAALYRFTQPPAQLRHIPRIPVWQLCVSYLSGEVEEQRVKRILLPFANKHRADIVLVWCFGEWMVHIVDSKVGRAIMENRSLKKQQPPAHMLFWQLTGRENIFFSDGAQWQRHSRIFKAALQRTAPMEQFAALARRLCALVGDGGRVCWNDLAHRFTLDAVGTTVLGYDFEALGRPEGSLITLYNSVMAAVADPLYVFVPAMERWRPRRQVRKELDMLVVGLSEIMAAKKADPGDDVITYMYEEPELTYKELRDNTIVLFMAGHDSTAGSISSLIFLLGLYPDVQARARAEVTAVLRSGEEVRAEHFAQMPYLRAVLLESLRFNNPANVTLPRVADVPVQAGALTIPPGTPIVLNMSAVLHNAHLWRDPLVFDPERFLRS…
WC09016.t1	CYP5732A1_Sphaerobolus_stellatus_v1.0	50	412		CYP5732B1	MPNFTDAKASLVSLAGILASPSYRVILLAIGWLITYYIGTIILRRRSDSPPGPAPLPFIGNALQVPTEKSWVYFNNLCKKYGPIVKLTFAGSEMIVLNDIADINELLVKRSGNYSSRKQLVYAGKYRSQDKRLVLLPYGALLKRQRAAVFQMLNARVVGAYEGIQERGAMKLLSDILKNPTRAYMSVKWYVAETLLTLVYDKTFDNEQDLRTLLHILETFVQDMHPAQHLVDTLPILDWLPEILAPWRAEARKKHTYEITFYSRLLQEVKERMDKGESLECFASRLWEDAEKNGLDKISMAYVAGSAFEAGTDNTAGTILWFLVAMLHNPDTMRKAQAELDRVLGPEGYIPPSFKNLQDLPYCVALVKEVFRWMPVAPVGSPHSSLSDDTYQGYRIAAN…
WC00534.t1	CYP5732A1_Sphaerobolus_stellatus_v1.0_(250441)Sphst1	46.43	140	82% to WC09016.t1, N-term	CYP5732B2-fragment1	MSEFTDAKALLGSLPHPLESLGYRDILLAISCLITYYIGTVILRRRTDSPPGPLPLPFIGNALQVPTEKSWIYFSNLCKKYGSIVKLTFAGRDMIILNDIADIDELLVKRSGNFSSRQQLVYAGKYRSKDKRLVLLPYGPLLKRQRAAVFQMLNAKGND
WC00535.t1	CYP5732B1_WC09016.t1	85	210	C-term	CYP5732B2-fragment2	MLVPWRAEACKKHTYEIAFYSRLLQEVKERMDKGEPLECFAARLWEDIEKNGLDEISMAYVAGSAFEAGTDNTAGTILWFLVAMLHSPDAMKKAQAELDRVLGPEGHTPPSFKNFQDLPYCAALVKEVFRWMPVAPVGGPHVSLKDDTYKGYQIAASTTIMPNVWAVHHNETDYPDAFKFRPERFVPAVGSKVETEYLNEGHYGFGFGRRTCPGQYLASKSVWIGIVNLLWAFDICPPIDKYGNAIIPDAAAVRNGITA
				joined, missing a region in the middle	CYP5732B2	MSEFTDAKALLGSLPHPLESLGYRDILLAISCLITYYIGTVILRRRTDSPPGPLPLPFIGNALQVPTEKSWIYFSNLCKKYGSIVKLTFAGRDMIILNDIADIDELLVKRSGNFSSRQQLVYAGKYRSKDKRLVLLPYGPLLKRQRAAVFQMLNAKGNDxxxxxxxxxxxxxxxxxxxxxxxxxxMLVPWRAEACKKHTYEIAFYSRLLQEVKERMDKGEPLECFAARLWEDIEKNGLDEISMAYVAGSAFEAGTDNTAGTILWFLVAMLHSPDAMKKAQAELDRVLGPEGHTPPSFKNFQDLPYCAALVKEVFRWMPVAPVGGPHVSLKDDTYKGYQIAASTTIMPNVWAVHHNETDYPDAFKFRPERFVPAVGSKVETEYLNEGHYGFGFGRRTCPG…
WC00694.t1	CYP5906Q1_Antrodia_sinuosa v1.0	62	441		CYP5906Q2	MTLDVKILPLLLEVARTHITFLLATLLACLVYKRISKIYTLEAIPGPPASNWILGHGLEVQASPVGTRYNVWSQTYGPTYRLKGPFGTSELIMGDPKGAGHVLSSPNYVRPASDRQILIQFFGEGLFSSEGEQHKLQRSVLNSAFTSASVREVSNVIFHLADNLASAWQEELDEQHSESDKIIEVTSQIHRVALDAISMTTFAYDISHSDQSIQTLIDKISNVPQSVATLVADALVDLFPILTKLPNPMKDWTTMLRTELGRIADAVWSQNEKNRDAGLYTKLLDSMNNSERIMGQPMSRDLAIAQIVGVLFAGYESTANVIAECLYELSRDVSIQTKLRKEILEFIQQMGREPNFDDLFNGAHLQYLDAVTRETLRTKAVLMTITREAIEADRIPVLY…
WC09716.t1	CYP6005A10	95.66	1061	ortholog, 2 indels	CYP6005A10	MTSRLSRFSTYTSSVENDFSRAEHDATAHAEKLLQSFRDQIKSGGTISWDLQTVPALLDVLKHPDGIDDRKMLLEHILVFLSNHADTAFGQTLSNATVELLYNDLAHPPETYVGERYSWRTADGSNNNMSVPDMGKAGTPYARSVQQTHPLPTNELPDAGLVFDTLLRREAFVKHPAGLSSMMFSFAALVIHSVFRTKHNDVSINETSSYVDLAPLYGNDQAAQDKIRVRDGRGLLHPDTFAEDRLLLLPPAVCVLLVLFNRNHNYIARMLLQLNERGHYVDPASLSADDPQRSSVLLKQEEEIFQTARLCNCAWFASVVFSDYFSAILGLVRQGNSWSLDPFGEIRQKDHTLFERGRGNVCSVEFNCLYRWHATTSVQDEKWIEQQFKQIFPNKTWDG…
WC08092.t1	CYP6384A1_Crustoderma_dryinum_OMC1663	41.59	327		CYP-fragment1	MALKCSSVAYFGRSFPIEEMYQDFFQYDGGFALLASGLPTFLFPQYAKARDNLFSHISHYLSEIDKTEVRLEDPPDLIAEVVKSMRRAGFSEKDVIGHLFNFLWGAQSNPNWAIYWSLAHILQNTTIITRLREEIDVVVLGEFGGDFKQLLEADPNLLGPTRFPLLNSLVKETLRISTDFIIARVAKQDTILLSSDKSGYHIKSGEWVFGLTSSIHHDEEIYDRPWEFRVDRFLSKDGRCSRKFFKCGKQVNNHQMFWGGGEQVCKGRFVAPFQLKAFVLLTLYLLDIKAIHVVRRSDGAPVADRTLPTPNGISVGVNHTDEDIVVICSPRKP
WC08839.t1	CYP6384A1_Crustoderma_dryinum_OMC1663	41.59	327		CYP-fragment1	MALKCSSVAYFGRSFPIEEMYQDFFQYDGGFALLASGLPTFLFPQYAKARDNLFSHISHYLSEIDKTEVRLEDPPDLIAEVVKSMRRAGFSEKDVIGHLFNFLWGAQSNPNWAIYWSLAHILQNTTIITRLREEIDVVVLGEFGGDFKQLLEADPNLLGPTRFPLLNSLVKETLRISTDFIIARVAKQDTILLSSDKSGYHIKSGEWVFGLTSSIHHDEEIYDRPWEFRVDRFLSKDGRCSRKFFKCGKQVNNHQMFWGGGEQVCKGRFVAPFQLKAFVLLTLYLLDIKAIHVVRRSDGAPVADRTLPTPNGISVGVNHTDEDIVVICSPRKP
		<40% to named P450s
			<300 aa long
false positive
WC02103.t1	CYP5144_Phanerochaete_carnosa	24.63	134			MSDLTKITPPNELSDGERLSVFQHIYRRLATHRNTTELYALAENEFSSLPPNQKERLRELFVKNLNLWGEDLLKHAWLSCHEPGDAVPTLGPLSDTSLAGLPPLPDQAAVSQVLNTVLFLHATTAKSYSAHTRVFLLSLGQVDEDTVAATLKDPSHALQEAERRTQRAKHEASEQSRTLRNVGIGLSAVAGGVLIGVTGGLAAPLVGAGVSTILGWLGVGGTAAGLLASGLASSSVVCGALFGAYGSKRSAETVGRYLRDVNDLAIVPVRKPRNTLAVRLCVSGWLDSPQDITEPWAVFDGDDTFALQWEVKALQDLSNALTSLIKARAMKYIKAEIIKRTVFASLFAALSPTAWLQITKVIDNPWMTAKSLARKAGKVLGTLLAQRVLGTRPVTLVGY…

## Sheet: Wolfiporia cocos FL
Supplementary Data 7. Identification and comparison of CYP450 genes in WCLT and WCFL.
Wolfiporia cocos-FL SEQS ID	Best hit against new Wolfiporia cocos (Chinese)	%ID	aln length	Best hit against other fungal P450s	%ID	aln length	comments	CYP name	Wolfiporia cocos (American) seqs
jgi|Wolco1|25406|fgenesh1_kg.5_#_423_#_isotig06470	CYP51F1_WC07617.t1	99	498				ortholog	CYP51F1	MSLVANFSDPWAGYLDQAQTQLASASLSRLALLVVINLPAIAVALNVLYQMLPRDRSLPPLVFHWIPWFGSAAQYGQDPVEFFKACREKYGNVFTFVLLGRRVTVALGPKGNDLVFGSKHTIVAAEEVYSPLTTPVFGKDVVYDCPNELLMEQKKFVKVSLTTDKFREYIGMIEDEVTQFMDNDPAFRIFQLNDINEWGAFSAYKTLAEITVLTAARTLQGKEVRSNMDKGFAELYHDLDHGLTPLHWMFSNLPLPSYRKRDIAQEKMSQFYQNILRSRRDSNGDYEDDVMASLMTQHYRDGRPVPDHEIAHMMIALLMAGQHTSSSSTSWVLLHLADRPDVTEQLYQEQVEHFGLPGGGFRDMTYEDLKKLPILEAVVRETLRIHAPIHSIMRYVRSD…
jgi|Wolco1|88292|fgenesh1_pm.3_#_24	CYP51F14_WC00047.t2	94.72	492				ortholog	CYP51F14	MLALPLAVLLLLMLHVLSQLIAPRDKTRPPVVFHWIPFWGSTASYGLHPVRFLCTCREKYGNVFTFYLFGKPITAVLGKEGNRFFFSGEPDVLSAKDAYCQFFTPVFGEGVIYDVPHEVFMEQKKFIKSGLSPEKFRAYVDLIAEEVDHYLDASLFSVPQHGSSTEWASFDVIDVVSEMVVLTASSTLQGPEVREALDTSFAQQLRDLNGGLAAINFFFPHLPLESYRRRDRARIKINEVYTNIIEHRRSGTTQEDDIIAFLLNQTYRDGRPLTSREIAHLMVALFLGGEDTNAAAGSWALLHLAERPDIAEELYDEQAKHFLDSDGHWRPMTYEHLRALPKLDAVIRETLRVDPPAHTLMRKALHDICIPQALAKPSEDGIYVIPKGHFVLGSPAVTQ…
jgi|Wolco1|27029|fgenesh1_kg.9_#_145_#_isotig07086	CYP53C27_WC08483.t1	99.26	538				ortholog next best 49% to CYP53D8_WC06146.t1	CYP53C27	MSGLLAPLNLHPAALLLLIPAAVLAVHFVPYLLDPHGIRSYPGPFLAKLSDAWLGWVAAKGHRSEVVHQLHQRYGTFVRIAPNHVSISDPDALSEVYAHGNGTMKSNFYDAFVSIQRGLFNTRSRPEHARKRKIVSHIFSQKSVLEFEPYTRQHVGALFKQWDRMCELGTKGLFGEEGEGGWHGRDGRVWFDCLPWYNYLAFDIIGDLAFGAPFGMLQACADAAPVVVSHADAMASYGKGDAPEVAYFPAVQVLNDRGEFSASLGVLPPHWRPLVVRFIPWYRNGNKAVKRLAGIAIAAVAKRLTAPTDRSDLLAKLQEGKDDDGNPMGREELTAEALTQLIAGSDTTSNSSCAITYYLAANPLVQQKLQRELDEALGNDDDPVAMYEQVKRLPYLEAV…
jgi|Wolco1|154237|gm1.7182_g	CYP53D7_WC06118.t1	89.63	328	CYP53D2v2	47.26	457	ortholog	CYP53D7	MYGIFVCLSPNHISIVHPVALPAVYGHSSGALKAPFYDAFASFKTRNMFNTISRTGHTRKRRIESQIFSQQSVRELEGTTRVHHIDLVSQWDKLYSYVKRAESDGVREGxxxxxxxxxxxxFNYWSFDIIGDLAFGDPFGMILAAKDTARSAKSVNASLATFSTSSNTKKFAFEMEELPVTEIIGQRGELITMLGWLPKYVRPIILMMPGFRSNLQAIPKVAGSAVTAVAKRMNDLDAHADMLNRLLDARDENGEPMSPEELSSEASLIIVAGAITVANTSCAITYYLARDQRVQAKLQAELDDALKADDSIVAPHDAIKHLPYLDAVVNEGLRLDSPAPGSAYLRGENASEFYPERWVEASGDQKKAMLDAFVPFSIGPRACIGCNLASMQLHTVLAT…
jgi|Wolco1|104807|estExt_Genewise1Plus.C_8_t10394	CYP53D8_WC06146.t1	95.04	504				ortholog, missing N-term	CYP53D8	MADLDDTIGVARLLTVVQKPTFWLALIPAVVIVALVVPYLYDPLGLRVFPGPILAKLTSGWMAWTVNENRWSVTVEKLHHKYGIFVRLSPDHVSIAHPAALNAIYGHSAGATKAPFYDAFSNFRARNMFNTRSRTEHSRKRRNESHMFSPQSVRALEGTARVHHSNLVSQWDKLCSYVPHTQSGGAAVGNLGACEWRVDDGRVWFNCMPCDLAFGAPFGMLLSGRDTARVAKSLKASLAAFGASAKTGAEVTFETEEIPAAQVLNERAELTAVLGWVPSRWHSLVQRLPAFRTGKEASPKMAGLAVAAVAKRISNPDAREDMLNKLLESRDENGEPLSADELSAEAFLLIIAGADTVANTSCATTYYIARDPRIQAKLQAELDEALNAINSDVAPYDAV…
jgi|Wolco1|138853|estExt_fgenesh1_kg.C_8_t10219	CYP53D9_WC06155.t1	96.34	547				ortholog	CYP53D9	MPLLDRITTHALDYVCMPTFWLALIPAVLTTVYIVPYLLDPLGLRTFPGPIFAKFTSGWLPWVVSQNRWSVAVDSLHRKYGIFVRLSPNYVSIAHPVALPAVYGHSSGALKAPFYDALSGFKTRNMFNTLSRTEHARKRRIESHMFSPQSVRALEGIARMHHNDLVSQWDKLYSYVKRAESGAAREGSLGECAWKVKDGRVWLDCMPWFNYWSFDTIGDLAFGAPFGMILAAKDTARVAKSVKASLATFGTPSQTGKFAFETEELPVIKIVGQRAELVAMFGWLPEYVWPIILMMPGFRGSRRAIPQVSGLAVAAVAKRMNNPDARADMLNKLLDARDENGEPMSPEELSSEAFLLIVAGSDTVSNTSCATTYYLARDQRVQAKLQAELDDALKAVDSV…
jgi|Wolco1|138864|estExt_fgenesh1_kg.C_8_t10230	CYP53D10_WC06158.t1	96.4	556				ortholog	CYP53D10	MSLLRDITVQALSFVDKLIFWLALIPIIGIAMYIVPYFLDPLGLRAFPGPILAKFTIGWLPWVVSQNRWSLTVNRLHQKYGIFVRLSPNHVSIAHPAALSAVYGYSSGVTKAPYYDVFGDFRAKNLFNIISRTEHTRKRRIVSPMFSQQSVRALEINARVHHNNLVSQWERLYSYVKQAEKGGIREDKLGASAWRVEDGRVWFDCMPWFSYWSFDTIGDLAFGSPFGMLSAANDTVRVAKSVKASLATFGTSSNAGEFGFETEEMAIEKMLSERGHLISILGWLPEYWRRIVQMLPAYRFGTEAAPKMAGLAVAAVGKRLNNPAAREDMLNRLLDARDENGKPMSPEELSADAFQLIVAGADTTANTSCATTYYLARDQRVQAKLQAELDEALKSIDSA…
jgi|Wolco1|138909|estExt_fgenesh1_kg.C_8_t10282	CYP53D11_WC06171.t1	94.56	551				ortholog, N-term of CYP53D11_WC06171.t1 seems wrong	CYP53D11	MSLLRDITVQALPFVDKLIFWLALIPIISIAVYTVPYLLDPLGLRAFPGPILAKFTIGWLPWIVSQNRWSLTVNRLHQKYGIFVRLSPNYVSIAHPAALSAVYGHSSGATKAPYYEVFGDFRARNLFNILSRPEHARRRRLEAHMFSLQSVRALEINARVHHNNLVNQWERLYSYVKQAEKGGIREDKLGASAWRVEDGRVWFDCMPWFSYWSFDTIGDLAFGSPFGMLSAASDTVRVAKSVKASLATFGTSSNAEEFGFETEEMAIEKVLNERGHLITILGWLPEYWRRIVQMLPAYRFGMEAAPKMAGLAVAAVGKRLNNPAAREDMLNRLLDARDENGKPMSPEELSAEAFVLIIAGADTTANTSCATTYYLARDQRVQAKLQAELDEALKSIDSA…
jgi|Wolco1|104840|estExt_Genewise1Plus.C_8_t10468	CYP53D14_WC06181.t1	97.67	558				ortholog, next best 80% to CYP53D11_WC06171.t1	CYP53D14	MPLIGDITVQTLPFVGISTIWLALISITGIVTVICVVPYLLDSLGLRAFPGPTLAKFASGWLPWVISQNRWSVTVGRLHEKYGTFVRLAPNHVSIAHPAALSAVYGHSSGALKAPFYDASGNFKARNMFNTRSRSEHARKRRSESHMFSPQSVRALEGTARVHHGNFVNQWGKLYSYVAQAKSGEAKEGKLGACAWKVEDGRVWFNCMPWFNYWSFDTIGDLAFGAPFGMLLSAKDTVRVATSVKAGMAAFGTSSTTGKFTLETEEIPATKLLNKRAKLVTTLGWFPKYWQPIIELLPPFRAGREATPKLAGLAVAAVAKRLSNPDAREDMLNRLLDARDENGEPLSPEELSAEAWLLIIAGADTVANTSCATTYYLARDQRVQTKLQAELDEALKSID…
jgi|Wolco1|77097|e_gw1.8.792.1	CYP53D15_WC06188.t1	95	553				ortholog, removed small insertion KTLIYCGAG	CYP53D15	MSLVDDTTAHVPSYPAFWIALIAITVFAVQFVPYLLDPLGLSSFPGPVLAKFSNVWLPWIVSQNRWSVTVDQLHRKYGTFVRLAPNHVSIAHPAALPAVYGHSSGTLKAPLYDVFGPFRARSIFSTRSRTEHARKRRIESPMFSPQSVRALEGTTRVHHSDLASQWDNLYSYVKQAENGGSREGMLGESAWKVEDGRVWFDCMPWFNYWSFDTIGDLAFGAPFGMLLAAKDTARVAKSVKAGLATFGTVSRTGEFAFETEEIPVTKLLNKRAELVAILGWLPKYWQSIVGTLAVFSGGSNASPKLAGLAVASVAKRLSNPQAREDMLNRLLDARDDNGEPMSPEELSAEAMTLIIAGADTVANTSCATTYYLARNQRVQAKLQAELDEALKAVDSEVAL…
jgi|Wolco1|104855|estExt_Genewise1Plus.C_8_t10493	CYP53D16_WC06190.t1_WC06191.t1	86.43	575	CYP53D2v2	54.3	558	ortholog, 4 indels	CYP53D16	MSLLGDIAPQTLDYVGKLTFWLASIPIVIIAAHIVSYLLDPLGLRAFPGPIFARFTSGWLPWIISQNRWSVTVDRLHQKYGTFVRLSPNHVSIAHPAALPAVYGHGSGAPKAPYYDGFVNFKSRNMFNTLSRSEHARKRRIESHMFSPQSVRALEGTASVHHGNLVSQWDKLYSYVKQAEGGGAKEGQLGASVWKVEGGRVWFDCMPCDLAFGAPFGMILAAKDTARFAKSVMAGMAAFGTSSKTSEYAFETDETPVTKLMAERADLVATIGWLPEYWQPIVRMLPAFRGGRKSTPQLAGLAVAAVAKRLSKPDAREDMLNRLLNARDEDDEPLSREELSAEAAMLIAAGADTVANTSCATTYYLARDQRVQAKLQAELDEALKSVDSVAAPYDAIKHL…
jgi|Wolco1|154264|gm1.7209_g	CYP53D9_WC06155.t1	82.31	537	CYP53D2v2	50.74	540	new seq, 2 indels	CYP53D17	MPLLASITAYALDYMCMPTFWLALIPAVLTTVYIVPYLLDPLGLRTFPGPIFAKFTSGWLPWVISQNRWSAIVDSLHRKDGIFVRLSPNHISIAHPVALPAVYGHSSGALKAPFYDAFASFKTRNMFNTLSRTEHTRKRRIESQIFSQQSVRELEGTARVHHIDLVSQWDKLYSYVKRAESGAAREGFNYWSFDTIGDLAFGDPFGMILAAKDTARSAKSVKASLETFSTSSNTEKLAFETEELPVTKIMGQRGELVAMLGWLPEYVRPIILMMPGFRSNLQAIPKVAGLAVAAVAKRMNNPDARADMLNRLLDAPGAITVANTSCATTYYLARDQRVQAKLQTELDDALKAVDSVVAPHGAIKHLPYLDAVVNEGLRLHSPVGAGLPRVVPEGGMTVL…
jgi|Wolco1|135016|estExt_fgenesh1_kg.C_1_t10225	CYP61A1_WC01084.t1	99.42	518				ortholog	CYP61A1	MASVLKDHSMKATMPSYTAGPSHHVPSSPFVSASGTASWLYTTLAIVLTLLALEQSVYRYKKRHLPGDNWTIPIIGKFADSMKPTMEGYMKQWNSGALSAISVFNIFIVMASTNEFSRKILNSPNHAEPCLVHSGKQILRPDNWVFLTGKAHVEYRRGLNSLFTRKALGVYVGIQDAITRERLAQWLADAAADPTPKPIMMPARDLNMDTSLRVFCGRHIPDHAAREIAEKYWDITVALELVNFPLALPGTKVYRAIQARKAAMRWLEHAAAESKKAIAAGGEPECMLEQWVKDLADPTYKGRREFSDTEMAMVILSFLFASQDAMSSGLIYGFQHLADNPEVLAKVREEQERVRAGDYEKPVTLDMLDEMPYLRAMVKETLRLKPPVTMVPYKATKAF…
jgi|Wolco1|22843|fgenesh1_kg.2_#_105_#_isotig03876	CYP63A84_WC01692.t1	97.54	610				ortholog, next best 78% to CYP63A86_WC07850.t1	CYP63A84	MTMAPRMPPGIPLLTRLLLYISLFPALSFALAHISKRFVGLVIPTWLIWLASSVSIPLVIVTRVYIRYWRWNRAAARMGAILPPTWRGKRFANIDTLTEVLHSFHHGYIADFASDLFERLGPTVRLNILGDAGILSCDPTVIKTVLATEFQNYEKGEAFKEEMNSLLGIGVFNADGELWKWHRSMTRPFFSKDRISHFELFDRHAAVALAKMNDRFRAGYAVDFQDLISRFTLDSATEFLFASCVHSLYSTLPFPHNHPSSSFAGSDSPPNTIDHAETFAYAFQQAQHVVSERATLGRIWPLFEIFRNKTDPYMKVVDAYLEPILKEAVAKKEERIRQGMMVTEKESDALEDDETLLDHLVKFTSDPVVLHDEVLNILIAGRDTTAASLTFAVYFLCMY…
jgi|Wolco1|22844|fgenesh1_kg.2_#_106_#_isotig06092	CYP63A85_WC01693.t1	95.88	607				ortholog, next best 68% to CYP63A84_WC01692.t1	CYP63A85	MVSLKLPPGIVFLARLLLLTSVYPVFFFSVVGLVDRFSGIAIPTWLVCLVSAVIIPIIAIVRVYIRRWRINRAAARLGAILPPTWRGKRIGNVDTVAEMLESRKSGYTADWFDKMVPKLGHTFLNTFLGEIGFLSCDPAVIKVVLATEFHNWEKGPLFGEQMHSVLGTGIFNADGELWKWHRAMTRPFFSKDRISHFELFDRHTEDVLSKMDERFRTGYAVDFQDIIHRFTIDSATEFLFGSCVHSLRSTIPYPHNDPKYTLPSSTEANRADAFATAFARAQEVIVERSLMGPFWPLFELFRDKSAPYMKVVDEYLDPILKEAVAKKEARLRDGRHLGEKEAEGLDDDETLLDNLVKYTSDPVVLHDEVLNILIAGRDTTAATLTFAVYFLCMHPHVLE…
jgi|Wolco1|102645|estExt_Genewise1Plus.C_6_t10184	CYP63A86_WC07850.t1	97.71	612				ortholog	CYP63A86	MTVLLRFSPGIPFLARALLYVSIYPAISFSLVHIVARCTRLAVPTWLVCLISAVSIPLGAVARVYIRYWQWNRAAASMGAALPPTWKGKRFANIDTLTEVLHSYNHGYIADFAIDLFDRMGPTVRLSILGDNDILSCDPAVIKTVLATEFQNYEKGEQFQGEMHSVLGTGVFNSDGELWKWHRSMTRPFFSRDRISHFELFDRHAVAAMEKMSDRFRAGYAIDFQDLISRFTLDSATEFLFGSCVHSLSSTLPLPYNHPSTPLAGPNDPPRARDPAEAFPYALQQAQHIIANRDVIGETWPLFEIFKNKTDPHMKVVNAYVDPILKEAVAKKEERIRQGKVVDEKESETLEDDETLLDHLVKYTSDPTVLHDEVLNILIAGRDTTAASLTFAVYFLCVY…
jgi|Wolco1|138085|estExt_fgenesh1_kg.C_60053	CYP63A87_WC07876.t1	97.22	612				ortholog	CYP63A87	MIVMLRLPPGIPFLVQALLYAAIYPVVSFSIAHIAKHYAGLAVPAWLVWLISAASIPLGAIARVCARYWQWNRAAASMGAVLPPTWRGKRFANIDTLATMLRSFNSGYIADFSTDLFNRMGPTVRLNILGDTSVLSCDPAVIKTVLATEFQNYEKGEAFNYEMNSVLGTGVFNADGELWKWHRSMTRPFFSKDRISHFELFDRHAVTALEKMSDRFRAGCAVDFQDLISRFTLDSATEFLFDSCVHSLHSPLPFPHDHPNSVFANPNGSSGVLDRAETFAYAFQQAQHVIANRDTIGRIWPLFEIFKNKTDPYMRVVDEYLDPILKEAVVKKEERVRRGKAMTKQENEALEDDETLLDHLVKYTSDPVVLHDEVLNILIAGRDTTAASLTFAVYFLCIY…
jgi|Wolco1|155285|gm1.8230_g	CYP63B25_WC10300.t1	98.57	491				ortholog	CYP63B25	MPHPDSFYRLRLAQDFLRIVAAPSAGLYCILHVANIRLGLFSFPAYIASVVLCAYARARYWDWVQGREARRLGARPIPQVVGKWPGNIDVYWKLLNAAQNMYLGSFHRSLFEEYKSTTLNLKLLWQDLIITMDEKHQQYVLATGFKDFWRGPRQKERLETFLGEGIFNRDGEEWKAHRALARPFFARDRVTDFELFEKYTAKSLGLISSIMSNDQPVEVQDMYARFTLDAASEFLFGHNVDTLSGQLPEPGKTHMSAKGSATEDDFGSFAQAFEAVQVNILKRARRGYFWPAYELFGRDPQAKHMEVIEKWLTPMLERVLENKSKMRDAGVRNTLDQSIFLEFLADHTEDAKVIQDQLLNILLASRDTTSSLLTSVTYFLALHPDVAKKLRAEVLEHCG…
jgi|Wolco1|134880|estExt_fgenesh1_kg.C_1_t10069	CYP63M6_WC00939.t1	91.82	477				ortholog, 1 indel	CYP63M2	MLRFAKDLRQGYILQAMGEVLDEHGCDTLNTRILWKDNIITRDDLHMRSVHMTSFESFERGPEAAEKMGAFLGNGVFVTDGNRWKRERALIRPFLNKERVSDFEIFTKYAEKALAILNDAAEAGATLDLQDLFSRFTLDSASEFLLGHAPDALSASRPVPFHSRIGSKGAATDDPFGSFLYSFEEVQVTISLRWRLNTFFPLYEMLGDKTKPHADVINKWMKPTVMKALQDKARDREHGVKLNSEERTLLDSLVESTDDEETVRYGILNVLMAGRDTTAGLLTFTVYLLTMYPDVLKRLKEEVLSVLGSSGNPTQEAIRNMPYMNAVLSETLRLYPGAPMGIRNSITEVLLPTADGSPPLYFPPRARVTWLTLLMHRRADLWGADCEEFDPARWLDPAR…
jgi|Wolco1|136552|estExt_fgenesh1_kg.C_3_t10129	CYP63S1_WC00154.t1	92.14	585				ortholog, CYP63S1_WC00154.t1 has a gap	CYP63S1	MTTAFLNPGIALLFRVSRRLAYPTVITACITLYSPAPVWMIAPNWCLCVLVYLWTQSLLRRRRQKQEMGELGAVEAPVHQGKWPGNLDLMLQMLKQAKEGYPQDNVARHVREHGLVYQITIMGESRIVTSDPNHMKAILATDFQSFEKGDFFRRQMSSVLGTGVFNSDGDLWKFHRSMSRPFFSRDRISDFETFGQHADEALAAIRARAGAPIDVQDVLFRFTLDSATEFLLGSCVHSLYALLPPDVDGRRPPISVTAEEFGPALARVQHRLATRARTSPLWPLIEIFGDKTKKDMNIIRRFVTPIIDDALRRKRKLVKGVEHVEGTAADERQTLLDQLIDVTDDAKLIADETLNILLAGRDTTAGTLTFSLYFLASHPNVLKRLRDEILERVGSTRYP…
jgi|Wolco1|26681|fgenesh1_kg.8_#_318_#_isotig03186	CYP63S2_WC06202.t1	98.06	464				ortholog, next best 78% to CYP63S1_WC00154.t1	CYP63S2	MGETRILTSDPNHMKAILATNFQSFEKGDYFRRQMNSVLGTGVFNADGDLWKFHRSLSRPFFSRDRISDFETFGLHADEATLAICARNGSAIDIQDVLFRFTLDSATEFLLGSCVHSLYAVLPPDVDGKRPPISVTAEEFGPALARVQHRLAMRGRTSPLWPLVEFFGDKTKKDMKTIRRFIDPIIEEALRRKKGLKRGVKHVEGTAADEHQTLLDQLIDVTDDAKLIADETLNILLAGRDTTAGTLTFALYFLATHPNVLKRLREEIMIRVGSTRYPDFDDMKEMKYLRAFINETLRLFPAVPGNVRHSAKATVLPPTSTEGKPIYVPANCKVVYFTMSMQRSKDVWGPDAELFDPDRFLDDRVQKYLVSNPFNFIPFNAGPRICLGQQFAYNEMSFF…
jgi|Wolco1|29288|fgenesh1_kg.20_#_72_#_isotig06637	CYP502B12-N-term_WC06691.t1	98.58	281				ortholog, complete seq	CYP502B12	MGLLLVLFAAAAVYLAWSHLNRPRKALPPGPKPLPVVGNIANLTAQELWLRASQWAKEFGSVVYIHVFGQGLVFLNDYDAAVDLLEKRGAIYSDKPGLIMCGELCGCENMVAFTRYGDKSRRQRRLMQQALGVNSIRTYQPLLETAAQDLIKRLLVSPDDYVGNLKRYAGGLTLSTIYGYQLSSNDDKFLALADECVDILSNRIASGGGIWPVDVFPFLRHLPDNFPGAGFKRNAAIWKAKMEEFVDRPYEYVKERMRDGSAVPCFCTTLLDELQENCEKEVDAQRDFDIRWTANSMYSASIDSTMTTISHFILAMVLHPEVLEKAQKEIDTVVGPGRLPNFSDRPNLPYLECVMSECLRWGVPVPLSLPHRLMEDDVYNGMHIPKGTLIFGNVWNMVR…
jgi|Wolco1|155400|gm1.8345_g	CYP512M2_WC08665.t1	96.3	486				ortholog	CYP512M2	MSITLNRLPSLPTSFYPEDALGRPSGNLAGFITGVRRVALESSPTLIACVLVNLVVLCYVFTFLSTKNVIPTVGYPHWLGSYSGVLRFLIDSKSMVDEGYRKYKGGFFRIPLVTNWTYIIANPKCIDEMYHLPEEVLSLRFAAADELQLPYTMGQQLHDNPYHLPILRSKLTRHIDFLVGECLDEMTKAMDETLGKELNSFDTFTTIIARTFNRILVGAPTCRSKDYTDVCKAFAVNTGVVGFIINLFPSILRPVVGRLITQLPSLTRRTLFHLEPVIKERRAAMAEYGSNWPEKPMDMLMWLMEAAEGIEKEPERLAVRILVLNIATIHSTATSVIQGLNCLMENIEYADPLREEAESALRTHGWTKHAINQLVKTDSFLKEASRLNAIGITSFPRKA…
jgi|Wolco1|22508|fgenesh1_kg.1_#_866_#_isotig04147	CYP512N10_WC04848.t1	97.16	493				ortholog	CYP512N10	MDGSVQLLYAWAAAAIIYVLYWRTHPLYSIPTIGSSAPLLSYLGAWRYFREAREILQEGYSKHKVFKVALLEQWLVVVSGSAMNEELRKIPDSHVSFMLAADEFLHTKLTIAPDVNTHPIHIGVIRGPLTRNLGLLFADVVDEIKVAFSDVINPQGDDWIEVPVLATMAQVVSRASNRVFVGLPLCRNTDYLETVVNFAFDVAKGRDVLSVVPGMLKGLVGKLLPWSRRAIKRTTHYLAPTIQERLQKLRELGEDWNDRPDDYLMWVIDEANKTRNAIDLAIQAILVSNFAAIHTSSNSITHALYHLAANPEYIQPLREEVEAVTKEYGWTKAAVGKMYKLDSFMRESQRLNGIVGISVMRKVLQDVTLSDGTLIPKGTLVAAAAAATHVDEEYYDHPD…
jgi|Wolco1|135540|estExt_fgenesh1_kg.C_1_t20363	CYP512N7_WC04845.t1	95.61	501				ortholog, next best 66% to CYP512N8_WC04846.t1	CYP512N7	MADSASAQLLWSVIGIGFVLLFCRWRFHPLYSIPTIGPSFPVLSLLGAYRYFRHAGEVLQEGYDKYKVFRVAMIDQWVVIVSGAEMNEELRKIPDSHATFAGAAEEFIQTRHTIAPDVHDFPIHMIVIRGQLTRHLGVLFSDVADEIFSAFPETIKAGEEWTSVDVLPSMAKIVSRASNRVFVGLPLCRDPDYLRLVVGFTLEVAKGRAVLSFVPKFLKNVVGPMLPWSKRALRRAAAYVMPLIMERERKLRERGDVWADRPHDYIMWLIEEAHRMGRSSDLVVQGILVSNFAAIHTSSNSITHAIYQLAANPAYIQPIREEIEAVLNEHGWSKVSIGKMWKLDSFMRESQRINGIAGLSVMRKLSQDITLSDGTYLPAGTVVAGAASATHEDERYYDR…
jgi|Wolco1|63684|e_gw1.1.2728.1	CYP512N8_WC04846.t1	94.88	469				ortholog, next best 82% to CYP512N9_WC04847.t1, missing N-term	CYP512N8	IPSIGPSFPIFSYVAAYCFFRNAREILEEGYSKYKVFKVAITDHWIVVVSGSEMNEELRKLPDSHVSFAEAAEAFVSTKHTIAPDVNDHPIHLAVIRGPLTRNLGVVFLDVIDEIFAAFPDVIKLDGNGWASVALLPAMAKVVSRASNRVFVGLPLCEDTGYLNTVVGFSFDVVKGRAVLSFVPGIFKGYIRRRMLPWSRRAIRRTSEYVFSIIDDRQKKLRELGDNWNDKPNDLLMWLIEEADKSGLTVNLIVQGLLLSNFAAIHTSSNSITHALYHLAAHPEYMQPLREEIETVLKEQGWTKIAVGKMWKLDSFMRESQRLNSITALSVRRKLLQDITLSNGTFLPKGTIVVSAASATHLDERYYEHANEFEGFRFADMRTDESERTKHQYVSTSSE…
jgi|Wolco1|148241|gm1.1186_g	CYP512N9_WC04847.t1	89.75	439	CYP512N6v1	60.48	415	ortholog , missing N-term, 1 indel	CYP512N9	MNEELRKIPDSHVSFVEAAEAFISTRHTIAPDVNTHPIHLPVIRGPLTRNLGVVFSDVIDEIFAAFPDVIKLDGDEWTSVALLPTMAKVVSRASNRVFVGLPLCRDTGYLNTVVCFSSDVVKGRVVLGFVPRIFKGLIGRMLPWSRRAIRRTTDYVFSIIEDRQVKLRKLGDDWSDKPNDLLMWLIEEADKSKLSIDIIVQGLLLSNFAAIHTSSNSITHALYHLAAHPEYMQPLREEIEAVLKEHRWTKISIGKMRKLDSFMRESQRLSGITALSVMRKILQDITLSNGTFLPKGTVIASAASATHHDERYYKHADEFEGFRFANMRTEESERIKHQYVSTSSEYIAFGHGRHACPGRFFAVNELKVMMAYMILNYDVKFEGNGGRPEDVWVWHAVRP…
jgi|Wolco1|77162|e_gw1.8.823.1	CYP512P6_WC00811.t1	98.88	448				ortholog, CYP512P6_WC00811.t1 is a fusion	CYP512P6	IPSIVPQLSEPLLSYVGAVRFARNAQGYLQEGYRKYKGSVFRVPMFDRWVVVVCGAAMCEELRRYPEDKMSFYEAAHELVQTKYTITASLIQTPIHVPVIQGPLTRNLDVLLLDMISEIAIAIPKAIPVKGDEWVKLPGYATITQIVAQVSNRAFVGAPTCRNQEHLDIIINFTGGVAKARFILGFVPHFLKRFVGTVLPWSRNAMKRFKALIRNVVEQRQSELRKHGKDWTDKPCDLLTWLVEGAQETGGSTDLIAEALLVTNFLATHTSSSSLTHALYSLAANQQYLQPLREEVEAAVKTDGWTKAAINKLWRLDSFLKETQRLYGIGSVALIRKAIQDITLSDGTLIPTGTICAAAAFPLHHDKEYYADPDEFNPFRFSDMRASSEGNNVKHQYVN…
jgi|Wolco1|95208|estExt_Genewise1Plus.C_1_t70073	CYP512P8_WC04971.t1	93.53	417				possible ortholog	CYP512P8	MLDATSQAFYALGLVLAVLFYFHRRTNPLYSIPSLVPSAPLISYVGAVIYAKNAQKLLQEGYEKYKGSAFRIPMFDRWVVVVCGAAMAEELRKVPDDEMSFLQAAEELVQTKYTIAEDVIHHPIHIPVIRGPLTRNIAALIPDMFDEISFATDELIPTRGDEWVTISAYSTMTQLVARTSNRVFIGPTMCRNKEYLDIVIGFTTDVAKGRLVLGFVPPFLKQFVGPLLPWSRKAMRRFRVLATPVVIQRQRELEEHGKEWAEKPQDLLTWLVEEANAVGGSTDLIVQALLASNFVATHTSSISVTHALYHLAANPEFVEPLRQEIESAIKSDGWTKAAVGKMMKLDSFMRESQRMNGTSGISVIRKALKDVKLSDGTVVPRGTLCGAVSFAMHHDANNY…
jgi|Wolco1|160771|estExt_Genemark1.C_1_t30312	CYP512P9_WC04972.t1	99.2	498				ortholog	CYP512P9	MLDPTSQAFYALGLVLAVLYYFHRRTNPLYSIPSLVPSAPLISYVGAVIYAKNARKLLQEGYEKYKGSAFRIPMLDRWVVVVCGATMAEELRKMPDDQMSFIEAAEELVQTKYTITEDVIHHPIHIPVIRGPLTRNIAALIPDMFDEIAVAANELVPARGDEWVTISAYSTMTQLVARTSNRAFIGTTMCRNKEYLDIVIGFTTDVAKGRLVLGFVPPFLKRFVGPLLPWSRNAMRRFRALVTPVVVQRQRELERRGKDWAEKPQDLLTWLVEEAKAVGGSTDLIVQALLTSNFVATHTSSSSLTHALYHIAANPEFVEPLRQEIESAIKSDGWTKAALGKMMKLDSFMRESQRMNGISGISVIRKALQNVKLSDGTIVPAGTICGAVSFAMHHDEDNY…
jgi|Wolco1|135601|estExt_fgenesh1_kg.C_1_t20426	CYP512P10_WC04940.t1	98.8	500				ortholog	CYP512P10	MGDITVLYAVGCALLCTLLFRWMGDPLRRIPTVGPSAPLLSYIGAFRFFNHAREVLQEGYDKYKVFKVAMLDRWIVVVSGAEMNEELRRVPDEQMSFMEAADELVQTRYTIAPDVLEHPIHIIAIKERLTKNLGPLFPEVVDEVQTAFQELLPGKPGEWVSVMAYPMMSQVISRASNRVFVGLPLCRNKEYLKLACEFSNEVMKGCVAMNVVPIPLKPFVGRLLPWSRRAIRKMYPYVEPLYRERQKCLATYGDNWAEKPNDLLMWTMEEGNRAGFKDPVDLIVQGVLASNFTAIHTSTVTFTHALYHLAANPEYIQPLREEIEAVIREDGWTKTSMGRMWKLDSFLKESQRMNGVGCLSVMRKALQDVTLSDGTFIPAGTIVSAASTSTHYDGEYYEN…
jgi|Wolco1|113491|estExt_Genewise1.C_1_t70069	CYP512P11_WC04941.t1	93.16	497				ortholog, 1 indel, CYP512P11_WC04941.t1 has error	CYP512P11	MASGGGAFLCSTLLSDVHLLQHDMDQSAQLACILLAVLCATLYLRIRFDTLRTIPTIGPSAPVLSYIAAYKFLRNAQEVLQEGYNKHKVFKVAMLDRWIVVVSGAKMNEELRRLPDEAMSFIDAADEITQSKYTIAPDVQKHPIHVKVIKEHLTRNLAPLLPDIAEEVDYSFQELIPAKQDEWLAVPAYKTMSEVIARASNRVFVGISLCRNPQYLEIASSFAAEVLRGCTVMGLMPNFLKPIIGPHLPWSRRAIKRMAPHVIPIIEQRQRQLEAHGEDWTGKPNDLLMWLVEEANHAGLANNMNLLVQSILTANFVAVHTSSITFTHALYHLAANSQYTEILRDEVESIIQQDGWTKIALGKMWKLDSFLKESQRVNGTSHISVMRIALKDVVLSDGT…
jgi|Wolco1|72477|e_gw1.5.1058.1	CYP512CF1_WC05906.t1	94.27	471				ortholog, next best 43% to CYP512P10_WC04940.t1, deletion in CYP512CF1_WC05906.t1, missing N-term	CYP512CF1	LRRIPTVGSSSLPFLSLYGAYKFLRNGSEMFQTGYDKYKGCCFKIASPISWHVVVSGTPLVEELRNASEEDISFHNATQELLQFKYVMGPEIESYHAAIVRTQLTNKINATLPDLHDEMGLAFADALARNGNDWQTICATDVMHHVVCRVSGRVFVGLPLCANKEYCDLMNKSADFFRAGFLLAMFPEWLRPVVSRYSLRSTRAQINRAENLLRPLIMERLQMHQTYGDHWQEKPSDVLQWMIDTAANEKQRTVHSLTLNVLNLNNAAIQTTSITLTHALVQLATHPQYAQPLREEIDIALRKDGWTKTGIVNMRKLDSFLKESMRITGLSTGTLLRLAMKDYTFADGTFIPKGTFVSAATRAIHHDKDIYSDSEEFRPFRFYDLREKDVEGVGKGAKH…
jgi|Wolco1|138804|estExt_fgenesh1_kg.C_8_t10163	CYP512CG1_WC06088.t1	98.59	498				ortholog	CYP512CG1	MDISPQLLYFVAGFSFLFYFAQRRTNPLHSIPTVGFSAPLLTYLSAARWLVDAQGMLQEGYAQHKIFKISSWDRWMVFVSGPDMNEELSKMPDDVISVQEAAIDLVQSKYTIGENPVEPPIEVAAIRGPMTRNLSAIVPDVVEEVSLSIEKTFPQKQEWVEMTNMPEVLLQCIACVENRIFVGAPICREPEYIKIVTDFAIDVMKGKLVMDLIPMRLRPTLGPLLPWRRRAIRLMKKYLGPVVAERQKGLEEHGAQWDNKPDDFLMWIVEGAWNAKLESDLIYQTFLSANFAALHASSLSMTQALYQLACLPECIQPLREEIMNVVAEDGWTRNGFNKMWKLDSFIKETQRYYGIAVISLRRKTLKTATFSNGVVVPPGVLIAAAAASTHFDDDLYEDA…
jgi|Wolco1|139417|estExt_fgenesh1_kg.C_100005	CYP512CG1_WC06088.t1	88.15	498	CYP512P1v2	46.56	494	new seq, complete	CYP512CG3	MGISPQLLYFVAGFSFLYYFAQRRPNPLHSIPTIGFSAPFLTYLSAVRWLVDAQGMLQEGYAKHKVFKIASWDRWMVFVSGPDMNEELSKMPDDVVSIQAAATDLIQAKYTLGENPVEPPIEIAAIHGPMTRNLSAIVPDIVEEVVLSVEKAFPQKQEWVEMTRMPEVLLQCIACVENRIFIGAPICREPEYIKIVTDFTVDVMKGKLVMDLLPMRLRPILGPLLPWRRKAIRLMKKHLGPVVAERQKGLQEHGAQWDNKPDDFLMWIVEGAWNAKIDSDFIYQTFLMANFAALRTSSLSMTQVLYQLAYLPECIQPLREEIMNAVAEDGWTRAGFNKMWKLDSFIKETQRYYGIAVISLRRKTLKTATFSNGVVVPPGVLMAAAAAATHFDEGLYKDA…
jgi|Wolco1|80226|e_gw1.12.924.1	CYP512CH1_WC08122.t1	97.44	469				ortholog, missing N-term	CYP512CH1	IHSIPTIGHSLPVLSYYSAFRFLRNARQMVEEGYARHKVFKIATWDRWMVYVSGPEMNDELRRLPGDVASIEEAIDEWIYTEYSFGAPEHDLTIPTIHSLLVRDLSGVIPTVADEVGLVFEELFPQESDWVELTNLPNFLSNVVARIVNRVFIGAPVCREPGYLKIVTNYASDVIKAKIILDLFPKLLKPLIGNMLPWRARATRHLKHHLSETIADRQLSLDEYGNGCKEKPDDFLMRIVKGARDLGGSMESILINILMANFTAVHTSSATATATLFHIASQPESIAALREDVLSATRAEGWTRGSINSMWKLDSFLKETLRWQGLSIASLRRKALKTVTFSDGTVVPAGVHIYAAPAATHRDSTLYEDADTFKPFRFSDKREQAGQSAKHQLVNTSPE…
jgi|Wolco1|80474|e_gw1.12.884.1	CYP512CH2_WC08132.t1	95.5	489				ortholog	CYP512CH2	MLVALVVLSAVLILRRRWDPIHSIPTIGYSAPVLSYYSAFKFLRNARQMVEEGYARHKVFKIAAWDRWMVYVSGPEMNDELRRLPDDVASIEEAIQEEMYSEYSFGAREYDLTILAIHGLLVRDLSGVIPTVVDEVVLVLEELFPQEFDWVELTNLPSFMSNAVARIINRVFIGAPVCRETGYLTIVTTYVTDVIKAKVILDLLPNILKPLVGNVLPWRARATRHLKHYLGETIAHHQASLNEDCNDCKEKPNDFLMRIVKGAQDLEGSMETILINILMANFTAVHTSSATATATLFQLASQPESIAALREDILSAIRAEGWTRGSVNSMWKLDSFLKETLRWQGLSIAGLRRKVLKTATFSDGTVVPDGVHIYAAPAATHHDSTLYEDADTFKPFRFS…
jgi|Wolco1|166481|estExt_Genemark1.C_120359	CYP512CH3_WC08133.t1	91.87	443				ortholog, 1 indel, missing N-term	CYP512CH3	MVEEGYAKHEVFKIATWDRWMVFVSGPDMNDEISKLPDDVVSLDESIKEFIYSDYTLGPNEHNVTIPAIHGLLTRNLSDIFPAIVDEIELVLEEMFPSDSDWVEISNLPNLMLNVIARIANRIFVGTAACHNPEYLKIVTTYATNVVKAKLIMDLCPKMFRPLIGYMLPWRTRAMKLMEPFLSDVIADHQLLLDEPGSDLQDGPNKGDFLMWLAKGVQELGSSSELMLSNVLVANFAGLHTSTMVSTSTLFQIASTPECVPDLRKDILSAIEGQGWTRNAVNMMGRLDSFIKETQRFQELGIVGMRRKTLKTVILSNGTVIPADVNIYAPSTATHHDSALYDDPGAFKPNRFFDKGIETGEPSQHQFVSMSPEYIAFGHGKHACPGRFFAVLVIKTLIA…
jgi|Wolco1|80452|e_gw1.12.711.1	CYP512CH1_WC08122.t1	72.98	470	CYP512P1v1	41.65	473	next best 72% to CYP512CH2_WC08132.t1, error at heme signature	CYP512CH4	IHSIPTIGYSLPLLSYHSAFKFLRNARQLVEEGYAKALFRIATWDRWMVFVCGPEMNNELHKLPEDVASIEEAMQEWIYTEYSFGAPQYDSTIPSIHGLLVRDLSDVIPNVVDEIGLVFEELFPQEYWVELTDLPNFMLNVVARIVNRVFVGAPICRELEYLRTITAYVTDVTKVKVILDLVPNPLKPLIGNMLPWRARATRLLKHHLSPDIADRQMRLDEPGCKEKPLIGRRDDFLVWLAKATPDSGGSVDSILTSILMVNFAAIHTSSFTVTSTLFQIAGQPEYIAVLRDDILDAIKAEGWTRGSVNSMWKLDSFIKETQRWQGFGIVSLRRKVLKTVTFPDGTVVPAGVHIYAAQAAAYRDSTLYEDADTFKPFRFSEKREQTGQSTKHQFVNTSP…
jgi|Wolco1|80785|e_gw1.12.125.1	CYP512CH1_WC08122.t1	90.66	471				missing N-term	CYP512CH5	IHSIPTIGHSLPVSSYISAFKFLRNARQIVKEGYARHKVFKIATWDRWIVYVSGPEMNDELRRLPDDVASIEKAIDEWMYTEYSFGAPEHNLTIPIVHSVLVRDLSGIIPAIVDEVGLVFEELFPQESGNYWVELTNLPNFMSNAVARIVNRVFIGAPICREPGYLKIVTNYASDVIKAKVILDLFPKLLKPLIGNILPWRARATRHLKHYLSETIADRQASLDAYGNGCKEKQDDFLMRIVKGARDLGGSMESILIGILIANFTAVHTSSAAVVATLFHIASQPEYIAALREDILSATRAEGWTRGSVNSMWKLDSFIKETLRWQGLGIASLRRKALKTVTFSDGTVVPAGVHIYAAPAATHRDSTLYEDADTFKPFRFSDKRNQAGQSAKHQLVNTS…
jgi|Wolco1|80792|e_gw1.12.869.1	CYP512CH2_WC08132.t1	74.6	496	CYP512P1v2	41.63	490	complete	CYP512CH6	MDYYAHTVQIALFALLVALILRRRWDSIHSIPTIGYSLPLLSYHSAFKFLRNARQSVEEGYARHKVFKIATLDRWMVFVCGPEMNDELCKLPEDVASFEEAVQEWIYAEYSFGAPEYNLTIPAIHGLLVRNLPDVIPHVVDEIGLVFEELFPQEYWVELTNLPNFMSNLAARIVNRVFVGAPICREPEYLRTVTTYATDVIKTKVILDLIPKPLKPLIGNMLPWRARATRLLKHYLSADIADRQMRLDESSCKDKPDDFLMWLAKAARDSGGSMESILTSILMVNFAAIHTSSVTVTSTLFQIASQPEYIAILREDILDAIKAEGWTRGSVNSMGKLDSFIKETQRWQGSGIGTLPSQVLKTVTFSDGTIVPAGVHVHAAQAATYRDSTVYEDADTFKP…
jgi|Wolco1|45186|gw1.12.394.1	CYP512CH1_WC08122.t1	71.61	236	CYP512A2	46.81	235	ortholog to fragment1	CYP512CH-fragment1	DRQDDFLMWLAKAARDSGGSMESILTSILVVNFAAIHTSSMTVTSTLFQIASQPEYIAILREDILDAIKAEGWTKGSVNSMWKLDSFIKETQRWQGFGIGTLPSQVLKTVTFSDGTIVPTGMHIHAAQAATYRDSTIYEDADTFRPFRFSEKRGQTDQSTRHQFVSTSPEHLIFGHGKHACPGRFFAAIVIKIFLSHLLRYDVKMGGDGSLPENVMIGTSTILSSKAKVLFKRRQ
jgi|Wolco1|68373|e_gw1.3.866.1	CYP512CG1_WC06088.t1	42.68	471	CYP512N6v1	42.74	475	missing N-term	CYP512CJ1	LRSIPGVGSSIPPFRYVSSWRMFRNAPSVLRQGCTAHRIFRVPMWSRWLVVVSGVNMNEELRKMPEEVMSAREASKDVINARYTIGHKYVNKSLEIPVIRGPLTRSIGIMIPSLFEEIQLTFAEMLGTKNEWIEIMVLPVLTQITSRVINRAIVGVPYCEDTKYQHLVTNYANDTMKSKLILDMIPVALHRWIGPCLPWMPKARRLLADYLNDEIDQRNKRLDSGYSEAEWASTPDDVLMWLMKESRKCGLTVDYVIQGVLSINFAAIHTSSMSIVHSLLYIATDPDSTRILRNEIAGIVSQEGWSQSALDKIDSFMRESDRMNGPSLVSMFRKTMSAVTMSDGTVIPPGLIVTASTAATHYDERLYEEPYLFKPFRFYERRQNPEEACKHQYHSTSAE…
jgi|Wolco1|134431|estExt_fgenesh1_pm.C_160112	CYP512N10_WC04848.t1	42.3	461	CYP512R2	48.87	487	gap at heme signature, possible pseudogene	CYP512CK1P	MESSSATVLLLSLTFIYLSHIPTVGGPSLPLVSYYGAYRFLFHADNIIHEGYTKYKGGLFKHLTLRGCHIILTSPELIEEVRKAPDDQLSFSEAANEFLQIRYTLGENVHNNPYHIPIVRSQLTRNIGALFSEICDEIVAAFDDEIPAANADAGLSMGDNIGHGNIHTAGWIKVNVRDAIMQIVCRTSNRIFVGLSLCRDPDYFSLNKTFTIDVVKKATTINMFPESLKQIVGYFLTDVPRSIDRGMKHLAPMISGRLRKMDEFGEDWTDRPWLMDEARGEERTVRALVLRVLVVNVSAIHTSSLSLQNIVCYLASNPQYIQPLREEVEACTQEDGWTEAALRKMRKIDSFVREVQRLTGLVVANFERKALKDYVFEDGTFVPAGTTIGAATHAIHLDE…
jgi|Wolco1|99038|estExt_Genewise1Plus.C_3_t40299	CYP537F3_WC00716.t1	95.96	470				ortholog, next best 85% to CYP537F4_WC00717.t1	CYP537F3	MLTIYLLGLGILWIVYDHLLLSPLSKIPGPPLACATRLVLMYYEFTRRRRRWIHQLHVKYGPVVRIAPDEVSFANWDAVKEIYVSDGSGYDKTSFYHLFDNYEHECMFSTLDKTPHGERRKRFSDRYSKSFIMQAEVMDGIRERAEGFVARCTEKAGVAADIYILLHCYAIDCITRHLYDPQGMRSLTEAADLMTVKELLFTDNFRESYFQYYFPDLSRLLSRVFSPANRLRLLAARTLNATRRSDISNHTVLSKFKSSSEQLETKSIASELLDHAIAGIDTAGDGLCFLLHHLSLPASASIQEALRAELTEKEGTPIDGLPYLDAVVKEGLRCFSPVPMSLPRRVPKGGRTIAGAYVPEDTIVSCQAYTLHRLNADVFPDPEEFRPERWLKKEYVLER…
jgi|Wolco1|99042|estExt_Genewise1Plus.C_3_t40322	CYP537F4_WC00717.t1	98.72	470				ortholog, next best 85% to CYP537F3_WC00716.t1	CYP537F4	MLTIYFIGLGILWIVYDRLLLSPLSKIPGPPLASATRLVLMYYEFTRRRRRWIHQLHVKYGPVVRIAPDEVSFANWDAVKEIYVSDGSGYDKTSFYHLFDNYEHECMFSTLDKTPHGERKKRFSDRYSKSFIMQAEVMDGIRERAEGFVARCTEKAGVAADIYIYLHCYALDCITYHLYDPHGIRSLTEAPDLMKVKELLYHDNLQDSYSQYYFPKLFRLLSRVSRRADRSRRLSAQILNTARRSDISNHTVLSKFQSSSEQLETKSIASELLDHAIAGIDTTGDGLCFLLHHLSLPASAGIQEALRAELAESASVPLDELPYLDAVVKEGLRCFSPIPMSLPRRVPKGGRTIAGAYVPEDTIVSCQAYTLHRLDASVFPDPEEFRPERWLKEEGALER…
jgi|Wolco1|67184|e_gw1.3.1301.1	CYP537F-fragment1_WC00535.t1	98.84	259				ortholog, complete seq	CYP537F5	MSKFTDAEALLGSLARPLESLGYRDILFAISCLITYYIGTVILRRRTDSPPGPLPLPFIGNVLQVPTEKSWIYFSNLCKKYGSIVKLTFAGRDMIILNDIADIDELLVKRSGNFSSRQQLVYAGKYRSKDKRLVLLPYGPLLKRQRAAVFQMLNAKVVGAYEGIQERGALKLLSDILENPTKAYISVKWFTAETLLMLVYGKKFDNEQDLRTLLHILETFIQDIHPARYLVDTLPVLDWLPDMLAPWRAEACKKHTYEIAFYSRLLQEVKERMDKGEPLECFAARLWEDVEKNGLDEISMAYVAGSAFEAGTDNTAGTILWFLVAMLHSPDAMKKAQAELDRVLGPEGHTPPSFKNLQDLPYCAALVKEVFRWMPVAPVGGPHVSLKDDTYKGYQIAAS…
jgi|Wolco1|166317|estExt_Genemark1.C_120121	CYP5027B12_WC08335.t1	89.39	396	CYP5027B7v2	61.43	560	ortholog , 1 indel	CYP5027B10	MALVDILFVVAIVAVTYAIHYWNNRQQTRASLPPGPAGVPLFGNLFQVNALRPYPQFREWALKYGEIFYMRLGPQSVIVLNSAEAADELLVNRSANYSSRASPHVAHDIVSDGQRLVFLPYDREWKTVRRILQGALGPNPSRNLRSVQELESRIFLFDLCAHANQSVTEAHVQGPNGEIPERHWFALIRRFTTSVVLNVTYGRRVHRLYGNPHLHKIYDVLDNFVRVAQPGNYLADAFPILRLLPDFLAPWRTEARKMHEWEMELWGSFLEEGKAASREGVVRQGLINTYLRARADAGWADAPGNGLTDDGWMRDKFLTYTGASVLEAGSDTTAITIQSFVLFMLSNPHVLRRARAEIDAVIGNDRMPEFEDEERLPYMVACIKETLRRRPPITMGVPH…
jgi|Wolco1|139932|estExt_fgenesh1_kg.C_120050	CYP5027B11_WC08329.t1	97	518				ortholog	CYP5027B11	MDALRPHLKLLEWAQEYGEIFSLRIGPQPVIVLNTAKAANTLMLERGAKYSGRVAPHVAHDLVRDGQSLLFMQHDQVHKSARRSLQTVLGPKPSQGIRPIQDLESRVLLYDLCAHGEQSISKWYKEGSHNEDPEHHWFGVVRRFTSSVVLNVMLGRRVHRLYNNPDVHKIYDVVENFARVSQFGSYLVDIFPILRKLPDVLAPWRREGLAMHQLELSLYGGFLDEGHDAVRKGIARHGFINTYLRARANAGQESAPGKGVTENGWMRDKQLLYVSEGVIEAGSDTTASTIQSFVLFMLAYPSVLQRAREEVDAAVGAERMPNFEDEERLPYVCACVKEILRRRPPTPMGIPHKAEEDDFYQGYFIPKGSTVWGNVWAIHMDPERFPNPMAFEPEHYLTR…
jgi|Wolco1|91596|fgenesh1_pm.12_#_23	CYP5027B-fragment1_WC08334.t1	98.57	140				ortholog to fragment1 , and incomplete CYP5027B12, complete	CYP5027B12	MALVDVLFVVAAVALTYLVHYRSNRQKARAPLPPGPAGIPFFGNLFQVHSLRPYPQFREWALKYGEIFYLRLGPQNVIVLNSAEAADELMVNRSANYSSRASPHVAHDIVSGGQRMVFLPYDREWKTVRRSLQGVIGPNPSRGFRNIQELETRIFLFDLCAHADQSVTETHVQGPNDEIPERHWFALVRRFTTSVVLNVTYGRRVHRLYGNPHLHKIYDVLDNFVRVAQPGNYLADAFPILRLLPDFLAPWRTEARKMHEWEMELWGSFLEEGKAASREGIVRQGFINTYLRARADAGSEDAPGDGLTDDGWMRDKLLTYTGATVLEAGSDTTAITIQSFVLFMLSNPHVLRRARAEIDAVIGSDRMPEFEDEERLPYMVACIKETMRRRPPITMGVPH…
jgi|Wolco1|133880|estExt_fgenesh1_pm.C_120022	CYP5027B13_WC08336.t1	96.83	567				ortholog	CYP5027B13	MYADLVVLAGVAVATVIIFYVNGFKRAQSRLPDGPRGVPIFGNLFQVPPLRPHPKFLEWAQQYGPAFRVIIGQKNIIVLNTAEAADELLANRSKIYSGRPAPHVAMDIVSDGQRMVFLPYDREWKVVRRSVQGILGPSPSRKLRTMQELESRVTIYDLMCHRDQSVNEIHIQGPNGEVPERHWFALIRRYTTSVVMHLSYGQRIHRLLNNPDVHKIYDVIGNFSRVSQPGHYLADIFSILRMLPDCLAPWRSEGRKMHDWEMQLWGRLFSESRVDMANGIARTGFVHQYLRSRAEAGLEDLPGNGVTTDSPGWMHDKMLAYTAASMLEAGSDTTAATIETFVLLMLSNQEALKRAREEIDQVVGTERMPTWEDEEALPWMVACIKETMRRRPPTIMGVP…
jgi|Wolco1|74128|e_gw1.6.1141.1	CYP5035F4_WC07841.t1	96.45	394				ortholog , missing N-term, next best 56% to CYP5035F5_WC07444.t1_WC09932.t1	CYP5035F4	MSVWEGRRISGKRGAGAKNAKGHLIGARNKELHAESRRTWNRAFTTAAVKDYEPIMVRRAAQLVEELRMRCAEQQRNEVQVDLSRWLSYFTFDFMGDMVFGGGFELMHEGDRDGMYQTMVSGLYLPALSQQIPWCARALPYLPFVGKHMKALGQFAFKQVTRRLQEGSVQNDLFYHLLDEKPEDGKPTPFPVIMTNAVTAMLAGSDTTAVALCNAAYYLLSNPACLAHLREEVDATFPPDKGEPVDAAKLASMEYLNACINEALRLLPSIPTSLQRAPTPGSSSHQISPQLVIGEGTAVFVPPYVIQRDPRYFSPDPDRFWPERWLADRDPSVVLNTNAYIPFSTGPANCVGRPVALLALRIVLAYLVQRFEMRLADGYDPKRWGDELRDFFAFQKGAL…
jgi|Wolco1|75851|e_gw1.7.815.1	CYP5035F6_WC05402.t1	95.65	69				N-term, ortholog	CYP5035F6-fragment	ISSYLCFISVLLLSIVIYRLSPLHPLYKYPGPVICRVSKFWMVYIASQGKINEYFLRMHRNYGPIMRVG
jgi|Wolco1|90431|fgenesh1_pm.7_#_181	CYP5035F6_WC05402.t1	90.6	415				ortholg, missing N-term, 2 indels	CYP5035F6	MPKGPMWDGRRIAGKRGVSTTGALIGARDRHQHTESRQVWNRAFTSASVKRYEPIVIRRAAQLVEELKKRCIASAKGKQEAHVDMSRWMSYFSFDFMGDFVFGGAFELMRDGDEHGLIHTLESGLFLPSLTQHIPWCLDLFIYMPFLGRQMKSLGGLAYRQVQKRLKGGSVNDDLFYHLNDEAHVNSSGPPPLPVLITNSVTAVIAGSDTTASTLSNIVYLLSRYPSCLSRLRAEVDTAFPPGKAEPTESVKLAQMEYLNAVINEALRLYPPVASCLQRAPTKGSGGQMLGTSLFVSEDTAVYAPPYAYHRDPRYFFPDPDRFWPERWLNETRKDKGVVLNVNAFMPFSIGPANCVGKPLALLELRIVISYMVQNFDMRFADGYREDQWEDDLRDYFVT…
jgi|Wolco1|121036|estExt_Genewise1.C_6_t10168	CYP5035F4_WC07841.t1	89.92	129	CYP5035F1	49.19	124		CYP5035F-fragment1	MGSTIPNMQAAGASESFNTNLASSIFFCAFTGWSISLVLRSEATELLQLTAFFLILPAAWTVILHQILQGSFLEAALVAFSIYYCSLALSVLRYRLSGRHPLSAYPGPLLCKISKLWLVYITSQGRLHEYFKQVHDVYGPIVRIG
jgi|Wolco1|118753|estExt_Genewise1.C_4_t40130	CYP5037B81_WC02957.t1	96	462				ortholog	CYP5037B81	MISMIHILDAFVAVALIVLVDRILKGNNSRARTLPPGPEGWPLIGNVLDMPTSYEWQTFSAWSEKWGDIICVTIFGQPMVILNSPQHAFEILDKKGAIYSDRPVLTMASKMIGREPTIGMLRYSKRHRAMRRLLTQLIGSRENAARFSQHMESEVYYFLSRVLRQPEAVMKHVRKAAGAFILKMAYGYQVKDGEDELVDLAQRAIDVFSFTTTPGAYLVDIFPILEHVPTWMPGAGWKRKARDWAAELQEMYDIPYEFTKKQMAAGTAITSFTSRNLEVNPTDQDQMIQYAAASLYAAGTDTTVSAINSFFLAMMCYPETQKKAQFEIDSVIGSDRLPVLADRDQLPYINALCSEVLRWQPVAPLGMAHSSSQDDYHAGYFIPKGAIIIPNVWKFLHDP…
jgi|Wolco1|124137|estExt_Genewise1.C_9_t10438	CYP5037B82_WC08450.t1	98.96	384				ortholog	CYP5037B82	MAQLTITSVIDFVFAVFFIHILHSWYHRKRRGSLPPGPRGVPFLGNALDIPSSHQWKTFSQWSDRWGSIVSVTVFGQTMVILNSIEDAIELLEKRSAIYSDRPDLVVGSKWVGWDKTLVLSRYGHVFREIRRMLSKFMGSRAGVTRYAPHLERETSNFVSRIWRRPDYLADEVRRSAGAIILKMGYGYEVELDEDPMLKTADEAIQLFSAITAPGAFLVDFFPILQHVPSWMPGSGWKSIAREAKKGLDAMCNDPFEFTRKHMANDTVISSFTSLNLDGEITPEREQIVKGAAATLYSGGADTTVSATHSFFLAMMCYPDVQKKAQQEIDLIIGTDRLPCLADRDQLPYLNALCLEVLRWNPVAPLGVAHRVTQDDTYQGYFIPEGTLIVPNIWKFLHD…
jgi|Wolco1|105687|estExt_Genewise1Plus.C_9_t10418	CYP5037B83_WC08451.t1	90.55	476				ortholog, defect at heme, possible pseudogene	CYP5037B83P	MRTFPPGPKGLPLVGNLFDMPKSQAWKTFTKWSEKWGDVISVSVFGQTIVILNSVECVNELLEKRGSVSSDRPCMVVAKKWAGWDRVMVLEDHTSRFRALRRLTSKYMGTRAAIASLSHVLELEASEFVSRVWRNPERLSDEARRNAGATILMLIYGYRIREEEDPMLKMADKAMESWTIISLPGAFLVDLFPSLEYIPVWFPCIQWRETATTARKLLDCLRNEPFEYTRSQMSEGHSLSSFTAQNLIAAKTKEEEELVKDAATALYAGGSDTTVSAVCSLFLAMMCNTEAQAKAHDELDRVIGSGRLPSLRDRDQLPYVNAICLEVLRWNPVAPAGVAHRLSDNVILDDYLLPKDAIIITNIWKLMHDATKYSDPLQFKPERFLQVGGTQPEPDPRNI…
jgi|Wolco1|27071|fgenesh1_kg.9_#_187_#_isotig06939	CYP5037B84_WC08454.t1	92.49	466				ortholog, next best 60% to CYP5037B85_WC06229.t1	CYP5037B84	MPSLAHFLCLLLALAIVWRLLQSKRNLKPLPPGPKGWPLIGNVFDMPVSHQWKTFTEWGQKWGDITSVTVLGQPVIVLNSAAYMSSLLEKHSSASSDRLSLVVAQNMVGWDRIGVLENHDSQNLKDVRRLMAKHIGTRYTVASHSDLLEQEVSRFVARVGRNPERLIEEVRRNAGAIILNLTYGYHVELDEDPMLKVADEAMQSFSMLTAPGAFIVDFLPLLKYVPAWCPGTQWKAVAKRAKLLADAMFNEPFALTKKQVAEGSALPSMVLKHLQSNPTLEQEMAIKNAAAAMYAGGSDTTVSAVCSFFLAMMCYPEVQEKARQELDFVIGEDRLPRLSDRDKLPYVHAICLEALRWNPVLPSGFPHRLSEDVTFEGYFLPKGSVVIANVWKTLHDPEV…
jgi|Wolco1|71459|e_gw1.4.2379.1	CYP5037B81_WC02957.t1	87.15	459	CYP5037B5v1	63.23	495	ortholog	CYP5037B85	MTVALIVLVDRILKRNSRRAGTLPPGPKGWPLIGNVLDWPTSYEWQTFSLWGEKWGDIVSATILGQPMIILNSSQYAFEIFDKKSAMHSDRPVLTMAGKMIGWEHTLVMLRYGSRHRAMRRLFSQLIGSRNNAARLSQHMESEVYHFLFRVLRQPEAVMKHVRKTAGAFILKMAYGYQVKHGQDELVDLVDRAVDGFSITTTPGAFLVDTFPILKHVPSWMPGAGWKRKARDWAAELQKMYDAPYEFTKKQMAAGTAITSFTSTNLEADPADQDRMIKYAAATLYSGMTVSAINSFFLAMMCYPEVQKKAQLEIDSVIGSDRLPVLADRDQLPYINALCSEVLRWQPVAPLGMAHSSSQDDYHAGYFIPKGAIIIPNVWKFLHDPDVYTNPSEFNPDRF…
jgi|Wolco1|68937|e_gw1.4.1435.1	CYP5037BA1_WC02512.t1	94.42	466				ortholog , 1 indel	CYP5037BA1	MSIAKDDLLAIPQITVYFISLFLGTVIAHHIVWGRRRGRLPPGPRGLPFVGNILDVPKSHQWKTFYEWSRKWGDIVSVTVLGHTLIILSSPSSINALLEKNSAISSDRPKMIVARKWIGWDHIVAMEDYGSRLRALRQMVAQYIGPRVDTSTLAPLLEQESLKFVMRVWHRPDQLAGEVRRSVGSTISMVAYGYRVESDTDPILEMVDEALQTISVVATPGATLVEFFPTLERIPAWLPGGKWKYIAESSRKLLESLINDPFEYTKKQMARIFNSKASEGSSIPSFTSVSLKNNESSENELLVKDAAASLQLGVIIKSVATLRSFFLAMMCYPEVQRRAQQEIHSVVGFDRLPCLADRKHLPYINAVYLEALRWNPVTPIGLPHRLSQDAILDNYLLPK…
jgi|Wolco1|144925|estExt_fgenesh1_pg.C_80176	CYP5037BA2_WC06229.t1	95.89	462				ortholog	CYP5037BA2	MPVTYQWETFSKWAQKWGTLLSSVCDIVSVTVLGQPFVILSSATYMNLLLEKNSAISSDRPPSVVANTLVGWDRTGLTVDYNHPRLRELRRLIIQRFGTRTAVASYSHILEQQTAQFISRIWWRPDKVTDEVRRHFGALILNLAYGYQVELDEDPMLKTAEETMRAISHILTPGAMLVDLFPSLQYVPDWLPGAGWKAIAKDAKKLADEMFSKPFEFAKKQIASIADGSALPSFTSSGMDRINSTVDEEMVKNTAGSLYAGGADTSVSAICSFFLAMMCYPEIQDRARQEIDRVVGCDRLPQLSDREHLPYINAICLEVLRWNPVTPIGIPHRLSKDIVLEDYFLPKGSIIVANIWKHLHDPHIHSEPYQFKPERFLPSDTGLQPEPNPRNLVFGFGRR…
jgi|Wolco1|76832|e_gw1.8.86.1	CYP5037BA1_WC02512.t1	74	100	CYP5037G1	59	100		CYP5037BA-fragment1	RLPCLADRKQLPYVNAVYLETLRWNPVAPIGLAHRISEDAIVDNYLLPKGSTVVVNSWCLLHDPNIYREPFTFKPERHLSSHGTESELDPSPYVFGYGRR
jgi|Wolco1|109686|estExt_Genewise1Plus.C_170282	CYP5037BC1_WC06775.t1	97.06	510				ortholog	CYP5037BC1	MSQSSYLTIPVLVFAVYVLYNLVQRLRGSRLPPGPPKLPIIGNALQIPKEREWLTFNEWSKQYGEIMHLSAFGRSIIVLSSPNVIDQLLDKRSAIYSDRPTFQMVGEMMGYSELLPLSPYGTRHRESRKLILTALNSRQASQFSHVHEEKLATFLPRLLRSPEDFRLNIRWLVASIVFQISHGHAVEDFGDPLVQLAERSNHEFSEAIATGAFLVDLVPMLRYVPDWFPGAGFKKIAKRWRKTMERARDEPYDFVKSQLEKGVAEPSFTANLISDSMTLTPEEENMRRCVSSIIYIAGADTTVSAIESFFLAMSLYPDVQRKAQAELDMVLGLSRVPTLADRHRLPYINHLLMEVHRWNPVLPLSLPHKVTQDDVYDDYFIPAGSTIIANTWAILHDAS…
jgi|Wolco1|143833|estExt_fgenesh1_pg.C_5_t10094	CYP5037BC2_WC06905.t1	93.39	514				ortholog, 2 indels	CYP5037BC2	MYEFAQSLPLILAMGLVGLAIFYANRQHRPQLPPGPLGLPIVGNALQIPGSRQWLKFAEWAKTYGPIVHVTIFGQHTIILNSREIVSELLEDRSAIYSERPHFRMAGDLMGFSEFIFLLPNGDRLRQSRSHSSIGISHTLEQKVVKFANELSRSPEHFQSHIETYVAGIILQIIHGHKVEDHEDDLLSLAQQLNKIFHAGIAAGAWWVDSIPILQYVPSWIPGAGFKRKAREWRKVMERFRDEPYDLVKAQATQGTAQPSMTRELVVGNVDDDPGMESLNKYISSAVYGAGADTSVSAIESFFLAMSLHPEVQSKAQAELDYVLGPGILPKVSDRHNLPYVAALLQEIHRWNPVAPLGMRQSPSGLPHAVAQDDYYGDYLIPAGSTVVANIWALLHDSA…
jgi|Wolco1|17447|fgenesh1_pg.5_#_93	CYP5037BC3_WC06906.t1	97	253				ortholog, deleted insertion SDGYGRDLA, trimmed C-term end, next best 49% to CYP5037BC2_WC06905.t1	CYP5037BC3_N-term	MLSPILYTACLGTIWAALYFSSKRRRSLPPGPPGYPIIGNTLQIPEDRQWITFAEWGRKYGKIMYISALGQDTIILSSPDVVTELLENRGSMYSDRPTYHMAGELVGYGDTIVLLPNGNRLRASRKLVANALTKRDSAVLAGIYEDKVLNFLSRLLETPKEFSEHIQLLVASAVLQISHGYNVRNVNDDFLRIARRANHEYHMSIAPGAWLVELIPQVRYIPDWVPGAGFKRKARNWRKTVEWLKNVPYDTVK
jgi|Wolco1|17446|fgenesh1_pg.5_#_92	CYP5037BC3_WC06906.t1	94.67	150				ortholog, C-term, next best 59% to CYP5037BC1_WC06775.t1	CYP5037BC3_C-term	AQGTAQPSFTADLILANMNASPEEEYFNKCVTGILYATGSDTSVSALESFFLAMSLYPEIQRKAQAELDLIIGPGRIPTLSDRSQLPYIDALIQEVHRWNPVVPLGLPHKVSQDDTYDGYFIPANSTIIVNIWAILHDPTIYPDPMEFRPERYLVNKDDRESIGQVNPDPHLYAFGFGRRRCPGITLAEDLIFMAITATLTVFDIGKAIGPDGLPIEPQVEFHGTISIRMTNVNM*
		95	406				ortholog, joined with a 3 aa gap, missing C-term	CYP5037BC3	MLSPILYTACLGTIWAALYFSSKRRRSLPPGPPGYPIIGNTLQIPEDRQWITFAEWGRKYGKIMYISALGQDTIILSSPDVVTELLENRGSMYSDRPTYHMAGELVGYGDTIVLLPNGNRLRASRKLVANALTKRDSAVLAGIYEDKVLNFLSRLLETPKEFSEHIQLLVASAVLQISHGYNVRNVNDDFLRIARRANHEYHMSIAPGAWLVELIPQVRYIPDWVPGAGFKRKARNWRKTVEWLKNVPYDTVKxxxAQGTAQPSFTADLILANMNASPEEEYFNKCVTGILYATGSDTSVSALESFFLAMSLYPEIQRKAQAELDLIIGPGRIPTLSDRSQLPYIDALIQEVHRWNPVVPLGLPHKVSQDDTYDGYFIPANSTIIVNIWAILHDPTIYP…
jgi|Wolco1|131023|estExt_fgenesh1_pm.C_2_t20226	CYP5037BC4_WC09071.t1	98.14	484				ortholog	CYP5037BC4	MELPPTVTICVLCTLLAAIYAAFKPRRGPLPPGPRGYPIIGNTLQMPREHAWVTFAQWAKDYGPIIHLSVLGSPLFVLNSPDVISELLEKRSAIYSDRPVIPMAGELIGFSEYMTLNRYGDRLRESRKLMLGALSPRSAPALNAIEEVKALELLPRLLHAPAQFRAHLRWLVASVVYQVTHGYRVESCEDPLVQSAERLNDLFGRLLEPGAFLVDSFPFLRHIPDWFPGAGFKAVAKREREALIKARDEPYDMVREQVIRGTATPSFVADLVERNSNPTPEEDNLYRSVATVFYLGGSDTSVSALESFFLIMLLYPEVQRKAQAELDCVLEPGQLPKFSDRSRLRYLSALLLEVHRWNPVVPISIPHCVTEDNVFQGYLIPKGSSVIANTWAILHNPDL…
jgi|Wolco1|109689|estExt_Genewise1Plus.C_170288	CYP5037BC1_WC06775.t1	92.56	511				new seq, complete	CYP5037BC5	MSQSSYLTVPVLVFAAYVLYNHAQRLRISRLPPGPPKLPIIGNALQIPKEREWLTFNEWSKQYGEIMHLSAFGRSIIVLSSLNVIDQLLDKRSAIYSDRPTLQMVGEMMGYSELLPLSPYGTRHRESRKLLLTALNSRQASQFSHVYEEKLATFLPRLLGSPKDFRLNIRWLVTSIVFQISHGHAVEDIGDPLVQLAERSNHEFSEAIATGAFLVDLVPMLRYIPDWFPGAGFKKIAKRWRKTMERARDEPYDFVKSQLEKGVAEPSFTANLISGSMNLTPEEENMRRCVSSIISIAGADTTVSAIESFFLAIPSLYPDVQRKAQAELDMVLGPSRLPTLADHQRLPYINNLLMEVHRWNPVLPLALPHKVTQDDVYNGYFIPAGSTVIPNTWAILHDA…
jgi|Wolco1|143828|estExt_fgenesh1_pg.C_5_t10087	CYP5037BC1_WC06775.t1	57.09	289	CYP5037B_Phanerochaete_carnosa	39.82	437	gap at EXXR region, pseudogene	CYP5037BC6P	MAFLSTISLTFICLLVIRWILSQLNGRLRGPLPPGPPGLPIIGNTLQLPREQAWLTYAAWAKVYGDIIHVSTFGQSNIILNSPVVITDLLEKRAAAYSDRPIIQMAGELAGYSQFVMLSPSGKRHREGRSLLLRAMNSQKALSYHHIYESKIALFLPRLLETPENFRLHIRWLIASIVFQISHGYQVKEYDDHLLQLAEQVNHEFSEAMAPGVFLVDAIPLLRLVPSWFPGAGFKKQAMEWRQTVKIMNTEPYEYVRNELAKGTAIPSFASALIEQNTNITKEREDLYRCVSSIFYTxxxxxxxxxxxxxxxxxxxxGLPHKVMQEDEYKGYRIPAGSTVWANIWSISLRQWVCCTIHNYIRTLLNFSQKDPRSFAFGFGKRTCPGRNVAEDTLFLLIA…
jgi|Wolco1|16052|fgenesh1_pg.2_#_694	CYP5037BD1_WC09072.t1	65.96	517	CYP5037E5v2	32.44	484	5 indels, probable ortholog	CYP5037BD1	MTAWYTVDILAILMAVSVYQYLKKHSRQQLLPPGPRGIPFFGNALQIPLEQQWKVLASWAKTYGDVMHLSVMGQSLIVLSSAEAITDLLEKRSILYCDRPQFPTAGDMCIHSKSRIGYAGYVVITPYGDRLRQSRKLFLDAVKTGITVLQESQALEVVRQVEEDFSKATQPGAFMADRFPFLRRVPEWLPGGGFKKVVKEFLLRISVARDQPFDAVREAVQLRSTFVRKPVFVSAGVTELTSLAGAGTNKAQLEFDEYIEPGCLPKLSDRSKLPYVNSLIQEVLRCGAVAPLDPRTFAFGYGRRVCPGRLLAEDLMFMIITTVLTTLRISTTRVFDSSSLEPDSVKFVGGVIRRPDDFDCHITPRSPDLVAGATVRLDRAA*
jgi|Wolco1|131022|estExt_fgenesh1_pm.C_2_t20225	CYP5037BD2_WC09073.t1	93.97	464				ortholog , 1 indel	CYP5037BD2	MDRITVFLLILLLAILASHLIKRNIARYALPPGPPGFPIIGNALQMPLEKEWRVLADWAMKYGEIMHLSVLGQHIIVLSSADVITELLEKRSANYSDRPRFPMAGEMIGYSDYISITPYGTYHREGRKLMMNALAARKTTGISDLQESQALQLCRRLLDTPADFRSHIRWFVCSTAFEFIYGIHVDRFDDPIIQSVETVAEDFSRTVKPGAFFMDTFPFLKYVPDWFPGARFKTIAKECRERLVFARDTPYDSVNMRIKEGVATPCFAANLIENYPNPSPEEDHMHRCTATSFYISGADTTASAIGTFFLMMTLHQDVQRKAQAELDSVLEPGTLPKFNDRSKLPYIDAVIQEIHRCGTVVPLALPHRTTQEDMYEGYRIPAGATVIANSWYYSLHSGL…
jgi|Wolco1|97488|estExt_Genewise1Plus.C_2_t50409	CYP5037BC4_WC09071.t1	53	294	CYP5037E5v2	53.2	297	removed insertion QVLLMFRAYYTDLTFTTIR, missing N-term	CYP5037-fragment1	MDNDFSESVLPGAFLEDSLPIMKYLPDWCPGTGYRAIVKERLHTRLRARDEAFNMVKEQLARGTASPSLVAELLENNPNRTHDEDMLFRDVTNTFYAGAADTTVSAIESFFLIMCIYPELQRKAQTELDGVVTPGHLPTFADRQRLPYIDALIKEVHRWNPVGPTGVPHKVMEDDVYKGFRIPAGATVIGNSWAILHDPALYPDYFEVIPDRYLQTKDNGLNPNPRKFVFGYGRRVCPGQMLAEDSLYIVAVLALSTLSICCTDLQGQSLPNEVEYDGAVVRFVNCNHTEGWSAHD*
jgi|Wolco1|101031|estExt_Genewise1Plus.C_4_t50371	CYP5136M2_WC02630.t1	99.26	544				ortholog	CYP5136M2	MEAFTLFGLSAVLASLFFVFASFWFCSQDKIRGPPSPSFLYGHSIEITREDDVGQYHVEWMNEFGWAWRLRECLGKDNLWFADPRAIQHIFNKSGPNYARRTESKYISRQLMGESILCADGYQHSRMRRIMEPAFGTAQLRSFTALFRDSARKLSKKWREQLDTADSETDSIINISRWFSRASLDVIGEAAFEYDCGALDDGESELVRAYRNMLRDSIMYPSRIMLVFRSTWQYLPDFLLRLIISYLPTREYRRIHKSLGMINSLSRRLIDEKSQLLLDSRDLKRRDIMSLLVKANNSENPKTRLTDEEMVAQVATFLLAGHETSANALTWLLWELAKNPICQHRLREEIAAVRADIHARGGSDFTAADLESMLYLNATIKEGLRLHPLVYLLVRTAQA…
jgi|Wolco1|140041|estExt_fgenesh1_kg.C_120176	CYP5136M3_WC08188.t1	98.97	486				ortholog	CYP5136M3	MNEFGWAWRLREFFGKDNLWFVDPKAIQHIFNKSGYNYARTTDAKYITMQLTGESILCAEGHQHSRMRKIMEPAFSTAQLRSFTALFRDSARKLSKKWREQLDAALNSDADKIINVGSWFSRATLDVIGEAALEYDCGALDDGESELVRVYKNMLRDSAMYPSRIMLVFRSTWQYLPDFLLRLIISYLPTKKYRRLHRSLCTINALSRRLINEKLQALMDSNDHRRKDIMSLLVKANNSENPKTRLEDEEMIAQVATFLLAGHETSAKALTWLLWELAKNPIYQHRLREEITAVRTDICARGDSDFTDADLNSMLYLNATIKEGLRLHPPVYRLVRVAQSDDVIPLSRPVMTSSGRSISEIHVQKGQNVGVSVWGYQRLPEIWGDDANQFNPDRFLQLD…
jgi|Wolco1|28038|fgenesh1_kg.12_#_129_#_isotig07153	CYP5137A8_WC08249.t1	97.59	540				ortholog, next best 38% to CYP5136M2_WC02630.t1	CYP5137A8	MSSTTGLLLLGGLLLYAVIKRLKRTSLADVPGPEPESFLMGNLSQLFQDQAGEADFKWQSQFGGIARIKAPLGEDMLWISDPKALQYIYQTSGYNFPKQPERRALSRLLADHGLTWADGETHKRQRKVMLPAFGTPESKALLPVFQYHAEQVVQLWKDMLGGTAEDARVLNVIKHISSAALDAIGEAAFDYQLGCLDSADNELGQAYQNLIADIFSLPSKAKIFFTSVTHYLPMRIIEMLYDYLPGKGLDKARQNKRAAHKVAEHLLEVKSRALLLGKGNRDIMSILVKANASENEHTKLTHEEMVSQMRTIMLAGQETTANTLSFALYELAKSPDYQTQLRAEIRAMEQSVRERGETELSVADLDAMPFLQAIMREVLRFHPVIMHNYRQSAREDVIP…
jgi|Wolco1|23997|fgenesh1_kg.3_#_424_#_isotig03794	CYP5138A17_WC00549.t1	98.17	218				N-term	CYP5138A17-N-term	MSSPLLLDVVAKAHEMLTVGTVVVLVFTLVVTYVTSTFLQLLIRQARSPLRHLNGPQSQSFFMGNLQEMHDQENNNLIARWEQQYGNTFVYRGFIGGCRLMTTDPVAIAHIMGRAYEYPKPDFLRESLSSMAAGNEGLLTVEGEDHRRQRKILSPAFTAAHINSLSPIFWSKAVQLRDIWYDISSSPHPHLSSDDHRFRHSPSDPFAGKQKDTSSGHTTSILLKPFSAFVSSKQ*
jgi|Wolco1|136784|estExt_fgenesh1_kg.C_3_t10412	CYP5138A17_WC00549.t1	91.11	371				ortholog, 4 aa diffs and one indel to CYP5138A17_WC00549.t1, missing N-term	CYP5138A17-C-term	MQGAGHENELARAFGTIFNSARKFRVITILQAWFPILLRFRTNNATMQEAQDTMRRIGLALIEERQAKFVAEKAAADHKRSAIGDEQVVEGRDLLSVLIRSNISSIPSQRLTLNETLCQISTFLSAGHETVSSALTWTLYALARAPHVQNKLREQLRALPTTAFNAATPLPPPLFYAIFRNPYIDAVVREALRLHAPVTATMRVAAQDDIVPVSRPFCDRYGRKRDGIRLRRGDIITIPLQAMNRSTEVWGEDAAEFRPERWEGIGDDEEGQTSGVRQGRGQRGQGPPGLWGNIMTFGNGNPIIGNRACIGFRFAINEMKIFLAVLVRDLEFSIDPSIEVEKKINVVTRPCVKSEPDMGNQMPLYIRPIPP*
							joined	CYP5138A17	MLTVGTVVVLVFTLVVTYVTSTFLQLLIRQARSPLRHLNGPQSQSFFMGNLQEMHDQENNNLIARWEQQYGNTFVYRGFIGGCRLMTTDPVAIAHIMGRAYEYPKPDFLRESLSSMAAGNEGLLTVEGEDHRRQRKILSPAFTAAHINSLSPIFWSKAVQLRDIWxxxxAQDTMRRIGLALIEERQAKFVAEKAAADHKRSAIGDEQVVEGRDLLSVLIRSNISSIPSQRLTLNETLCQISTFLSAGHETVSSALTWTLYALARAPHVQNKLREQLRALPTTAFNAATPLPPPLFYAIFRNPYIDAVVREALRLHAPVTATMRVAAQDDIVPVSRPFCDRYGRKRDGIRLRRGDIITIPLQAMNRSTEVWGEDAAEFRPERWGQRGQGPPGLWGNIMTF…
jgi|Wolco1|132618|estExt_fgenesh1_pm.C_60139	CYP5139D32_WC08043.t1	98.54	547				ortholog	CYP5139D32	MALMTFTSSCLYIGGGIIAYALWKLALILIAPYTSTIRDLPGPPNRSWLFGNLREIFEADGAVLHEAWVEQYGLTIKYKGWLNSDRLYTMDTRALNHILSHSSIYQKPPMARYQLSQLLGKGVLVVEGEQHRQQRRILNPAFGPAQIRELTEIFVAKASQLRDLWTLEIKDGSPKRIDVLDGLTKMTLDVIGLAGFNYDFDALNINGKENELHRAFSVMFHMLQGRGAFEIIPFLQAFFPPLRLLPHERTRRINEAQRVMRRIGMQLVAEKKAEVMNVTKTGINDEEKRLHGRDLLTLLIKANMDTEIPESQRLSDEDVLAQVPTFIVAGHETTSNAMSWCLFALANAPEIQEKLREELWNVPTENPTMDELNALPYLDAVVRETMRVHGPVPGTIRIS…
jgi|Wolco1|135641|estExt_fgenesh1_kg.C_1_t20469	CYP5139D34_WC04990.t1	98.17	547				ortholog	CYP5139D34	MAALMSIILALGAAFSGYAIWRTAHALYAYLKPSPLRYIPGPPSPSWLFGNLKQLSSVEEPILYESWVDQYGKTIKFKGWFSRDTLFTMDTKALNHILTHSSEYPKPEAARFGLSQLLGKGVLVVEGEQHRQQRRIMNPAFGPAQIRELTGIFLDKALQLRDVWKNEVLAHGDPAQIDVVEGMSKMTLDVIGLAGFNYSFDSLNVHGKPNELNAVFRTIFGTASNTPSIFALLKYLIPPFRLIPTARSRKVAKARGDMRRIGMQLIAEKKADVMRASAHGTKTENEFDGLQNRDLLTLLIKANMATDLPEDHRLSDEDVLAQVPTFLVAGHETTSTATTWCLYALSQAPEIQQKLREELLDMPTDHPTMDELQELPYLDAVVRETMRLYSPVPSTVRAA…
jgi|Wolco1|167294|estExt_Genemark1.C_170089	CYP5139D35_WC06856.t1	99.45	541				ortholog	CYP5139D35	MTAYSYFALPVVVAVLVLWKLIPLLLKPLSSKLRLVPGPPCPSWLFGNLKEITNVEAAVLHEQWVAAYGHTIKYKGWLGHDILYTMDTRALNHILSHSNDYQKPAIARFSLSEVLGEGILFAEGEQHRLQRRVMNPAFGPSQIREITDIFLEKAAQLRDMWLEEISVHGDSARVDVLDGMAKMTLDVIGLAGFNYSFDALNASGKANELNKAFQELFGKATNKPSIFAMLRYLIPPLRLIPTPPTRRVDAAVRVMRRIGMELVTEKKAEVIRDMRNPNEKQDGLRSRDLLTLLIKANMAVDLDPSQRLSDEDVLSQIPTFLSAGHETTSNATTWCMYALSQARDIQEKLRTELLAVPTDTPTMDELQALPYLDAVVRETMRVYAPVPATVRVAMKDDVI…
jgi|Wolco1|160778|estExt_Genemark1.C_1_t30320	CYP5139D36_WC04981.t1	99.63	547				ortholog	CYP5139D36	MAALINVVWALGLALWSYAIWRIAPALYALLKPSPLRYIPGAPAPSWLFGNLKQLSSVEEPIIQEGWVEKYGKTIKFKGWFSRDTLFTMDTKAINYILTHSSDYPKPEASRFNLSQFLGNGVLVVEGEQHRKQRRIINPAFGPAQIRELTGIFVDKSLQLRDVWKNEVLAHGDSARIDVVKGLSKMTLDVIGLAGFNYSFDALNVHGKPNELNEVFRTIFGTAGKRGSVFGMLKFIFPPLRLIPTERSKRVTKAQRDMRRIGMQLIAEKKADVMRASAQKKKIDNGLDGLQNRDLLTLLIKANMATDLPEDHRLSDEDVLAQVPTFLVAGHETTSTATTWCLYALSHALEVQQKLREELLDIPTDHPTMDELQELPYLDAVIRETMRVYPPVPTAARIA…
jgi|Wolco1|90095|fgenesh1_pm.6_#_125	CYP5139D37_WC08025.t1	94.16	548				ortholog next best 59% to CYP5139D32_WC08043.t1	CYP5139D37	MSQLTLTLTLLSLGVAVFLVWTAIRILVAPLVSPLRDLPGPPRDNWLYGHIRQFNQNEDAATLQQSWAETYGPTLRMKGWMNSDRLFTIDTRALNHILSHSHDYPKPPGADLHLGSVLGRGRFFSIQGEQHRKQNPAFGPAQIRELTGIFIEKAIQLRDIWSLELERNGDGAPARFDVLSWLSKMTLDVIGLAGFNYYFDTLNVAGEPNELSQAFDVMFASIIGVGGSILRMLKMHISLLRFIPDAAARQAAAAQSVMRRIGMQLITEKRAAVIEAAQMGEKKSGKLHGRDLLTLLIKANMSVDIPESQRLSDEEVLARCRFLVAGHETTSNATAWCLYSLAVYPSIQHKLREELLSVATDDPSMDELNALPYLDAVIRETMRVHSPVAAAVRIASKDD…
jgi|Wolco1|83497|e_gw1.17.470.1	CYP5139D38_WC06801.t1	94.96	119			aa 1-119	ortholog N-term	CYP5139D38-N-term	MFVLFKLLLSLSAALATYVLWRLLAILTRPYGSTLRDLPGPPPLHWLYGHLRELSSHDNTSHEIWIETYGSTAKYKGLLGSDILLTADTRAISHIINHTDIYQKSEYNRFVTSVVLGN
jgi|Wolco1|140727|estExt_fgenesh1_kg.C_170060	CYP5139D38_WC06801.t1	96.95	426			aa 135-560		CYP5139D38-C-term	MNPAFGPAQIRDLTEIFVNKSCEVRDIWASRIIYSGKDAARIDTYSDLLKMTLDVIGLAGFNYEFKSLSGGEQPDSLHKAYSDLRRQTISGLKIYFIIWYLFPLSRKAPSSVQRATDKAVSEMRSIGTRLLAAMKRDVMEAQKAQTAHTQVQLDDNATPDTLPNRALLTLLVQANMRPDLPESQRLSDNDVIDQIRTFLVAGHETTSNATAWCLHALSQAPEVQQKLRDELWALPSDNPTMDELQALPYLDMVVRETLRMYTPVPSIQRIAMKDDVIPLETPVTDIHGKIHREIRMPKGTAVDVPILALNRSKAIWGEDALEFRPDRWENIPEAAKRIPGVWGNMMTFLGGPRACIGYRFSLVEIKALLFILIRAFEFEMAVPADRVLKGSAGIVRPTI…
							ortholog joined	CYP5139D38	MFVLFKLLLSLSAALATYVLWRLLAILTRPYGSTLRDLPGPPPLHWLYGHLRELSSHDNTSHEIWIETYGSTAKYKGLLGSDILLTADTRAISHIINHTDIYQKSEYNRFVTSVVLGNxxxxxxxxxxxxxMNPAFGPAQIRDLTEIFVNKSCEVRDIWASRIIYSGKDAARIDTYSDLLKMTLDVIGLAGFNYEFKSLSGGEQPDSLHKAYSDLRRQTISGLKIYFIIWYLFPLSRKAPSSVQRATDKAVSEMRSIGTRLLAAMKRDVMEAQKAQTAHTQVQLDDNATPDTLPNRALLTLLVQANMRPDLPESQRLSDNDVIDQIRTFLVAGHETTSNATAWCLHALSQAPEVQQKLRDELWALPSDNPTMDELQALPYLDMVVRETLRMYTPVPSIQ…
jgi|Wolco1|83766|e_gw1.17.429.1	CYP5139D39_WC06798.t1	100	112			aa 381-492	ortholog	CYP5139D39-fragment1	IWGEDALEFRPDRWENIPEAAKRIPGVWGNMMTFLGGPRACIGYRFSLVEIKALLFILIRAFEFEMAVPADRVLKGSAGIVRPTIRGEEEKGPQMPLMVRLHKHGECQSPQA*
jgi|Wolco1|83677|e_gw1.17.453.1	CYP5139D39_WC06798.t1	88.65	379	CYP5139D3v1	45.02	442	missing both ends and on indel, new seq	CYP5139D40	MFIFFKLLLSLGTAVTAFLLWRLFAILTRPYKSTLRNLPGPPPLHWLYGHLREFSSYDNALHEIWIEMYGITTKYKGLLGSDTLLTTDTRAISRIINRTDIYQKSDYNRFLTSIVLGNNIVTLEGEEHRWQVRDIWISRISGGGKDTARIDTYSELLKVTLDVIGLAGFNYDFKSLSSSEQVDSLHKAYSDLRRQSISGLKIYLISWYLFPLLRKPSAVQRATDKAISEMRMIGTRLLADMKRDVMEAQKAQAAHTIRLDDNATPDALQNRALLTLLVQANTRTDLPESQRLSDNDVIDRDFLVAGHETTSNATAWSLHALSQAPEVQQKLRDELWALPSDNPTMDELQALPYLDMVVRETLRMYTPVPYIQRIATKDDVIPLETPVTDIHGKIHREIR…
jgi|Wolco1|140728|estExt_fgenesh1_kg.C_170061	CYP5139D-fragment1_WC06799.t1	96.43	140				ortholog to fragment1, complete	CYP5139D41	MMSVVHRLFLSLGTAVAAYALWKLFSLLSKPYWSTLRHIPGPSSPHWLYGHLMQLWGSEAPPHEAWLATFGSVMKYRGFLGADILSTTDTRAISHIVNHTDIYNRAAHSRFFLSLTLGNSILALDGEEHHRQRKIMSPAFGPAQIQNLTDIFVNKSCELRDLWASHLSHSSKDSARIDICQGLTKMALDAIGLAGFNHDFNSLGSSGHTDPLFMAFLDIQKYLPSKPTIHFILWYSFPLLRKVPSAPRRGLDKAVSELRAIGSRLLADMKRNITEAQQVQTAHTDQGVDGNTGLTTLRNRDLLTLLVQANMRTDLPDSQRLSDNDVIDQIRTFLFAGHETTGTIMAWCLYSLSQAPEVQQKLRDELWALPSDNPTMDELQALPYLDMVVRETLRMHAPV…
jgi|Wolco1|99156|estExt_Genewise1Plus.C_4_t10153	CYP5140A20_WC09447.t1	98.34	541				ortholog, complete seq	CYP5140A20	MDATATAFTFATPVSLSQALFTTSISSLFLLAPTAFCVYFVASAIYQTTFSPLAALPGPWYAAVSDLWITTHVVRMQQCRTVQSLFEQYGPVVRVGPKKVVFCDVTTMRSVYCVHKFDKSTYYKSLLTNNNDHAMTTLPNAQHAVRRKAYAPHYIPSNLVLFQPELHDYSLKLVDNLSKMSGETSVDCLDLFRHLMVDIIGVTVFGSHPGALDNWALNVQDPLATAVYDFPKRGILRSAVPTWAWNLVCRIPNDRWRQICDSDKIMAQFVGGRLYEMRARIQAGPVVGEADTEKISLLQRMLRYRVFTTQEGMTDQDVISEGMGHLIAGVDTSSTTLSYLFWELSRRSDIMQRLQTELDDAMPDRRVIPDAQVLGKLPYLNAFMKEGFRLYGAAPSLLE…
jgi|Wolco1|99535|estExt_Genewise1Plus.C_4_t20062	CYP5141A34_WC03390.t1	98.45	517				ortholog	CYP5141A34	MLQTTLILVGALAGIWVVKTVIEWRRVVQSIQDYPGLRYVFGLESFLIRSRIPFISAGNFGAWTYKHQDFVDHDSDIISSVRVWRRPAVTYLIADAEALKEITNARHRFPKPLHQYKVLTFYGSNIVVTEADEWKRHRKITAPSFSERNNRLVWDETISIVQELCQVVWKGQNEIAIDNIVDLTVPMALYVIGVAGFGRRMSWVEDMSIPAGHSMFFRDALHTVSNDLWIKVIIPSLILKYAPIPRVRKFYTAYNELERYMFEMIEARRNAEKREERYDLFSSLLDANSSESEGALTDSELMGNIFVFLIAGHETTAHTLAYTFIMLALYQNEQDILYQHIKSVLPDGRIPSYEEMGKLYYSMAVFQETLRMFPPVNGIPKYSEEDTTLMTRSMTGEPR…
jgi|Wolco1|99144|estExt_Genewise1Plus.C_4_t10116	CYP5141A35_WC09431.t1	97.54	528				ortholog, complete seq	CYP5141A35	METLHLYFFVCLLILLSLRKYAQWRDTIRSIQDYPGLRCIFGAETAIIWFRIPYISVGIFSGWKTKHQDFAQYGSDIISAQVSILPRPHVAFFLADAQAIKDVTNARHRFTKPVENMGVLSFYGENVVVTEHDEWKRHRKVTAPAFTERNMRLVWDVTTKSFEELCEVVWNGLNEIAVDNIADITVNMMILVIGNAAFGQEMSWVDRNTLPAGHAIKLKDAMSVVARDILMKAIFPEWVLTHVPISRVRRFYTASNELKLYMEEMIQSRRSGESLGGNDLITCLLKANDDGVSKGAAHLSDSEVMGNIFAFLVAGAIPNFTTAHSLAFALILLALHQDEQRALYQHIKSVLPDGRVPSYDDMSQLTYSLAVFLESLRMFAPVSMIPKQAEEDSVLTMQT…
jgi|Wolco1|162650|estExt_Genemark1.C_4_t10256	CYP5141A36_WC03388.t1	88.1	521	CYP5141A6	56.72	506	ortholog, CYP5141A36_WC03388.t1 has a deletion	CYP5141A36	METLHVISVSFLIFFSLRKLIQWRDAIRSIQDYPGLRYLFGAETAVMGSRIPYISVGIFSGWKTKHQDFAQFGSDIVSSVSVLPRPRIMFFLADAQAIKDVTNARHRFPKPVDHMGVLSYYGNNVLVTERDEWKRHRKITAPAFTERNIRLVWDVTTKVTEELCEVVWKGRDEIAVDSVTDVTVPITLFVIGTAGFGQQISWIDDNILPAGHAMKFKDAMHVTSENIILKAIFPEWVLAHAPISRVRQFYIASNELQRYMEEMIQSRRSGEKQSLGGDDLFTCLLEANDDGSIEGEAHLSDSEMMGNIFAFLIAGYETTAHSLAYALILLALHQDEQEALYQHIRSVLPDGRVSSYDDMNQLTYSLAVFLETLRMFPPVNMIPKKAEEDTVLTTRTSSG…
jgi|Wolco1|25827|fgenesh1_kg.6_#_300_#_isotig03659	CYP5144L3_WC07283.t1	93.79	290				ortholog, complete, N-term might be short	CYP5144L3	MAIVLLVNVIFKKEKARLPLPPGPKGLPIVGNIRDVPKSHEWLAYERWGRVFDSDIIHLNLCGTPVVVVNSTSAAYELFERKSSLYSDRPRMTMLNDLVGCDWHFVFMGYGDRWRERRRIFHQHFHPSAALQHRPKALKGARVLLYRLLETPDDFMTHLRHMAGALIIGVAYGLEVQPKDDPYVATAERALHAMAMAGNAGSFLVDYIPILKYVPTWLPGAGFKRKAMEWRKSTTAMVEVPYKAVKKAISDGIAAPSMILSLLSNIDIEEDENAPRLEKLYSGVAAAAYTGGSDTTVSALGSFFLAMLLYPEAQAKAHEELDRMLGNHRLPDFSDAPSLPYTTAIVQEVLRWRPVTPLAVPHRLTQEDEYEGYRLPAGSIVVGNSWAMLHDEKQFPNPS…
jgi|Wolco1|87002|fgenesh1_pm.1_#_514	CYP5144FJ1_WC04423.t1	73.39	342	CYP5144M1	67.55	490	ortholog, WC04423.t1 has a deletion and incorrect seq in the middlle, 7 aa diffs in overlap	CYP5144FJ1	MHPPLSDGVVRCSCHVALILWLRRHLPLPPGPKTSIFGSVELPRAYPWKVYADWRRLYGDLIYIRKFGNPILVLNSARVVHDLLDKRSAIYSSRPQRTMIYIMGWKWLFSTLPYSSWWKRHRTLFYEYFSINTTPRYHHVLLQETHVLLQNLANTPDDLFHHVRRTAAAIVMMNIYGHRVAPEGDVFVTLADNALGTLARCGIFGTYLVDYIPLLRHVPTWLPGAEFKRKALEWRKLSLGMLNKPFEMVKERVSRGTAVPCFTAAELEKWLQSGQDSEHEALIRDVAATAYAASQTVSAILSFFLAITAYPEVLKRSQAEVDRVVGTDRLPSFDDRHALPYIDWVVWECLRWNPVTPLGIAHSTTEDDVYESYRIPAGTTVLPNVWGILHDPATYPDPL…
jgi|Wolco1|133005|estExt_fgenesh1_pm.C_70312	CYP5037B84_WC08454.t1	29.55	467	CYP5148A9_Sphaerobolus_stellatus_v1.0_(60430)Sphst1	65.35	482		CYP5148A11	MQSWLVLHNGWVVHRGFKRSTATGDGNPIPPGPLFRFPFLPKYPERILHRWTKQYGSIYSVWMGNQLFVVMNDPEVARDLLVIHGANFSSRWSYFMKNQTILQGGAITATPYNETWRKHRRIANTILAPKAIKRYHSTLQYEAHMLVRSLYYGTQNGTIPVNPARYAGRYVLNNMLSVTFATRIGSVTDPLIKKTLSLGDEFMMLTGPWSNAIDFIKPLQWMPTRIRSRGRKLHQDFLDVYGAMILLVKKRMESGEDAPDCLVKSLLKSQEEEELSWTDICMLATAFATGGSHSTSGTIQWFLAFMPSHPEIQAKAHEELDCMVGRDRLPTLNDEMRLPYVRAIIKEVLRCRAPFWMATPHCSDNDFVYKGMYIPVNTVMILNCYSLHHNEERYPEPFT…
jgi|Wolco1|92943|estExt_Genewise1Plus.C_1_t10310	CYP5150AR2_WC00968.t1	86.54	535	CYP5150D21	47.04	506	new seq, complete	CYP5150AR3	MLPLVVLLYGVACLAWISYQRQRRNKIYFANLPGPPATSFWAGNLQELFSRQGYTIHSEWTQKYGPAFVFHGLFGRRMLYVSDPGALTTILLREPANFEEGSSYVNANILVFGPGISSLSGEPHRKHKRILAPAFSATEIREMLPTVRVVAAKLHNAITSRIANGSQEIDIMHWLSRATLEIIGQAGLGHSFDSLIGEERDDFGKVVNTIFPIMGELSIFRPFLPAMFSFGTPTWRRCLVDIIPFGPIKRLRQLADAMNAMSTKIYRMKQYELRTNPKLLQQIKESKDIISSLLRANLDTSSRGGLNEREVTADISLMITAATDTTATTISRILQLLSQHPDYQERLRTELRDTAGLDELPFEELNKLPLLDAVLKETLRLYPAANQLTREVQKDTVLP…
jgi|Wolco1|136915|estExt_fgenesh1_kg.C_3_t20095	CYP5150-fragment2_WC00710.t1	92.37	131				new seq, complete	CYP5150D30	MSVLYMSIVTSVGSHSLAGQVVLLLISWLIVLFFWRKRMFKSLDNIPGPPAESFWRGNTTQFFTRHAESFQSHVALDYGPVVRLQGLFGCPILYISDPKALHTILVKEEPIYQETPYFINTNKLYFGRGLLATLGEQHRKQRKMLNPVFSVNHMRRMIPIFYDVIHKLRAGMTSEVAKGAQELDVLNWMGRAALELIGQAGLGYSFDPLTEQIPNAYGDAFKAVGPSLQGLDLHRRLLHMFDEIGPAWFRRAVVKMWPSKLVQDAVNIIDTMNMASKEVYESKKAAIQAGDEVLLKRIGQGKDIMSILMKANMEASDEDKLSEDELISQMSTLIFAATDTTSNTLCRILYLLATHQDIQQDLREELIAAGAADNLSYDELNQLPLLDAVCRETIRLYPV…
jgi|Wolco1|68448|e_gw1.3.2032.1	CYP5150-fragment2_WC00710.t1	91.6	131				new seq, complete	CYP5150D31	MSIVTSVGSHSLAGQVVLLLTSWLIVLFFWRKRMFKSLDNIPGPPAESFWRGNTTQFFTRHAESFQSHVALDYGPIVRLQGLFGCPILYISDPKALHTILVKEEPIYQETPYFINTNKLYFGRGLVATLGEQHRKQRKMLNPVFSVNHMRRMIPIFYDVIHKLRAGMTAEVTKGAQELDVLNWFGRAALELIGQAGLGYSFDPLTEQIPNAYGDAFKAVGYVICPAWFRRAVVKMWPSKLVQDAVNIIDTMDMASKEVYESKKAAIQAGDEVLLKRIGQGKDIMSILTNMEASDEDKLSEDEITGQMTTLIAAATDTTSNTLCRILYLLATRQDIQQDLREELIVAGAANNLSYDELNKLPLLDAVCRETIRLYPAVTLNLRMPIQDTTLSLGEPVIGT…
jgi|Wolco1|68651|e_gw1.3.1500.1	CYP5150-fragment2_WC00710.t1	98.47	131				ortholog to frag2, missing N-term	CYP5150D32	MFKSLDNIPGPPAESFWKGNTAQFFTRHAASFQSHVALNYGPVVRLQGLFGRPMLYISDPKALHNILMKEEPIYQETPYFINSNNLLFGRGLLATLGEQHRKQRKMLNPVFSVNHMRRMIPIFYDVVHKLRAGMTAEIAKGAQELDVLNWFGRAALELIGQAGLGYSFDPLTEQIPNAYGDAFKAVGPNLQGLEIHRRLVPMFDEIGPAWFRRAVVKMWPSKRVQDAVHTVDTMDMASKEVYESKKAAIQVGDEVLLKRIGQGKDIMSILMKANMEASDEDKLSEHEIISQMSTLMFAATDTTSNTLCRILYLLATHQDIQQDLREELIAAGAADNLSYDELNKLPLLDAVCRETIRLYPTVTNSTRMPIQDTTLSLGEPVIATDGTVMKEIVIPKGTN…
jgi|Wolco1|24152|fgenesh1_kg.3_#_579_#_isotig01423	CYP5150F2_WC00865.t1	42.63	509	CYP5150D18	55.92	515	new seq, missing N-term	CYP5150D33	MFKSLYNIPGPPSDLFFDRLGNTNRFFTRNGASFHSHVALDYGPVVRLHGLFGRPVLYISDPKALHNILVKEEPIYQEPPWFIRLNYLLFGRGLLATLGELHRKQRKMLNPVFSVNHIRKLTPIFYNIVHNLRAGMAAEVSKGAQEMDALHWFGRAALELIGQSGLGYSFDSLTEQVPNAYGDAFKAIGPTVQGLNTHIRFLHMFAEVGPAWFRRAVMKMWPSRRMRDAVKIVDAMDMASKQVYESKKVAIQAGDEVLLRQIGQGEDVMSVLMQANMKASDEDRLPESEIIGQMTTLMFAATDTTSNTLCRILQLLAAHLDVQQELREELLAAGAADNLSYDELNKLPFLDAVCRETLQLYPSVTLITRTPIQDTILSMGEPVNGIDGRVMKEIMIPKG…
jgi|Wolco1|150579|gm1.3524_g	CYP5150F2_WC00865.t1	42.78	533	CYP5150D18	58.25	515	new seq, complete	CYP5150D34	MFTATSVGNHSLAGQLLLLFTSWLIIQFFWRKRMFKSLYNIPGPPSDSFWSGNTNQFFTRHGASFQSHVAFDYGPIVRLHGLFGRPILYISDPKALHNILVKEEPIYQESSLFIRLHYLLFGRGLFATLGEQHRKQRKLLNPVFSVNHIRKLTPVFYNIIHKLRASMAVEVSKGAQEIDALHWFGRAALELIGQGGLGYSFDPLTEQVPNAYGDAFKAVGPTVQGLNAHIRFLHMFAEVGPAWFRRAMMKVWPSKRMRDAVKMVDTMDTASKKVYESKKVAIQAGDEVLLWQIGQGKDVMSVLMQANMKASDEDRLPESEIIGQMTTLMFAATDTTSNTLCRILQLLATHLDVQQELREELLTAGAADNLSYDELNKLPFLDAVCRETLRLYPTVTLIT…
jgi|Wolco1|150583|gm1.3528_g	CYP5150F2_WC00865.t1	43.76	537	CYP5150D18	56.95	525	new seq, complete	CYP5150D35	MSASSKGHPVNSLAEQLLLLFTSWLIIQFFWRKRTFKSLYNIPGPPSDSFWSGNTNQFFTRHGASFQSHVAFDYGPIVRLHGLFGRPMLYISDPKALHNILVKEEPIYQESSLFIRLNYLVFGRGLLATLGEQHRKQRKMLNPVFSVNHMRRLTPIFYDIIHKASGILRAGMAAEVSKGAQELDALHWFGRAALELIGQGGLGYSFDPLTEQVPNAYGDAFKAIGPAIQGLNSHVRLLHEFAEMGPAWLRRAVMKVWPSKRMRDAVKIVDTMDMASKQVYESKKLTIQAGDEALLQRIGQGKDIMSVLMKDNMKASKEDRLPESEIIGQMTTLMFAATDTTSNTLCRILQLLATYPDVQQELREELLTAGAADNLSYDELNKLPFLDAVCRETLRLYPT…
jgi|Wolco1|24158|fgenesh1_kg.3_#_585_#_isotig01419	CYP5150-fragment2_WC00710.t1	91.6	131				new seq, missing N-term	CYP5150D36	MLSNKPDRTGPRNTIDYGPLVRLHGLFGRPILYISGPKALHNILVKEEPIYQESSLLHYLLFGRGLFATLGEQHRKQRKLLNPVFSVNHIRKLTPIFYNIVHKLRAGMAAEISKGAREIDALHWFGRAALELIGQGGLGYSFDPLTEQVPNAYGDAFKAICPTVQGLNTHIRFLHMFAEVGPARFRRAMMKVWPSKRMRDAVKIVDAMDMASKKVYESKKVAIQAGDEVLLRQIGQGEDVMSVLMQANMKASDEDRLPESEIIGQMTTLMFAATDTTSNTLCRILQLLAAHLDVQQELREELLAAGAADNLSYDELNKLPFLDAVCRETLQLYPTVTLITRMPIQDTTLSLGEPVIGTDGTVMKEIVIPKGTNIVIGSLGCNANKKLWGEDALEFKPRR…
jgi|Wolco1|24175|fgenesh1_kg.3_#_602_#_isotig07076	CYP5150-fragment4_WC00714.t1	98.45	129				ortholog to frag4, complete	CYP5150D37	MSIGASAGSFGFASESILLIFAWLVILFFWRKNSFKSLDNIPGPPTDSIWTGNTTKFFTRHGAAFQSHIALNYGPVVRMHGLFGRSILYISDPQALHNILIKEEPIYQESAMFIKSNYLQFGRGLLATLGEQHRKQRKMLNPVFSVNHMRRLIPVFYNVVHRLRDGMAAEVGKGAQELDVLHWFGRAALELIGQGGLGYSFDPLTEQIPNAYGDAIKEVTPTSQALDLPRRLLPLVDEVGPAWLRRAVLQILPSRTVRKALRVVDTMDMASKEVYEAKKAAITAGDEALLNWIGEGKDIMSVLMKANMEASDEDRLPEEEVIGQMTTLMFAATDTTSNTLCRILYLLATHPDVQQELREELQAAGAAENLAYDELNKLPLLDAVCRETIRLYPTVTLST…
jgi|Wolco1|24176|fgenesh1_kg.3_#_603_#_isotig07115	CYP5150AR1_WC00967.t1	44.48	353	CYP5150D18	59.96	532	new seq, complete	CYP5150D38	MSITLSVGDYSLANQVLLVAAACFIIQMCWRRRAFKSLENIPGPPSNSFWTGNLERLYTRHAESFQSEVAFKYGPIVKLHGLFGRPILYISDPKALHNILIKEEHIYQELDVTFLQNHLMFGPGLLATKGEQHRKQRKMLNPVFSVNHMRRLLPIFYRVVHKLHDGIAAEISGGAPEVDVLNWCGRTALELIGQGGLGYSFDPLVEQIPNDFGDAIKALFPTMQSLDVLRRFLPLFADLGPAWIRRALLEMLPSKRARMATKIVDTMAIRSKEIYELKLAAIRTGDEALLKQIGEGKDIMSILMKANMVASEADRLPEDEIIGQMTTLIFAATDTTSNTLARILYLLATHPDIQQELREELLSSGAADSLPYDELNKLPLLDGICRETIRIYPMVTLAT…
jgi|Wolco1|95488|estExt_Genewise1Plus.C_1_t70404	CYP5150AR1_WC00967.t1	44.07	354	CYP5150D1	56.86	547	new seq, complete	CYP5150D39	MQHYMLAALLILLFTTWHLLRFYRRLAPLNNISGPLSGSFMKGNIVKFLSRESASFQREVALNYGPVVRLYGPLRKPIMYISDPTALHSILIKEESIFQETKAFMELNNLIFGRGLGSTLGGHHRKQRKILNPVFSVNHMRHLLPLFYNIIHKLRDGIAAEIGDGTREVDVLGWNSRAALELIGQGGLGYSFDPLTEKVPNEFGDVLKTLFPSIQSLDILRRLIPLFTGLGPAWLRRAMLDMVPSERVQTVKKLIDAIEVRSKEIYESKKAAMRGGDEEVMKQIGAGKDIMSVLMKANMAASDADRMPENEVIAQMAGLIFAATDTTSNTLARILELLAVHPDIQEELREELLSSGAAEGLSYDELNKLPLLDGVCRETARLYPTATSSSREATQDAMV…
jgi|Wolco1|62528|e_gw1.1.3054.1	CYP5150AR1_WC00967.t1	44.73	351	CYP5150D1	59.47	491	new seq, missing N-term	CYP5150D40	ASFQREVALNYGPVARLYGPLRVIGPIMYISDPTALHNILIKEERVFQETKAFMELNNLIFGRGLVSTLGEHHRKQRRILNPVFSVNHMRHLLPLFYNIIYKLRDGIAAEISDGPREVDVLGWNSRAALELIGQGGLGYSFDPLTEKVPNEFGDVLKTILPSVQSLDVLRRFIPLFTGLGPAWLRRAMLNMVPSKRVQRVKNLIDAIDVRSKEIYESKKAAMRGGDEEVMKQIGAGKDIMSVLMKANMAASDADRMPENEVIAQMAGLIFAATDTTSNTLARILELLAVHPDIQEQLREELLSSGAAEGLSYDELNKLPLLDGVCRETARLYPAVTSITRVATQDAMVPLGEPVVGLDGTVMRELHIPKGVEVVIGTLGCNAKKSLWGEDTLVWKPHRW…
jgi|Wolco1|135743|estExt_fgenesh1_kg.C_1_t30085	CYP5150-fragment2_WC00710.t1	65.12	129	CYP5150D16v1	68.75	128	99% to jgi|Wolco1|62528|e_gw1.1.3054.1	CYP5150D40-fragment1	MRELHIPKGVEVVIGTLGCNAKKSLWGEDTLVWKPHRWMSPLPTAVSNAPIPGVYSNIMTFLGGKRACLGFKFSEMEMKVVLSVLVSKFTFELSDKPVQWNVGTVWYPTVGMESKPRMPLKVSLYKSG*
jgi|Wolco1|150538|gm1.3483_g	CYP5150F2_WC00865.t1	44.59	527	CYP5150D1	61.67	527	new seq, complete	CYP5150D41	MPAVLSTARYAFAGQVALLLVALLVVRIFLRYRKFKPLQNIPGPPSGSFWTGNIAEFSSRHNAALQREVALNYGPVVRLSTFLGTPTLYISDPTALHHILIKEENVFQETDAFIASNYLIFGLGLPSTLGEHHRKQRKMLNPVFSVNHMRRLLPLFYNIIHKLRDAIAVEIGDEQREVDVLGWCGRTALELIGQGGLGYSFDPLTERVPNEYGDALKVLFPTTQYLDALRRLTPLVSNLGPAWFRRAVLDVIPSKRVQTVKKIVDTMDARSTEIYEAKKAAIREGDEKLLKQIGEGKDIMSVLMKANMVASEADKLPEHELIAQMTTLIFAATDTTSNTLACILELLATNPDVQTQLREELLSSGAAECLSYDELNKLPLLDGICRETLRVYPLVTLAS…
jgi|Wolco1|24177|fgenesh1_kg.3_#_604_#_isotig06972	CYP5150AR1_WC00967.t1	47.46	354	CYP5150D8	62.78	540	new seq	CYP5150D42	MSLHELLSPLLLAGAVWLAYRLIQRRKSLSSLDKIPGPPSKSFFSGNIVQFFTRDGAEFQRKVALDYGPVVKIHGMFGRPMLYISDPKALHTIVIKEENIYTPPKLFTDSNWLLFGRGLLATIGDHHRKQRKMLNPVFSVNHMRNMLPIFYDVIHRLREAMAVQIGNEAREIDVLGWTGRTALELIGQGGLGYSFDPLTHSSRNALGEAMKALLPTIQHLDVLRRFLPYVSDLGPARFRRAIVEAFPSKRVQEAKEIIDTIADKSLKIFREKQAAIHAGDEMLLRQVGEGKDIMSILMKANMAAGETDRLSQDELIAQMSTLIFAAMDTISNALSRILQLLAEHPDIQSKLREECLAARAADYLSYDELNRLPLLDSVCRETLRLYPPATLSTRAPNKD…
jgi|Wolco1|136921|estExt_fgenesh1_kg.C_3_t20103	CYP5150F2_WC00865.t1	44.77	507	CYP5150D8	59.11	516	new seq, missing N-term	CYP5150D43	MKAAVLKNIPGPPSQSFITGNLKQFFTRHGAGFQRDVALKHGSVAKLHGFFGNPLLYVSDPKALYNILIKEDHIFEETREFLILNSLIFGPSLVATEGDRHRKQRRILNPVFSVSHMRSMLPIFYNVVHKLRDAIAEQVADGSREIDVLHWAGRTALEIIGQGGLGYSLDSLTHNSENKYGDTLRSLTPVLQNVGVLARIAPYFVNLGPAWLRRWVIDTLPSQPVQIVKTIVDTMTTKSVEIYKEKMDAIQKGDDALVKRTGEGKDIMSVLMKANSAAIENQRLPEDELIAQMSTLIFAAMDTTSTATARTLQLLAEHQDIQAKLREEILQAGAGEHLSYDELGRLPLLDAVVKETLRVSPPGSVVFRAPNRDVVLPLSQPIVGIDGQEIHQIAVPKGT…
jgi|Wolco1|99035|estExt_Genewise1Plus.C_3_t40294	CYP5150F2_WC00865.t1	48.11	530	CYP5150D16v1	61.86	548	new seq, complete	CYP5150D44	MGDANYITHLLLLVAAYLTWHYFWRFRSLNNIPGPASKSFLKGNLPEFFGRYGTEFQKEVALDYGPVVKMRGLLSRPILYISDPKALHHLLIKEETVFEESQRFLSTNQVMFGPGLLSTLGEHHRKQRKMLNPVFSVAHMREMLPIFYNVVHRVRDAIATRVENGQQDIDVLNWMGRTALELIGQGGLGYSFDPLTEDMKDSYGHALKQLLPNLTTIEIIRRLLPLVAGLGPAWFRRRVAEMFPWKPVQRVRRVVDTMHERSMAIYKEKQVALRNGDEAVAKQIGSGKDIMSILMRANMNALQADRLPEEEVIAQMSILSFAATDTTSNTVSRILQLLAEHPDIQEKLRIELISSGAGNGLPYDALNKLPLLDAVCRESLRLYPPVVTVARVPNRDSVL…
jgi|Wolco1|99010|estExt_Genewise1Plus.C_3_t40201	CYP5150F2_WC00865.t1	44.34	539	CYP5150D1	54.4	546	59% to jgi|Wolco1|99035|estExt_Genewise1Plus.C_3_t40294	CYP5150D45	MDTLVYCALLLLGAFWILRDYVSRNILKPPFDNIPGPPAKSFWKGNLSQFFGRDCDDFQRDVALTYGPVVRMRGLFGRAILYVSDPVALNTVVIKEDHIFEKPERAIASAWVVPTAGEAHRKQRKMLNPVFSVAHMRTMLPIFYAIAHKLRTVIAARVDGGAHEVDVLNWMGRAALELIGQGGLGYSFDPLVGDADTTDGYGAALKALLLTRLHIVLRRVFPYAISLPYAPVQDVRAIIDTMNAKARGIYEAKRAAMEGADAGGQEVRREVRANTAASAQDRLSEEEVIAQMSIFLFAATDTTSNTTARILQLLAQHSDVQDRLRKEILDAGAGEGLSYDELNHLPLLDAVCRETLRLYPPVTSLTRVTNKDTVLPLSRPIRGTDGTIMSEIPVMKGTE…
jgi|Wolco1|81188|e_gw1.13.521.1	CYP5150AR1_WC00967.t1	48.43	351	CYP5150D21	61.44	542	new seq, complete, 55% to jgi|Wolco1|24177|fgenesh1_kg.3_#_604_#_isotig06972	CYP5150D46	MAIVSTLLYFSLIYFIVRNLWKYTLQRSAYSALDNVPGPPSQSFWTGNLQQLFDRHGWSFQEELAQKYGPVVKIHGPFGRRILYLYDPRALHNMIIRDQVSFEEGSAFIHTNMLIFGPGLLSTLGEQHRRQRKMLNPVFSINHMRRLLPIFYQTSRKLCRAIIAEVNESPENIDMLHWATRVSLELIGQGGLGYSFDPLAEDVKNDYGEALKSVFAALQGMFLLRPLVPCLSSMGPAWLRRLAVELLPYRPVQHLKSLIDIMAEQSEEIFLKKRAALLQGDEAVVRQVGEGKDIMSILMNMNMSASECDRLSERELVAQLSTMTLAATDTTANSLCRILHMLAQHEDTQAKLRDEIVAAGDGDNIPYDALNRLPYLDAVVRETLRLYPPSTLLSREATT…
jgi|Wolco1|95499|estExt_Genewise1Plus.C_1_t70425	CYP5150-fragment6_WC05840.t1	45.61	114	CYP5150D8	48.61	144	69% to jgi|Wolco1|95488|estExt_Genewise1Plus.C_1_t70404	CYP5150D-fragment1	MALILSMDYYVLSALLVLLPVAWHLLESYRRLTPLNNISGPPSGSFLAGNIIRLFSRESASFQREVALDYGPVVRLCGPFKKPILYISDPTALHNILIKEDRVFEVSKLFVETNYLLLGRALGSTVGEHHRKQRKMLTPVFSPKYMRH
jgi|Wolco1|92104|fgenesh1_pm.15_#_52	CYP5150AR2_WC00968.t1	31.5	527	CYP5150E1v2	52.54	552	defect at heme, possible pseudogene, centrsal part is 57% to CYP5150E1v2 PpCYP190	CYP5150E7P	MIRAGNYSRIFQDGWDYNLDIVKRYGGAVKITALLGEQQLYISDPRALYNILVKEQDIYEETEMFIMGNQMVFGEGLISTLDLREIDIVPWTSRSALECVSQEGLGHTFNALDMHNTNEYVDAILRLALTALRIIMLRPFVPFVVQNLSLYWRQKLVDWLPIRPLKDLRKIVEIMDKTARRILAEKKARQRELNQSNDGLSDDPPRNGQDIISVLLKANSTSLEDESLTDSEILGQINTLMFAGLETTAIAIARILYILASNSAVQSRLRDEIHKAMRANTLDNDSAQQDVKLPYDILMAPPYMDAVIRETLRVYRPTSLLSRTTKKATTLPLQCPVRLASGETAYSIPVPENTMVIISILAANHNKDVWGLDASEWRPEHWLTPSGERIHFNGDTDNP…
jgi|Wolco1|103620|estExt_Genewise1Plus.C_7_t10324	CYP5150AR1_WC00967.t1	48.86	352	CYP5150D21	50.77	520	new seq, complete	CYP5150AS1	MALDIVIMASCLLVFATTALLWSFIGHHDDKYILLDNVPGPRSHSFWTGNLGQFLSRHGLDFHREISQDYGPIVKVHGPFGRRLLYVYDPDALYAMLVKDEANFEEGAVYFCSSLISKSGNRLIFGPVTNILSSSGEQHRRQRKLLGPAFSMNRIRELYPIFCNTINRARRTLVSEVASGQHELDMFHWMNRITLEIVGQAALGYSFDPLEVNEADDEYGKAFKHLIPLMQEFFILRPLLPYITALGPAWFRRKLVEMIPIPTVQRLKDVTDVLERKSIEIYQSKLHALAQGDDAMLQQIGEGKDIISVLIRENLRADASDRISEDEVYAQMSMVMVAGADTSAVTVTHLLQLLSEHKGIQQDLRQELLTAMEETEFSYDDLSKLPLLDAVIKETLRLH…
jgi|Wolco1|117424|estExt_Genewise1.C_3_t40388	CYP5150AR2_WC00968.t1	44.67	535	CYP5150D4	49.44	538	new seq, complete	CYP5150AT1	MSALSWCLPLCISLLLIWIASTSSRRNGSAYNIWSVPGPRSDSFWLGNLSRFFSKNGGNFHAELLKRYGLVVRLHGLFSRPMLYLSDPKALHNILIKEAEVYKEPDGFMTTSMLVFGPGLVSTAGLQHKRQRKMLNPVFSVNHMRYLLPTVYSVAHKLHGAISQRVRDGPQDLDILHWMSRSALEIVGQGGLGHSFDSFESDEQDPYGEAMKALAPAMRGLMLLSPFFPLLSRIGPAWLQRRILDAIPNHNIRTAKHSVDVMSDNANEVYSSKVAALDQGDETVMHQVGEGKDIMSTLIRANQNASSQEKLSEDEVVAQISTIVFGATDTSSNTLSRILELLANHPDMQNRLRDELLTAGAAEGIPYDQLNQLPYLDAVVRETLRRQVIDYDYRCPKQD…
jgi|Wolco1|99040|estExt_Genewise1Plus.C_3_t40320	CYP5150AR2_WC00968.t1	41.89	549	CYP5150D7	49.18	551	new seq, complete	CYP5150AT2	MSALSWCLPLCISLLSIWIISTVSRQNGNAHSLWNIPGPRSDSFWLGNISQFLSKDGGSFHSKLLQRYGLVVRLHSLFSRPMLYISDPKALHSILMKEVEAYKEPDGFMAINMLVFGPGLVSTTGMQHRRQRKMLNPVFSVNHMRYLLPTFYSVAHKLRGAISQRVRDGPQDFDILHWMSRSALEVVGQGGLGHSFDSFESDEQDPYGEAMKALTPALRGLIMISPILPFLSRIGPAWLQRRILDAIPHHDIRTVKHSVGVMFDKANEVYSARVAALNAGDETVMHQVGEGKDIMSTLIRTNQNASGQEKLPEDEVISQISTLVFGATDTSSNTLSHILELLAIHPDIQSKLRDELLTARAAEGIPYDQLNQLPYLDAVVRETLRRQVIDYDCWYPPIT…
jgi|Wolco1|150603|gm1.3548_g	CYP5150AR2_WC00968.t1	45.25	400	CYP5150D6	50.25	408	new seq, missing N-term	CYP5150AT3	MSVILQEVYVYQHSLPLFITRQLHVAISQRVRDGPQDLDILHWMSRYALEIVGQGGLGHSFDSFETDEQDPCGKAMKAITPAMQKLLVIAPLFPYVSKLGPAWLQRRILDVFPYHHIRTVKHCVDVMSNNANEVYSTKIAALNRGDEAVMHQVGEGKDIMSTLIKANQNASDKEKLSEDEVVAQISTIVFGGSDTSSNTLSRILELLANHPDIQSKLRDELLTAGAAEGIPYDQLNQLPYLDAVVRETLRRQVIDYDYHYYPPLTLLSRVPEQDVVLPLYKPVRGVDGTMITELPLKKGTQIILGIQGINNSEELWGENALDWNPQRWLSPLPKEILEARVPGVYSNMLTFLGGPKACIGVKFAELGIKVTLAVLLSHLTFAPTEDRIVWNLAGVWYPA…
jgi|Wolco1|136925|estExt_fgenesh1_kg.C_3_t20107	CYP5150AR2_WC00968.t1	50.61	245	CYP5150D8	61.79	246	new seq, C-term, 81% to jgi|Wolco1|117424|estExt_Genewise1.C_3_t40388, 77% to jgi|Wolco1|150603|gm1.3548_g	CYP5150AT-fragment1	MSVLIRENMLASLEDKLPEDEVLAQISTLVFAATDTSSNTLSRILELLAHHPDMQEKLREELLTAGAAEGIPYDQLNQLPYLDAVVRETLRRYPPLTLLSRVPKQDVVLPLHKPVRGVDGTLITELPLKEGTEIALGIQGINTLEELWGEDALEWNPQRWLSPLPKAVSEARIPGVYANMLTFLGGPKGCIGFKFAETGIKVTLAVLLSHFTFAPTKGQIVWNLAGIYYPTVEPDRNNPQLPLVVSAL*
jgi|Wolco1|72958|e_gw1.5.915.1	CYP5150-fragment6_WC05840.t1	94.92	118				ortholog to fragment6, complete	CYP5150AU1	MQCLAIAILTSTAWNFIRWITARSPLDNIPGPSSPSFWTGHLPHFFGRHGTQFQSDVAEKYGPVVKMRGGLGRPLLYIYDPKALHTMLIREQRIYEEEDLFVKSNHLMFGPGLVSTLGDQHRKQRRMLNPVFSVNNMRHMTPTFYSIAYKLRDALQARLSNGPRELDMLNWMGRASLETIAQAGLGCSLDPLVRDKPDEYVDAIKAVVPTFSQLTMLRQLLPYVWQLGPKWLQRRVVELLPSPQLKKMTKLVDCIEARSIEIYNAKKVALEQGDDAVAQQIAERKDIMSILIRASQAASEQDRLSEEEMIAQMTTFLFAGMDTTSNILSNVIDRLTERSDIQTKLREEVTKAFHDGDLEYDQLVQLPYLDAVCRETLRLAPSPAGFCSLTPSTRPTQDV…
jgi|Wolco1|101666|estExt_Genewise1Plus.C_5_t20264	CYP5150-fragment6_WC05840.t1	84.55	123	CYP5150D13v1	51.4	537	new seq, complete	CYP5150AU2	MGTYLLIQCLAIAVLTSVAWRSIRWITARSPLDNIPGPSSPSFWTGHLSHFFDRHGTQFQSDIAEKYGPVVKMRGELGRPLLYVYDPKALYTMLIREQHVYDEAEVVIKGNYLTFGPGLVSTLGEQHRKQRRMLNPVFSVNNMRYMTPTFYNIAYKLRDALQARLSNGPRELDMLNWMGRASLETIAQAGLGCSLDPLVRDEADKYADAIKAVVPTYYQLTMLLQLLPHVWKLGPKWLQRRVVELLPSPQLKKMTEIVDCIEAKSIEIYNAKKVALEQGDDAVAQQIAERKDIMSILMRANQAASEKDRLSEEEMIAQMSTFLVAGVDTTSNILSKVIDRLTERLDLQTKLREEVTEAFRDGDLEYDQLVQLLYLDAVCRETLRLDAPANIISRQPTQD…
jgi|Wolco1|137747|estExt_fgenesh1_kg.C_5_t10206	CYP5150-fragment2_WC00710.t1	55.28	123	CYP5150R9	61.93	176	94% to jgi|Wolco1|101666|estExt_Genewise1Plus.C_5_t20264	CYP5150AU-fragment1	MATSKYDQLVQLPYLDAVCGETLRLDAPANIISRQPIQDVVLPLSKPIRGLDGTWMQEVPIPRGTGLFVGIWGSNRNKELWGDEAMEWKPERWLSPLPRALVDAQIPGVATHLMTFIGGGRSCIGFKFAELNMKVILSVLIKAFEFKPSGKPIVWNAAPVRYPTVGTESNVAELPIKVGLI*
jgi|Wolco1|73346|e_gw1.5.1757.1	CYP5150-fragment6_WC05840.t1	85.04	127	CYP5150A	50	212	88% to jgi|Wolco1|101666|estExt_Genewise1Plus.C_5_t20264	CYP5150AU-fragment2	METGSYLLMQCLSIAVLTSAAWRFIRWITARSPLDSIPGPSSPSFWTGHLPHFFDRHGTQFQSDIAEKYGPVVKMRGWFGRPLLYIYDPKALHTMLTREQHIYEEEELFVKSNYLIFGPGLTATLGTQHRKQRRMLNPVFSVNNMRYMTPTFYNIAYKLRDALQARLSNGLRELDMLNWMRRASLETIAQAGLGCSLNPLVRDEADKYADAIKAVVWVIVLT*
jgi|Wolco1|139569|estExt_fgenesh1_kg.C_100187	CYP5150-fragment1_WC01717.t1	96.18	157				ortholog to fragment1, complete	CYP5150AV1	MALVGEALRLGALCGALWLFWRVYKHVFERSPLDNIPGPASVSFSKGNLAQFYDRQGWDFHHELGLKYGPVVKLHGPFGSKQLFVFDPAALSSIVVKDQYIYEEQEEFLASMHLMLGDGLLATLGEQHRRQRKLLNPVFSINHMRHMAPIFYRISGDLREAIASRVTAGAAEVDILDWMARTALELVGQAGLGYSFDDFVSDRADEYAEAIKAMVPTLFPLRLLRPFLPLSMKLGSPGLRRRLVALAPNRHIRRAQEISDAIAAHSHRIFEEKKRGLAAGDAAAVHQIGEGKDIMSRLMQANILAAEEDRLPEAELLGQMSTFIFAGMDTTSGALARILQLLAAHPDVQEKLRAELVAARADAGGDIPYDRLSELPYLDAVCRETLRLYAPVPFLTRTA…
jgi|Wolco1|24093|fgenesh1_kg.3_#_520_#_isotig06203	CYP5151A22_WC00627.t1	98	333	CYP5151A3	81.01	516	orholog, deletion in WC00627.t1, missing the N-term	CYP5151A22	MVMNPSISPYTHEKFVKEYGRTVTIRSMLPWDYRLFTLDPVTLGYVMKNSHLYEKPWQSRRLITGLIGCGMLAAEGAVHKRQRRVATPAFSIQNMRALVPLVFAKGNELKERWAQMIGDRQTAGTLSEKEKTSGGAVIDVCHWVSRATFDVIGSAGFDYEFNAIQNETNELFHAYKEMFEVAISQQTAPLRGMLAIYFPIIDVLFPDLAARTVRRCQEVIRRVAGTLIQEKKRKIAEAEEKGLTHQGKDLLSLLLKSNAAADLPPEQRISDEDILHNVNTFMFAGSDTSSLSITWTLYLLARYPAVQTRLRAELLALAPAAPLRSLTEEEVSSLYAAVSELPYLENVVRETLRLIPPVHSSVRVATRDDVLPTSAPVRTRMRDGSVGEEMSVRVPKGAF…
jgi|Wolco1|23362|fgenesh1_kg.2_#_624_#_isotig07436	CYP5152A12_WC02340.t1	98.62	507				ortholog	CYP5152A12	MTLSSMLGDLVPLQLVLGTVLVASASVIWTQVVQPLYAARKLSLPPGPPGHWLFGNASPGPYSFRYYSELVDTYGPVISLRYGKRIVCVIGRYQAAVDILSKHSAETADRPRAIAANEIQSGGMRVLMTQAGERIKKIRRALHAYLQPNVAENYKQMQYKNAKKYILDCYLNPAGHLKHAKRYAASVVMTIAYGKTTPTSYSDPEVQAVNKYLALLGATLRPGAHLVDTYPFLRYIPGYLAHLRRYQAEEQALYSAQLDVVRKQLAHGDVQPSFATYLLENQERLQFSDAELAYLAGAIFGAGSDTTAAALGFITMAAACYPEAQARVQAQLDKVLGRDRVPSFEDEDTLPEVTAFVLEAYRWRPVSITGFAHRAMKDIIWKDYVIPEGAEILGIHWAI…
jgi|Wolco1|65482|e_gw1.2.398.1	CYP5153M1_WC02438.t1	94.28	402				ortholog	CYP5153M1	MSPYVSYAVIIFILCSLVYAQVYRASSTTKRINLSSSNEIRNLLDPPTPLAEQLTARATSNARLMRAFSIHSTFVHGDIDTHTTFTKAAVELISRHRLPWTLFADIASNVVDAHLHRLSSVAFDTFISRITLHVVIVGLLQLEPSFYKIDPDDLDVVAGNINRLWTMSKTTTEIPSHMLAEVNVRLHRWLPTYSNPIEFVIPVYETLWRVIAVTVALNHNRSDVRAVFAAFLSQPDSRRYHYIPDGDPSVEVVMQEVLRLYPPTRRISRTYTASDFNLKYLPSFLAQCMTRTITQVADIEALQRDSVWGVDVNDYDPMRHLPQRCGEAQRRTLLAFGAGKLTCVAKTWAPHAAAVIVATILDRVGDGDKTEFEVVAGGGIGGRSGWDGWRIQRVGRGEE…
jgi|Wolco1|79489|e_gw1.11.311.1	CYP5156F1_WC03690.t1	97	321	CYP5156A3	50.67	519	deleted insertion	CYP5156F1	MISSAVLVFLSAYMPESMAAKIALAVPLAVLLYTLKFIFTRRDDDEMQPVTLPLCPLRTISPFFRRRFDFLREGFQLTGESVYQFKILRQTVVVVSGAQARREFFQSRELDLASGFQALSGAIPTIPGITTNLDQRAIATIHRRLAAAQSSDRLSQLIPQILDDAARILDGWGPSGTLDPFERIAEITFQTNVRALACTELASAPETVARLRALYATLDAAATPASVLLPWLPTPSAVRRLRATRAIYHIVRGAVDARLAARAHGEDARAGDTMQMLVDAGDVPLVIVGFVMGLIIAGARSTGTTASWLITFLAGHPHWQExxxxxxPWAFDPARFVRGGGAGGGKEGGGKEEGGQEDGGADEGGKEGGDGAGAYVGWGAGETVCLGQRLARLQLKLVA…
jgi|Wolco1|78547|e_gw1.10.969.1	CYP5350G1_WC06071.t1	34.91	381	CYP5158B3 Ganoderma lucidum GL01068 P1.1	59	520	deleted insertion	CYP5158B11	MIEVSSYSYGFACFLFLIAVRSAWLAFFDKRWRALPPAPSTNIITGNIHKLPLKNAWVRLTEYKKQYGDLVFFHGLGNNILVLNSAQSINDLLEKRSRNYSHRPIFTVAGELMALGQSVPLLPYGEEWRAHRKLAHTALSPTAVKKYHIIQEDFAALLCNDLLSKPEDFFSLVRLTAGRIILTVTYGISIGSFENEYITHAEDTMQVISRATVPGAYFCDLLPWMKYLPSWLPFQREAKMGKEMIERLVAKPFDAVKLRMRSGDAEKSLTYDLLSIETKDDERYEDRVKWMAGAMYGGERLPLRSTHLYLHTYATVLTFIMAMALHPDKQAKAQAEIDAVVGSDRMPAMTDLSALPYVNAVIKETMRWHPVLPLSQLSPTYGEDDNYCGYFIPAGTIVM…
jgi|Wolco1|151765|gm1.4710_g	CYP5340A69_WC02602.t1	95.56	540				ortholog	CYP5340A69	MLLTLTTPGLRALDVLGGLVAVWLAYKVVQHIRRRSRTTPLTGPPNPNWLLGVGRQMRKSPDPALMYEQWSETYGPVYRVPATLGFSRVVLCDPKATLHFFSRETFGYVQTELTKRFVENIVGKGVLWAEGESHKRQRRALTPAFSNAAIRQLTSVFFDSAYKVKTAWDGMLDSTSGDSEVIEVQSWMNHVSLDSVGIAGFSHDFGTLHGKQPLVATTFDSFGHLKPSILSSLTIILGLAIPALTKIPTAFGRLIKQLNNSMGEIADELLNDMRKESEGEGNEKGGDRSIIGLLIRAENSDSELHMSQEEVMAQMKTLILAGYETTSISLTWCLIELCTKPEIQTKLREELSQFSGSDPTWDQLTHQLPYLDAVVHETLRLHPPVRETTRQATADDIIP…
jgi|Wolco1|101085|estExt_Genewise1Plus.C_4_t50465	CYP5340A70_WC02604.t1	98.06	515				ortholog	CYP5340A70	MLLPLTTPYGLWALDVLGGLAAVWLAYKVVQHILRRSRTTPLTGPPNPNWLLGVGRQVEKSPDPALMYEQWSETYGPVYRVPATLGFSRVVLCDPKAILHFYSHETFGYVQTELMKRSIENIVGKGVLWAEGESHKRQRKALTPAFSNAAIRQLTSVFFDSAHKVKAAWDGILDSTSGDSEVLEVQSWMNHVSLDSVGIAGFSHDFGILHGKQPLVATTFDSFGHLKPSILSSLTFILGLAIPALTKIPTTFRRLIRQLNSSMGEIADELLNNMRKESEGEGNEKGGDRSIIGLLIRAENSDSELHMSQEEVMAQMKTLILAGYETTSISLTWCLVELCKKPETQMKLREELSQFSGSDPTWDQLTHQLPYLDAVVHETLRLHPPLGETTRQATADDII…
jgi|Wolco1|165879|estExt_Genemark1.C_100367	CYP5139D35_WC06856.t1	41.78	213	CYP5341A1	64.29	224	I-helix to end	CYP5341A-fragment1	MAKVLNDFIDSVQLEGGSKQWFDIMEVTAKATIAGHETTTLTLGYSILELARRPKIQERLREELMAFPGEPTYDDYSSRLPYLDAVLKETLRLYPGLPYMERVATKADVIPLGQNVMLSDGQCVKELVVQPGQTIVIPILSMHRLDSVWKDADTFRPERWLEDLPPREQLYSGWANTLAFSDGPRKCIGLRLAVFQYKVIMTTLITRCRFEDTGAKLLLKISSSLQPWVVGQTEKGPQIPVDVHLL*
jgi|Wolco1|27835|fgenesh1_kg.11_#_294_#_isotig00407	CYP5341B9_WC03745.t1_WC03746.t1	84.59	519	CYP5341B1v1	76.18	508	ortholog, 2 indels	CYP5341B9	MLSQLLLLVTALAVAIYVRAHGRRSRTDVHRLASAPAGDASWLWGHELRAFEGAACEMYTRWAGACGRVFRIKGALFHSDIIVAADHAAVAHIFQNVDDYVKSPAFRPPVANVLGEGVVWAEGDDHKKQRRLLAPAFSPDTVKGMADDISECSEMLESRLANEVLAHGGGATVNIIEHASTRRLDIIGRVAFGHDFGAGQTTEARAIRASWAAHVNSGLTFGAFLAMLIIRACPHVFLLPLPAIRAGGRIREIVTHLSTRLVRRGVFSDRGRDILSILMRADRLRGAKDERLSPQQIVDNINTFMMVGHETTAGSLAFTLLELARRPDVQARLRAEVRASGRELAHDDVQRLALLDAVVREGLRLHPAAPQTERVALKDDVIPLSMPVRTADGSMLAAL…
jgi|Wolco1|137596|estExt_fgenesh1_kg.C_5_t10028	CYP5346A2_WC10654.t1	96.73	490				ortholog, complete, 1 indel	CYP5346A2	MALELSQQQVLTAIVLAIVSLVTWRLREGRSKPNLPPLVPYKWPILGSTFDFLKDPTDFTVSAYKKYGPVFRVNLRGHTQAVVGKDQVRDIFLSTAFSYEEAVKEEFDLADMLGTSKTKLEPHKLFAIVMTPYLGRFVPVAMNVLVKALQDNLGTDKKAPVVVDNVFETILDVMSRANAVCFFGEELGTNSELIPLFKQFAGQVGHWLSRKSPVLALFPTIAKTYLWVKFHISSPTAAYRNKVLKHALPIVNERRRQMREYGDSYNAPVDSLQAYINSVPLDQPIDEFELGTFILTLIFFSMHTTSKRTTYSLYNLAKYPQFIPDLLAEQEATLGQDWSAETVTHEQLKGLEKLDSFVRETLRTSNRSIALPHKIVGMDEWHLPGGYVLPKGTVVNINT…
jgi|Wolco1|87416|fgenesh1_pm.1_#_928	CYP5347A3_WC04992.t1	95.69	464				ortholog , 1 indel	CYP5347A3	MEDIFSRPRDAYIRALQLYGPVIAVRRKGNLEYIVGAQYARHVLTCDHLFSFEAGSAAIMNLRPIMALTGGTLFRDLQDFVRDGIISRIDDIVSKIYPIYDRDARRFLDHSRQTAKGGIRPDSFRNSRDTVAETTLILLLGQDYVNRRNTEIIENVSNGMAELTGQFQNMSLLGRYLPWFWVFLTWVNVMLIKIPFGFMCLLGPQLWEDVSRYEALASSRVSPEHEPKNVLYLITKTYARASGRGIGIFRRLYIALLLLCLIFASVHTTTVVSQWVFFQLAVHPEYLEPLREELLRIREEDEDGSLRLTAASLREAHLLDSFIREVMRLKGDTIATMRYTTCDAPLGEYVIPKGSFVTPMSCAVHENPGVFGDDPTDFNGFQWAELNKEASMTGAAHIV…
jgi|Wolco1|102711|estExt_Genewise1Plus.C_6_t10284	CYP5348AA1_WC05145.t1	47.31	353	CYP5348N2v2	63.58	519	new seq, complete	CYP5348N6	MATSADVPVLLCALIFVCVICGSVYSRWASNDTCLRLPPGPTPVPFLGNIHQLTAGNQEKTFASWGAKYGDIVFARLFHTPALIINSLQAAQDLLEKKSSKYSNRPRFILLSDLMGWDCVITHMSYGERFRKHRRWISKAFEGKDALQSYRPVQRRETYLLIAGLIETPERFSSHIERFNAAAIMQITYGHRVTSLDDKFIHMAVRAAKETVESGGAGSMLVDFFPFLRHMPTWLPGAGFKKRALEVRPVVRAMLDSPFHMVKEAMLAGTASSSFTASLLEEVLRERKLTAQDEDDIKGAAGVLFGAATDTTNAVLLTFFLAMVLHPEVYAKAQDEMDRVVGDQRLPDLEDRDSLPYLDCVIREILRWNCPVPLGLPHKVAVDDGYRGYDIPGGSMVIP…
jgi|Wolco1|153996|gm1.6941_g	CYP5348AA1_WC05145.t1	59.04	83	CYP5348N1	59.04	83	I-helix to EXXR, 60% to CYP5348N3 PpCYP083	CYP5348N-fragment1	MQQSDATEEPFDERDIMGAAATVHGAATEMTTATIISFIVAMLLFPDVMEKAQAEVDRVVGFSRFPTSEDRESLPHLEATLKEVYRWSPVVALGT*
jgi|Wolco1|138688|estExt_fgenesh1_kg.C_7_t10460	CYP5348AA1_WC05145.t1	98.94	376				ortholog	CYP5348AA1	MHPFSSEPFIFAAWALLALLIFFTYVRGRSGATQALPLPPGPKPVALLGNVHQIPLEYQHRTFDRWSKQYGDIYSLRIFRKPVIVLSSAQAVHDLIEKRSSKYSDRPQFTMFTELMGWYPNLSLLPYGDQWRLHRKWFQDAFISTSVLDTYRDIQQKEANNLLANILDNPDAFMSHVDRYLGALVLEVVYGQTSTSLDDDLIHMVEKASRGTSAAGGPAATLVDFIPILRHIPAWMPGAGFKRKANEVRSLVRDVHEIPFGFVQRAMAMGTAKPSFLSSLLEGVGNEETLSQDMKENMMGAAATVYATATETTSSAIVTFILAMVLNPDVLEKAQAEMDRTVGSARLPELEDRDSLPYLEAIIQEVYRFNPPTPLGLPHQSTEEDEYRGYHIPKGAMIF…
jgi|Wolco1|122881|estExt_Genewise1.C_7_t30346	CYP5348-fragment4_WC09718.t1	76.96	230	CYP5348N1	50.21	468	new seq, missing N-term, 92% to jgi|Wolco1|26326|fgenesh1_kg.7_#_464_#_isotig01117	CYP5348AA2	MKHQCKTFHEWKRQYGDIIYLHIFRKPTLVLNSAQAVNDLLDKRNSIYSDRPRFILINELMGWDRNLAILPYGDTWRMHRRWFQNGFLARSALDGYRHLQQREVYNLLSRLLETPDAFLEHIRGYAAALVTEIAYGHTATSSDDEFIRMAEDAMEGTVEAGGAAATMVDFFPFLKHLPIWMPGAGFKRKALKVRSLVHKMHEIPYQSVRHAMDTGAAKPSFLASLLEADSKESSLTTEMVQQVKGAAATLYGAVTDTTSTVLQHFVLAMVLHPEVLCKAQEEINRVIGAARLPGLEDRGTLPYLECVIQEVYRWRPPFPLSLPHQLTEDDEYRGYRIPRGTMIFPNVWSICRDPALFPEPELFAPDRYQKMDEHTAQLANPRWLTFGFGRRICPGRKLG…
jgi|Wolco1|26326|fgenesh1_kg.7_#_464_#_isotig01117	CYP5348-fragment4_WC09718.t1	74.35	230	CYP5348N1	50.7	499	new seq	CYP5348AA3	MGVTLFHSAALAATFLLLYYGQLYLRRLIIGRGLPLPPGPRAIPILGSVHQLPMKHQCKTFHEWRGQYGDMIYLRIFRKPTLVLNSAQAVHDLLDKRNSIYSDRPRSILMNELLGWDRDLAVLPYGDTWRMHRRWFQDGFLAKNALDGYRHLQQREVYNLLSRLLETPDAFMEHIKGYAAALVIEIAYGHTATSSDDEFIRMAEDAMEGTVEASGGAAMIVDFFPFLKHLPIWMPGAGFKRKALKVRSLVHKMHEIPYQSVRHAMDTGAAKPSFLASLLEAGSKESSLTTEMVQQIKGAAATVYGTVTDTTSTALQHFVLAMVLHPEVLCKAQEEIDRVIGAARLPGLEDRGTLPYLECVIQEVYRWRPPFPLSLPHQLTEDDEYRGYRIPRGTMIFPN…
jgi|Wolco1|82165|e_gw1.14.514.1	CYP5348-fragment4_WC09718.t1	93.1	232				ortholog to CYP5348-fragment4_WC09718.t1, complete, 72% to jgi|Wolco1|122881|estExt_Genewise1.C_7_t30346	CYP5348AA4	MGVSSSSAALAAICLLLYCVHLYIERIVAGHLPLPPGPRAIPILGNVHQLPRDHQYKTFQEWSRIYGDITRLYLFRKPALVLSSAQAIHDLLDKKNAVYSDRPQFVLVDEIVGWNRNLAIMPYGDTWRMHRKWFQNAFLARNSLNGYRHLQQREAYNLLIRLLEAPDAFLAHIKSYAAALVIEIAYGHTATSLDDEFIRLAEDVMHGTSNIGGTAVAMVDVFPFLKHIPTWMPGAGFKRKALEVRALVDRMHNIPYQSVCRSLATGMAKPSFLASLIETGSKEAPLTPGMEQEVKGAAATLYVGKGSLTSTTTVLSQFVLAMVLHPHVLKKAQDEIDRIVGTTRLPVVEDREALPYLECVIQEVYRWRPPLPLGVQHQSTEDDEYRGYFIPRGTIIFPN…
jgi|Wolco1|61780|e_gw1.1.1739.1	CYP5348-fragment4_WC09718.t1	66.52	224	CYP5348F1	47.29	516	new seq, complete, 60% to 72% to jgi|Wolco1|122881|estExt_Genewise1.C_7_t30346	CYP5348AA5	MNISDWNLQYIGCAIALFLLCLYLHRRWPGYQHSMPLPPGPSPLPLIGNVHQLPKHYLYTAFMKWANDYGGIFYLRIFQKKVIVLSSAQAVRDLLDGRSMRYSDRPQFILVQNLLGWSDSVPFLPYGEQWLMHRKWYQTAFMNKQALDGYRQPQRREVNILLRRLFEKPDEFLAHIKRFFASLVMEIAYGHTATSSDDEFIQLADLAMSATAELSNSAAALVDFIPSLRHIPTWMPGSHFKRKALKVQCLIRDMYEIPAKNVQREMALGRVRPSFLSTLLEQINATEDDASEYMTNNAKAAAAILYGAVTDTTSTTIANFIIAMLFYPEVLKKAQAEMDLVVGAGRLPNFEDRNSLPFLECVLQEVYRWLPVVPLGVPHQTTDDDEYRGYFIPRGTMII…
jgi|Wolco1|55641|gw1.7.1369.1	CYP5348AA1_WC05145.t1	55	120	CYP5348R1	46.67	120	50% to jgi|Wolco1|82165|e_gw1.14.514.1 , N-term, 55% to CYP5348AA1	CYP5348AA-fragment1	LPLGPNPLLLLRNVHQVPMEHQCKMSHHWAKQYGDVLYLWLFSKSAVVLSSIQAAHDLLEKRSSKYSHRPHFMLIYNMMGWHSNLALMPYGDRWHLHRKWFHSSFNEGKVVEEYCSIQQR
jgi|Wolco1|97658|estExt_Genewise1Plus.C_2_t60124	CYP5348AB1_WC09060.t1	90.1	515				new seq, complete	CYP5348AB2	MQRCNENEIQVPCTMNIVLNIQLGSVVIVISLLYRFYKTRATPKEMPLPPGPTQLPLLGNVHQFPFKSQHLKFAEWAKEYGNIIYLRMFHQPILAIDDLQTAYELLEKRSAKYSSRPHSVALLDLIGWDAAAALMPYGDTWRMHRRWFMSFFRMSNVPGTYKLQRKTAHRLLVRLLDSPDEYLAHIKKHLSTISGKIGYGIVPDDHFDHLLDDLMATTIEAGALAGSLFDIFPILSYLPGWIPGAGVKRRFTDRKLVVHELQMATHSFMKEEEARSSFVGLLFEKAAASSENRTEIERQAVGAGLQLFAGSIKTTSVLLTFLLAMVLHPEVYSKVQEEVDRVIGGSRLPNFDDRSSLPYLECVIQETYRWNPPFPLAIAHLVTTDDEYRGFRIPKGTIA…
jgi|Wolco1|136429|estExt_fgenesh1_kg.C_2_t20291	CYP5348AB1_WC09060.t1	63.67	512	CYP5348N2v2	44.18	507	new seq, complete	CYP5348AB3	MSIILSIQLGLLVGVILLAYNLCRRRFTTERLLPLPPGPKRIPFLGNVHQMPFERQHIKFSEWASHYGDLIYLQAFHKPLLVIDTLQTANELLEKRSAKYSSRPHTVVLTDFIGWDATMALLPYGDTWRMHKKWFLSSFREKTLPTRYQLQCEETRRLVIGFLDDPNAYMSHIKRFASAISGRVAYGATLNDRLNRLMEDLLAVTVEAGAISATLFDFLPFLPYMPSWLPVASKKARFTEYRPVVRELQMATYKHVEKDEERSSFVGSLFEEAARDEKNRVELERQAIGAGIQLFGATVDTTTAVVSALLLAMVLHPEVCRKAQKEIDEVLGNSRLPDFSDRPLLPYLECLIRETYRWRPPVPLATVHLLICDDEYRGYRIPKDTIVIPNVWSMSRNAA…
jgi|Wolco1|136427|estExt_fgenesh1_kg.C_2_t20289	CYP5348AB-fragment1_WC09065.t1	96.05	304				ortholog to fragment1 , complete	CYP5348AB4	MNLSMAPYIIHDVQLGLVVVIIFLLYQLHKTRATPKIMPLPPGPTRLPLLGNVHQLPIKFQTLKLAEWAKEYGDIVYFRVFHKPMLAIDTLQTAYELLEKRSAKYSSRPHSVALNDLVGWDAATFLLPYGDTWRMHRRWFMSFFRITDVPKTYWLQRKEAYRLLVRMLDSPNEYLEHIKKLSSAISTDIGYGVAPDDHFTHLMEDLMVATVEAGAVAGSLFDLFPILSYLPSWIPGAGVKRKFTDRKHVVRELQKATHSLMEKEEARSSFVGTLFEEAAASDANRTEIERQAVGAGIQLFTATIDTTTAVLSTFLLAMVLHPEVYSKAQEEIDRAIGNSRLPDFDDRSSLPYLECVIQETYRWNPPVPLAVSHLVTADDEYRGFRIPKGTIIMPNVWSM…
jgi|Wolco1|141304|estExt_fgenesh1_kg.C_260025	CYP5348AC1_WC08995.t1	91.96	423				ortholog, missing N-term, 2 indels, removed insertion KFVSTGTALLLSPSA	CYP5348AC1	MELLWDSVAGVLPAAVLISLCLLFLRLRPKRHLPPGPSPLPILGNLHQLPHEHQEEAFARWSSVYGDLINVKFLSKPALVINSMQAAQDLLVNRSGKYSERPRFVFLDEMMNWGAILATNSSNELFRKYQTWLRSTLQEKSALSRYRPLQYRATSNLLSALLNRPEAFTEHFKRFTGAILMEIAYGHTVTSAEDPLLSFAEETLDYISSYGHPGAAVVDYFPLLKYIPSWMPGMGFKRYANRVRRRVGQMLDAPFQEAADSLLSEAMGNATPSIAATLLEEAMSQGSLTPEHMTDIKGFCGMLLGAGVETTTAVLETFLLAMVMYPECFAKAQKEMDRITEAERLPTLDDKESLPYLECILKETYRWHTVVPLGIPHRNLVDDQYRGFDIAAGTIIIPN…
jgi|Wolco1|129377|estExt_Genewise1.C_260114	CYP5348-fragment5_WC09000.t1	97.73	308	jgi|Wolco1|141304|estExt_fgenesh1_kg.C_260025	56		ortholog to fragment5, complete	CYP5348AC2	MRLTETDILVIATSLVATTLYLAYARIFRDVEDSDHLPPGPKPIPVLNNLHQLPLDRQEETFAKWARKYGDIVYAKFGSTPTLIVNSLESAQDLMITRSRKYSDRPRFVFLYEMMQWGSMFVQMSSSERLRKYQTWMRAAFQDKGALSQYWSLQQREIYTLLSGLFEAPDDYKEHFKRYTGAILMEITYGHRVTSLDDHYVSVAERTLDGVVSYGPPGTTVLDFLPHLKYLPAWFPGATFKRHANCVQKLVRQTIDAPFKMVQDGMTSGNASHSLAASLLEEIMSDGPITKEDETDVRELSGILYGAGTETTASTLAVFLLAMVLNPDVYAKAQAEMDRVIGSKRLPDFDDRKSLPYLECVLKETHRWRTVVPLGIPHKTLVHDEYRGFDIPAGTVIIP…
jgi|Wolco1|116043|estExt_Genewise1.C_2_t60209	CYP5348-fragment5_WC09000.t1	55.31	273	CYP5348N1	51.12	489	59% to jgi|Wolco1|129377|estExt_Genewise1.C_260114	CYP5348AC3	MNQEVVASAVLAILLPFIWFLRISPQRPLNLPPGPKRLPLLGNILQLPSTRQEVTFGQWGRKYGDIVYARFFNTPAIIINSLSTAQDLLATRSKNYSDRPRFVYLDEMTEFRATFTEMSTTERFRKHRAWMRAAFGDKSALDKYRPLQLRALHALIAGLFATPERFEDHLKIYAGTLMMEITYGHAVTSTEDAFVDVADQALQGVVAYGPPGTTHIDFMPILKYVPSWIPGIRFRKEAERIRRLVRQMMDVPFALVRDQMASGSATPSLTASLLEEISGDGQLTKEAEGDIVELTGLIYAAGTETTTATLLTFLLAMVVYPDVLAKAQQEMDRVIGAERLPDLEDRDNLPYLECILKETYRWRVVNPLAIPHCSLSDDVYRGYDIPARSIIIPNLWYIS…
jgi|Wolco1|103305|estExt_Genewise1Plus.C_6_t30102	CYP5348AA1_WC05145.t1	45.72	339	CYP5348N2v2	49.3	501	new seq, complete	CYP5348AD1	MWLLSQLVLAALVLGILAALTHNARERSRRRLPPGPKFLPLIGNAHQLSIHYQERAFAEWGRTYGDLIYARLFRLPVLIINSIQIARELLDKRSGKYSGRPQLVMLDEMLGWSHTVATMDYGDQWKKQRRWAQSTLHDQDYMSVSEQVRRRETCVLLASLVATPDAFLSHLKRYSAATIMEVLYGHTVTSEDDQFVATINKAMEGTVECTVSGAVLVDFLPILKHIPAWFPGTYYRRRAPEVKRLVQDAVNRPFEMVKRCMELGTAKPSIVASLLEASIREGTLGEDEKDIKGLSQTLYGAGAETTSAVLITFVLAMTLHPEVLRKAQAEVDQVVGKGRLPDWPDRENMPYIECVLKEVYRWICPLPFGVPHCVTEDDEYSGYYIPKGAMALPNIWSMT…
jgi|Wolco1|74646|e_gw1.6.778.1	CYP5348AB1_WC09060.t1	45.57	485	CYP5348N2v2	51.38	506	new seq, complete, 60% to jgi|Wolco1|103305|estExt_Genewise1Plus.C_6_t30102	CYP5348AD2	MWLTAQAAFAAAFLYILISYADIAYKQSRSRLPPGPRQLPLIGNILQVPLEYQERVFAQWSRQYGDVVYARLFRTPTIILGTLQTARDLMDKRSAKYSGRPRSVMLKEMLDWDRLMVVLDYGDLWRKHRKWIQGSFNDKASLLAWQVVQRREVCVLLSLLLSKPESFLQHLKRYSAALIMETVYGHTVTSDNDEYVAVIEEAMKGTVESGTAGATPVDFFPILKYVPSWMPGAQYKRQALHVRRLVQEANNKPFEMVKRLMTLGRAKPSVVSSLLEASTRAGTLTEDELDIKGAGGALYGPGTDTTNSVMTTFFLAMVLHPEVLKKAQEEIDQVVGAERLPDFPDREKLPYVECVVKEVYRWICPLPLGIPHRVTENDGYLGYEVPKGAMIIPNIWSMS…
jgi|Wolco1|73749|e_gw1.6.1192.1	CYP5348AA1_WC05145.t1	44.67	347	CYP5348N1	49.2	502	new seq, complete, 59% to jgi|Wolco1|103305|estExt_Genewise1Plus.C_6_t30102	CYP5348AD3	MLALVSALTESQRVLLYALSLCALVALALWLKASTRSTRLPPGPGPLPLLGNIHQIYIEHQERKFAQWSQVYGDTVYARFFWTPALILNSIHAAHNLMDKRSAKYSGRPHLVMLGEMLGWDRTLGVLDYGEIWRKQRKWTQGALNDKATSDAWQSVQRRETCNLLMSLIAAPNAFTAHLKRYTGALIMEIAYGYTVTSNDDECLRMIGAASDGTVECAGAGGALVDFLPILKYVPSWFPGGRFKRRVWEVNYLVQEAQNRLYDTVRERMKAGTAKPSILSSLLDGSLIAGTLAEDEVDIKGIGGALYSGLSRYTTYAVLTTFILAMTLHPKVLKRAQAEVDEKVGHSRLPDYSDRENLPYIECVLKEVYRWICPLPLGLPHCATEDDEYLGYHIPKGTM…
jgi|Wolco1|104897|estExt_Genewise1Plus.C_8_t20038	CYP5348AA1_WC05145.t1	43.95	339	CYP5348N5	47.87	493	new seq, complete	CYP5348AD4	MPIWFTFEAALCCTLLSITAALYRFREIRRVQLPPGPQPLPILGNVHQVPADYQERTFTQWSKTYGQIIYARFFRTPVLILGSLNIARDFLDKRSNKYSGRPRCVMLREMIGWDPDIVFLDYGDQWRKQRKWMQGSLQNKDHLAAWRSVERRETFVLLSCLVTSPDDFVRHIRRYTAAVLMDIIYGHTVLSEDDKLVLTIEEAMKGSVESGAAGATLVDFFPFLKHVPTWMPGAGFKRNALAVRSKVQQAINETFDMAQENIMAGISRSSIVSTLLEESSRKGTLVEDIPDIKGAAGGVYGGECPHDTTAVLTTFFLAMTLHPEVLEKAQKEIDEVVGMDCLPDFSDRPRLPYVDCVLKELYRWNVPAPLGIPHCVTEDDEYLGYQIRKGTTVVPNIWY…
jgi|Wolco1|161682|estExt_Genemark1.C_2_t20468	CYP5348AB1_WC09060.t1	45.21	376	CYP5348N1	48.85	393	removed intron VCIIVPRPSAYANSLTHCFK, 61% to jgi|Wolco1|74646|e_gw1.6.778.1	CYP5348AD5	MSIRAWQISKMREVGVLLSSLLDEPERFMHHIRRFTAALIMEITYGYTVTSADDKYVALITEAMNGVTESGSTGATLVDFFPVLKYIPSWLPGAGFKRNALAVRRLVEAACDGPYEWTKRQVESGTAKPSILSYLIEESMQKGTLPRDKIDIRGVGGAVFGAGTDTTSSVLLTFFLAMTLHPHVLPKAQEEIDRVVGSNRLPEFTDRETLPYVECVVNELYRWNTVAPLGIPHCVTEHDEYLGYHIPKGTMVVPNIWSMSQNERIYPDPQRFCPERFVGMSEKDMEVADPRNYVFGFGRRICPGRQFADTSIWIVVACMIATLNIRKARDSSGKEITPSAYFVSGITRHPNPFMCIIEPRSEKARALIIQYKAAFDG*
jgi|Wolco1|74046|e_gw1.6.454.1	CYP5348AB1_WC09060.t1	44.27	515	CYP5348N1	49.7	493	new seq, complete, 60% to jgi|Wolco1|74646|e_gw1.6.778.1 , 64% to jgi|Wolco1|74715|e_gw1.6.720.1	CYP5348AD6	MTEWHTAQALLCAIILFVAYHVCAHLLWTRINEQLPPGPRPIPLLGNVHQLPSEYLEKKFAVWSSTYGDVIYARFFATHALILNSLKSAHDLLDKRSSKYSGRPYSVMQRDLLGWEPFIVFLDYGNLWKKHRRWVHGALNDKASLQTWQSVQRREVAVLLSSLNSDPDAYREHLGRYSSALIMETVYGHTVTSSEDEYVHIMDMSMKLSTQGETMSASMVDFIPMLKYLPTWMPGADFKRKAQMARPIVRGALRRPYYMVKALLASGSAKPSIVTSLIEESIRKGTLEEDETDIIFSGGALYGPGIDTTNSVMATFFLAMTLYPEILHKAQEEVDRVVGPDRLPDFSDRDSLPYIGCIVKETYRWIPPLPLGIPHLLTGEDEYMGYKIPKGTTIIPNIW…
jgi|Wolco1|74715|e_gw1.6.720.1	CYP5348AB1_WC09060.t1	44.42	475	CYP5348N1	50.31	479	new seq, complete	CYP5348AD7	PLIPLLGNFHQLPPDYQEKTFAQWGAKYGDIIYAQFFMKPTIILNSVQAARDLLEKRSSKYSGRPHSVLQEELLGWDRFLVYIDYGDLWRKHRKWIHGFFNDKTALTAWQVIQHREVSVLLSSLVSSPARFETHLKRYSSALIMETVYGHTVRTTEDEYVHIMNEAMRRSVEGEGAATSLVDFIPILNHLPTWMPGAQFKREALVTKVIVREAGSRPYNMVKTQHGTGTAKPSVVESLIETSVREGSLDQDEIDIIGTGSALYGPGTDTTTTVMMTFFLAMTLHPETLRKAQEEVDRVVGPDRLPDFSDRESLPYTECIFKECHRWICPSPLGIPHRATEDDEYLGYHIPKGTMIIPNIWSVQKRPYAYVYLDPQAFRPERYLTMDSATAEYADPLEYT…
jgi|Wolco1|136367|estExt_fgenesh1_kg.C_2_t20223	CYP5348-fragment6_WC02502.t1	95	177	CYP5348N1 PpCYP054	49	395	ortholog to fragment, missing N-term, 62% to jgi|Wolco1|161682|estExt_Genemark1.C_2_t20468 , 1 indel	CYP5348AD8	MIIPYHDMILLDYGDRWRMHRRWIQNTLSNKASLVAWQIAQKREVSVLLISLIAEPDQFLKHVRRYSAALIMEIAYGYTVKSADDQYVVTMTEAMEGVAGSGNAGATIVDFFPVLKYIPTWMPGAAFKRKAIATQHIVREAVDAPFEWVKKQMKAGIANQSIMSQLIEESEKKGTLAEDELDLRGVGGAVFGAGTDTTSSVLATFALTMVLHPQVLRKAQEEIDRVVGPDRLPEFSDRAALPYVESVINEVYRWNVSAPLGIPHCASEDDEFLGYRVAKGTMVIPNIWAMSQKEDIYPDPQEFRPERFMAMGASEMETADPRNYIFGFGRRICPGRHFADSTIWIAVANLIATMNIRETKNTGSERKSTTLAPSFVPGIVSHPQPFDCCIEPRSARSEA…
jgi|Wolco1|74624|e_gw1.6.1447.1	CYP5348-fragment6_WC02502.t1	53.67	177	CYP5348N1	48.99	296	74% to jgi|Wolco1|74715|e_gw1.6.720.1	CYP5348AD-fragment1	MAQVALVVAVLLFVVYIYSQFSYSRKRLPPGPPPIPLLGNIHQLPAKYQEKTFAQWGQTYGDIIYARFFTRSTVVLNSVQSARDLLDKRSAKYSGRPHSVLQEELYGWDRFIVYLDYGDLWRKHRRWIHASFSDRNTLLSWQAIQRREVAVLLSSLIASPSDLETHIKRYTSALIMETVYGHTVRSADDEYVHIMNEAMTRSVEGEGASASLVDFIPILKYIPAWMPGAHFKRNAIEVRAIVRDAWSRPYNMVKKRLASGTAKPSVVASLIETSSREGTLEQDEYDIMATGSALYGRKYEFYSKVLTMSRDKDIYPEPEVFRPERYMNIDPAAAEYADPLSYTFGFVTSTSRPCAVIA*
jgi|Wolco1|18259|fgenesh1_pg.6_#_360	CYP5348-fragment6_WC02502.t1	50.57	176	CYP5348N1	34.6	289	89% to jgi|Wolco1|74046|e_gw1.6.454.1	CYP5348AD-fragment2	MIERLTAQALPCIIILFAVHYVCTHLLWTRTNGKLPPGPRPIPLLGNVHQLPTEYLEQRDPEEHFRLGWEPFIVFLDYGDLWKKHRRWVYGALNDKASLQAWQSVQRREVAVLLNSMNSNPDAYREHLGRYSSALIMETAYGHTVTSSEDEYVHIMNMSMKLTTQGESVAASTVDFIPILKYLPTWMPGADFKRKAQMARPIVRGAMKRPYYMVKALLASGSAKPSVVTSLLEESIRKGTLEEDETDIIFSGGAFYGRTSDD*
jgi|Wolco1|74047|e_gw1.6.96.1	CYP5348-fragment3_WC05147.t1	45.71	70	CYP5348Q2	51.43	70	71% to jgi|Wolco1|74715|e_gw1.6.720.1	CYP5348AD-fragment3	RVCPGRQFADISVWLAIACVIATMTISKKRDSNGNEITPEVIYTSGIVPHVVSFPCVILPRSKQAEHLIS*
jgi|Wolco1|138289|estExt_fgenesh1_kg.C_60322	CYP5348-fragment7_WC07263.t3	80.15	262	CYP5348F1	51.65	515		CYP5348AE1	MAYTALGIMFPFGIACISIIFTITIFGIRRWWAVQCYEYDRLNPPGPRPLPFLGNIHQVPMDYQYKAFTEWSKVFGDLIFLRLFRKAALIINSTQAAQDLLEKRGAKYSDRPYFILFSELIQFEPNVTIMPYGDQWRLHRKWIQASFQDRAALQSYEPIQARETNRLLRALIESPGDFTAHLKRYVATLMMEITYGHTVTNLDDDEFIQLADRAVSGTVEAGSPAAALVDFFPLLKHIPTWMPGAGFKRKAFEVREYVRQLQNVPFAKVRNAMAAGIAKPSLLRTLIQDSNVDGFLSPDDEYNIKGAGSVIYGAGTDTTVTVLISFVLAMVLHPDICQKAQAELDRVLGNGRLPELIDRDSLPYIDCVLKEVYRWNPPVPLCLPHKLTQDDEYRGFHIP…
jgi|Wolco1|86041|e_gw1.29.7.1	CYP5348AA1_WC05145.t1	44.48	353	CYP5348N5	50.42	478	new seq, complete	CYP5348AF1	MALQLYDVAVIPVIILVAVLWHYGNRQSYFKGKGLPPGPRPLFFIGNSHQFSPTYLQQQFAQWRLKYGDIIYATIFQKPVIILNSAQSAQDILDKKSSIYSDRPHTVLYDQILGWVADIAFMEYGERWKKHRKWAQSAYNDKVTLRTYRPVQTREVYALLSNFLNTPDEFHMHIKRYVAALIMETAYGHRISTTDDEYVRMADEALAVSTEAGSPGATIIDIFPILRYVPPWMPGASFMRHAIKARPLVEAAADIPYLNVKKAMANGTAKPSFVLSLLKDAVMKGKMTKEHEDDIKGLAAVLYGGKALYTSSVLLTFILAMTLFPHALQKAQEELDRVVGRHRLPDLEDRESLPYLDSLIKEVYRWNCPIPLAIPHRVMEDDEYREYHIPKGSMVIPNI…
jgi|Wolco1|74197|e_gw1.6.1080.1	CYP5348AA1_WC05145.t1	42.05	352	CYP5348N5	48.65	481	new seq, complete, 89% to jgi|Wolco1|86041|e_gw1.29.7.1	CYP5348AF2	MALQFRDVAVIITIVLVAVLLHYGNRQHYVKGKRLPPGPRPLFVIGNSHQFSPMYLPQQFAQWRLKYGDIIYATIFQKPVIILNTVESAEDLLDKKSSIYSDRPHTILYDQILGWVANMAFMEYGERWKKQRKWAQSAYNDKPTLRTYRPVQTREVYALLLNFLNTPDEFHMHIKRYVAALMMETTYGHSISAADDEYVRMADEAFAVTTEAGSPGASIIDIFPLLWYVPPWIPGASFMRRTIKARPLIEAATDIPYLNVKKSMINGTAKPSFVLSLLKDAVMTGKLTKEHEDDIKGLAVVLYGGKALHTSSVLLTFILSMTLFQYALQKAQEELDRVVGRHRLPDLEDRESLPYLDSLIKEVYRWNCPTPLAIPHRVMEDDEYRGYHIPKGSMVIPNI…
jgi|Wolco1|86069|e_gw1.29.34.1	CYP5348AB1_WC09060.t1	40.65	465	CYP5348N5	46.88	465	new seq, missing N-term, 87% to jgi|Wolco1|86041|e_gw1.29.7.1	CYP5348AF3	HQFSPTYLQQQFAQWGLKYGDIIYATIFQKPVIILNSAQSAQDLLDQKSSIYSDRPYTILYDQILGWVADIVFMEYGERWKKHRKWAQSAYNDKATLKTYRPIRTREVYALLSNLLDTPDDFGIHIKRYVAALILDTTYGHSISTADDEYVRMADEALAVSTEAGTPGATIIDIFPILRYIQPWVPGASFMRHVHKARPLVEAAADIPYLNVKKSLADGTAKPPLVLSLLKDAIMTGRMTKEHEDDIKGLAAVLYGGGTDTTSSILLTFIMAMTLFPYALQKAQEELDLVVGRHRLPDLEDRDSLPYLDSLIKEVYRWNCSILLAIPHRVMEDDEYRGYHIPKGSMVIPKIWYLFMMRDPSVFADPERFWPERFLEMSPNEAQQKNPINFIFGFGRRIC…
jgi|Wolco1|86049|e_gw1.29.49.1	CYP5348AA1_WC05145.t1	41.5	347	CYP5348R1	46.88	512	new seq, complete, 84% to jgi|Wolco1|86041|e_gw1.29.7.1	CYP5348AF4	MALQFHDVAVVLTIIFAVVLWHYGNRPSHVKGKKLPPGPRPLFFIGNSHQFSPTYLQQQLAQWKLKYGDIIYATIFQKPVIILNSVQSAQDLLDKKSSIYSDRPHTILYDQILGWVADMAFMEYGERWKKHRKWAQSAYNDKATLKTYRPIQTREVCALLSGFLNTPDKFHTHIKRYVAALIMETAYGHSISTADDEYVRMADEALVVTTEAGIPGATTIDIFPILRYVPPWVPGASFMRHVAKARPLVEAAADIPYLSVKESMANGTAKPSFVLSLIKDAIATGKMTKDHEDDIKGCAGVLYGGKGSVLLTFVVAMTLFPNALQKAQEELDRVVGRHRLPDLEDRESLPYIDSLIKEVYRYVPPCPWTSPIPHRVMEDDDYRGYHNPKGSMILPNIWY…
jgi|Wolco1|74380|e_gw1.6.1001.1	CYP5348AA1_WC05145.t1	44.25	348	CYP5348N5	50.42	480	new seq, complete, 83% to jgi|Wolco1|86041|e_gw1.29.7.1	CYP5348AF5	MALQLHVTAAIFAIVLAVILWHYDDRQNHVKGKKLPPGPKSLVFIGNSHQLSPTYMQKQLTEWKLKYGDIIYARLFQKPVIILNSVQSAQDLLDKKSSIYSDRPHTILYDQILGWVADMAFMQYGERWKKHRKWAQSAYNDKTTLKTYRPVRTREVYALLSGFLNTPDKFHTHIKRYVAALIMETAYGHTITSADDDYVRMADEALVATTEAGIPGATVIDIFPILRYIPPWVPGASFMRHAIKARPLVEAAADIPYLNVKQSMASGTAKPSFVLSLLRDSITAGKMTKEHEDDIKGLAAVLYGGKALHTSSVLLTFMLVMTLFPYALQKAQEELDRVVGRHRLPDLEDRESLPYLDSLIKEVYRWDCPLPLAIPHRVMEDDEYSGYYIPKGSMVIPNI…
jgi|Wolco1|78067|e_gw1.9.1013.1	CYP5348AC1_WC08995.t1	42.65	408	CYP5348N5	52.38	483	new seq, complete, 63% to jgi|Wolco1|86041|e_gw1.29.7.1	CYP5348AF6	MSSFQTSGLAAAVAALLFAALCRGLYRHLSAQRKRFPPGPRPLSFIGNSHQILSTYMQRRFAEWKAEYGDVVYARLFQKPVVILNSAQAARDLMEKKNAIYSDRPRTVLYDEIMEWDSGMLFMKYGDRWKKHRKWAQNAYNDKAALMSYRPLQRREVHTLLSGLLDAPDQFEGHIKRYFAALVMETAYGHTIASVDDFYVRMADEAVSATGSTGAPGASLIDIFPFLRYVPPWLPGAGFMRRAYKIGQLVKATNHIPYENVKNAMNEGTAKPCLVSSLVRDATAAGLLTAEHEEDIKGAAGILYAGADFATLASFILAMMIYPDVLKKAQEEIDRVVGRSRLPDFEDRDSLPYLECLVKETYRWSCPLPLGIAHRVMEEDHYRGYYIPKGSTIIPNVWC…
jgi|Wolco1|83915|e_gw1.18.232.1	CYP5348AA1_WC05145.t1	43.68	348	CYP5348N1	50.72	483	new seq, complete, 65% to jgi|Wolco1|86041|e_gw1.29.7.1	CYP5348AF7	MLSFRTSDLAAAVAALLLVALCRGVYRRHQGTQKKHLLPGPRPLSFIGNSHQIPSTYMQRRFTEWKAEYGDVVYIRLLKNPVVILNSVQEARDLLDKKSAIYSDRPRTVLYDEIMGWDSGLVFMKYGERWKKHRRWAQNAFNDKAALRSYLPLQQREVHTLLSGLRDTPGQFAEHIKRYFAALVIETAYGHTIASLDDFYVRMADKAVSATAETGAPGASLIDLFPFLRYVPSWLPGAGFMRRAIKIGQLVKATNHISYENVKNEMNEGTAKPCLVSSLIRDATVAGILTSEHEEDIKGVAGILYAAATDTSRSTLLSFFLAMVIYPDALKKAQGEIDRVVGRSRLPDFEDRDSLPYLECLVKEAYRWSCPLPLGIAHRVMEEDDYRGFYIPKGSTVIP…
jgi|Wolco1|153387|gm1.6332_g	CYP5348-fragment6_WC02502.t1	41.51	106	CYP5348N4	37.45	235	69% to jgi|Wolco1|83915|e_gw1.18.232.1, remove non-matching piece	CYP5348AF-fragment1	MLSLQTSGLAAAAAVLLLVALCRDLYRRYEGMQKRHLPPGPRPLSFIGNSHQIPLTYVQRRFAEWKAEYGxxxxxxxYSDRPRTVLYDEIMGWDSGLVFMKYGERWKRYSKWAQNAFNDKAALRSYRPLQRREVYTLLLGLRDTPDKFSEHVKRYVAALVMEMAYDHTIVSLDHFYVRMADEAVSATAQTGAPGSSVTDLLPFR*
jgi|Wolco1|68350|e_gw1.3.1677.1	CYP5348AA1_WC05145.t1	39.24	344	CYP5348N2v2	44.07	329	83% to jgi|Wolco1|86049|e_gw1.29.49.1 , 2 indels	CYP5348AF-fragment2	PPGPKPLFLIGNSHQFSSTYMQQQLAQWKFKYGMLHIGDIIYASLFQKPVIILNSVQSAQELLDKKSSIYSDRPHTILYDQILGWVAHMGFMKYGERWKKHRKWAQNAYNDKETLKTYRPVQTREVYALLSGFLNTPDKFHTHIKRYVAALIMETAYGHSITTADDEYVRMADEALAVTTEAGIPGATIIDIFPILRYVPPWVPGASFMRHALKARPLVEAAADIPFLNVKTSMANGTAKPSFVLSLLKDAITTDKMTKDHEDDIKGLAAVLYGGKALHKAQEELDCAVGRNRLPDLEDRESLPYLDSLNPDHRLHIQLAHHFNVAGTWG*
jgi|Wolco1|86056|e_gw1.29.67.1	CYP5348AB1_WC09060.t1	52.94	102	CYP5348Q2	61.76	102	new seq, fragment, PERF to end, 62% to jgi|Wolco1|74197|e_gw1.6.1080.1	CYP5348AF-fragment3	MARDPTIYTDPKTFRPERFMEMDPEEAELKDPRQFVFGFGRRVCPGRNFADANVWLAIACITAVFDIRKSRDADGAEITPEAYFSSGFVSHPHAFVCDILPRP*
jgi|Wolco1|68708|e_gw1.3.1850.1	CYP5348-fragment1_WC09066.t1	44.23	104	CYP5348U1	47.52	101	59% to jgi|Wolco1|74380|e_gw1.6.1001.1 C-helix region	CYP5348AF-fragment4	STVGDVVYIRLFKNPVVILNSVQGAHDLLDKKSAIYSGRPRTVLYDEMCHGVGLWLKFMKYSERWKKHRKWAQNVFNDKVALRSYLPLQQREVYMLLSVLRDTPGVEGKDGAGS*
jgi|Wolco1|138265|estExt_fgenesh1_kg.C_60290	CYP5348AB1_WC09060.t1	44.2	500	CYP5348N2v2	51.42	494	new seq, complete	CYP5348AG1	MSHASSLLLALLVYLAWSWWSKNTSNRRLPPGPRPIPFLGNVHQLPSEFQHKTFSEWGKQYGDLVFAQLFQSKAIIVNSLRVAQDLLERRSAVASDRPPMSLLNDVLGWDSDFGFMRYGERWRMHRKWTHLAFETQAALQSYAPIQYRERAKLLSALLKHPKDYREHIERFAAALIMEVAYGYTLVSDDDEFFRRTRHAIQLTVDVGSAAASLIDFFPILKHVPAWLPGAGFMRDALAARKAVREHIDIPYDAVKNDVISGQAKSSFVSALIAQHLKDDTLTPNIEEDIKGGASGLYIAAAETTATVLTTFILAMVLHPKVYKKAQDEIDRVVGNSRLPDLGDRDSLPYIECVIKELFRWNSPTPLGLPHALTENQEYNGYSLPGGATIFTNIWQMTQD…
jgi|Wolco1|92865|estExt_Genewise1Plus.C_1_t10220	CYP5348AA1_WC05145.t1	42.94	340	CYP5348N2v2	47.2	483	84% to jgi|Wolco1|138265|estExt_fgenesh1_kg.C_60290	CYP5348AG2	MSHALSLLLVPLVYLAWSWWSKNSDRRLPPGPRPILFLGNVHQFPAEFQHKTFSEWRKQHGDLVFARLFQSKAIIVNSLCVAQDLLEKRSAVASDRPPMIFLNDVLGWDSDFGFMRYGERWRMQRKWTHLAFEKQAALKSYSPVQYRERAKLLSALLKHPKDYREHYQRFAAALIMEITYGYTLVSDDDEFFRRTQHAIQLTLNVGGAAAASLIDFFPIIKHVPAWLPGAGFMRDALVARKAVREHIDIPYNAVKYDVISGQAKSSFVSSLIAQHLKNDTLTPYIEEEIKGSASGLYIVLTTFILAMVLHPDVYKKAQEEIDQVIGHSRLPNLEDRELLPYIECIIKELFRWNPPSPLGLPHSLTEDQEYNGYNLPGGAIVFTNIWQMTQDTEFYPEPE…
jgi|Wolco1|97631|estExt_Genewise1Plus.C_2_t60067	CYP5348-fragment1_WC09066.t1	96.45	310				ortholog to fragment1, complete	CYP5348AH1	MIFEIAEVQLLLIFGIVAFCCLAYKRRRNAQLRLPLPPGPKRMPLLGNVHQLPVKHQHITFASWAHEYDLIYFELFHNPMLVLESIEAANDLLEKRSAIYSSRPHATVLLDFMGWDSMISFMPYGATWRMHRRWFQTSLHTNHVIANYQSLQCREAHTLLVGLLDTPAAFMSHINRFSVAMSMEIAYGQAATPANNEFIEEVDALMTAVGEAGSPAASLFDLFPVLSYLPSWMPGAGFKGRFTQLRRTLNSLVEASRGLLNNDQETTTTTPSFVQSLLEEAVGSESNRAEIERQALGAGIAFFGAAVDTSTCVLSTLILALVLHSEVLQKAQEEIDRVIGTSRLPNFNDRSSLPYVESILQEVYRWNPPGPLGVPHKLISDDEYRGYRIPQGTTVIANI…
jgi|Wolco1|136424|estExt_fgenesh1_kg.C_2_t20286	CYP5348-fragment2_WC09067.t1	99.25	266				ortholog to fragment2, missing N-term, 61% to jgi|Wolco1|97631|estExt_Genewise1Plus.C_2_t60067	CYP5348AH2	MHQLSMHHQQVMFSKWAQKYGDVIYLQFFHNPVVVLDSTKAANELLEKRSAIYSSRPHATVLVDFMGWDTQTAFMPYGPTWRMHRRWLQNLLQARTISVKFRDLQYREANKLLFRLLQAPDGFLSHIRRFSAEMVMEMAYGHTATTSEDVTFIRGVETLMASLIEAEAPGATMFGLFPSLSRLPKWMPGAGPKRRFAKIRETLDDLMEASKVLVESEKAKGNSKPSFVTPLLEEATKNEPRREELEYQALGAALTLFGATIDTSTSVLSTLILALLLHPAVLRKAQEEIDRVIGTTRLPDFDDRPSLPYIECIVQEIYRWNPPAPLGLLHKSIASDIYRGYYIPKGTTVIANIWSMARDPNLYPDPEVFRPERFLEMDEKTAAAADLRKFVFGFGRRIC…
jgi|Wolco1|64378|e_gw1.2.2090.1	CYP5350G1_WC06071.t1	50	78	CYP5348Y2_Hebeloma_cylindrosporum_h7_v2.0_(71520)Hebcy2	48.15	108	51% to CYP5348C3 PpCYP020, N-term, 55% to jgi|Wolco1|97631|estExt_Genewise1Plus.C_2_t60067	CYP5438AH-fragment1	MTLTTQLGIAISVLALWYILRRRDTAIKRALPFPPGPPPKPLIGNVLQIPIDYQQFVFTEWAHTYGDLIYLRIINKPLLVLSSAKAAFDLMDKRSAIYSDRPHATIWEDL*
jgi|Wolco1|65845|e_gw1.2.2638.1	CYP5348AB1_WC09060.t1	49.72	545	CYP5348N2v2	38.52	540	new seq, complete, 47% to jgi|Wolco1|97631|estExt_Genewise1Plus.C_2_t60067 2 indels	CYP5348AJ1	FILAASIGVAVLLCRLFLRASIRRTSSLPPGPKRLPLVGNVHQLPIHHQHPKLAEWANQYGDMIYLQVFHKPLLVIDSVNAAIELMEKRSAKYSDRPHATRLYANWLSTDSDNISSMGWDGTAGLLPYGDTWRMHIRWFQSFFREKNIPEAYHSMQLCETQRLLAGLLRAPEAFLSHIVRFSSNMVTEIAYGIPPNEEFSKLMSELNAASVEAGAPTATLFDLFPILSHIPSWLPCAGLKHRFTDMNKVMKRLQALTYDLLQRKEVCSQAFFVVSLMEEAAGKQGIRQEVERQAVGAVLQLFAVSNRFPNPQTTSVLTTFMLAMMLHPETFWKARAEIDQVIGNSRLPNFNDRTSLPFLEWVIKETYRHVTFGLNVCVTGIPHRTSNDDIYGTYYIPRG…
jgi|Wolco1|65068|e_gw1.2.1281.1	CYP5348AB1_WC09060.t1	48.14	484	CYP5348N2v2	47.07	512	new seq, complete	CYP5348AK1	MSSLLANAYALAPLAAAALFCYLASKLLNSSRRSHSLPPGPKRLPLLGNIRQIPLHHQYITFAEWANRYGDVVYAEVFGKPLLILNSVKAALDLLEKRSAVYSSRPQATVLTDWMGWDSSIAFMPYGETWRMHRKWFHSFFEVRDVSPDYRYLQRREVRNLLAGLLESPSQFMTHIKKYSAAIVMEMAYGHTATSLDDDFIQMAETIMTTTQQAETPAATALDLFPILAYTPEWMPGAGFKRKFKHGGRMLKTMMDTTYKLVKNNMATGNAKPSFLAYLLEESAKYEDRVQEMERHANGAGVTLYAGEARSTCVLSWFLLAMVRHPHVWRRAQKEIDEVVGSGRLPDFDDRPSLQYVECVIQEIFRWNPPVPLAMPHQLIADDEYRGYHIPNGSTVMAN…
jgi|Wolco1|136428|estExt_fgenesh1_kg.C_2_t20290	CYP5348-fragment2_WC09067.t1	49.25	266	CYP5037B	42.72	426	new seq, missing N-term, 53% to jgi|Wolco1|97631|estExt_Genewise1Plus.C_2_t60067	CYP5348AL1	MDSALDLLEKRSAIYSDRPCAAVAVDIMGWDTLTSLIPYGPIWRMHRRWFQGILNERHVTEKYQHIQIREAHRLAFQLLDSPGEIMKHIRRFSAYIVMDIAYGHTGSSKDDEFIAIAEEVMSAAVEAGTPAANLYNFIPILAYVPSWVPGAGVKRKFKHYRKLLQHLVDQSRRFVNHDKTIADGKPPLIVSLLDEAAKNEEDRARLEHHVLGAGVSLFGAILDTSSAVLSSFILAMVLHPEVARKAQREIDEVVGGARMPTFDDRKSLPYLECVMKEVYRWHPMLPLGVPHKLMVDDEYRGYHLPKAATVIPNVWAMSRNPAIFPDPDAFRPERYQDISIGNAVEADLRRMVFGFGRRLCPGRYLGDSNVWLIAATLLATFNFERLRDSTGREIIPAVK…
jgi|Wolco1|66883|e_gw1.2.3077.1	CYP5348AA1_WC05145.t1	62.07	58	CYP5348N3	42.03	138	probable pseudogene fragment, EXXR defective	CYP5348-pseudogene-fragment1	LSAFILTMVLNPEVLHEAQVEIDEVVSKERLPDFNDREKSLPYLECIIREVYQYSPPFPLGKFNMIRVEISTDVISGLIYHLISNDQYHGYHILQRTVAAPNMWSVPALYGTHNCHVHDKTNRAMSHNPQWYPNPEVFCLE*
jgi|Wolco1|97657|estExt_Genewise1Plus.C_2_t60120	CYP5348AB1_WC09060.t1	45.93	246	CYP5348N1	40.32	253	C-helix to EXXR, missing I-helix region	CYP5348-pseudogene-fragment2	MGWDALSSTLPYGPMWRMHRRWFQSSFLAKHVFANYRPLQTRTAHRLLLGFLKYPEEYMAHIRKFSANLAMEIGYGHVPDDHFTNLVREVVETAVAAAPPPSSSFDLFPFLKYVPDWVPGAGFKRKYTRIRKVVHELHERSPGLLKDSEARHHQLSALSFFMLAMVLYPEVFQKAQAEIDRVIGRERLPDFGDRDSLPYLECVIQEVYRCVILNNLFVA*
jgi|Wolco1|79135|e_gw1.10.845.1	CYP5037BA1_WC02512.t1	34.04	426	CYP5349A2	48.84	430	ortholog	CYP5349E1	EAYYTWSSLIHIGAVVSLPVFGQDVIIVNSIEAATELLDARRNFACRPRWPMADLLGRQRSVGFHRYGERLKKLRKILHASLSSSVVTSTWSARLEAQSISLCKALLCNQQTVNVVVEDNMQDHIINYIYGRRPTPEYTQLLKQVMHETGVALQPGRWLVNFIPALAWIPAWTPGAAFQRWAREARESLVALTHQPFHRVQVDMLDGVSTSSFVKRSLESLSNPSSVEDREIVMDAAGSFMTAGIDTLVSIIQTFLAIMVRHEAVQNRAYQEIIEVVGTHRLPGLEHRGSLPYVDAVIQEVFRFNPPIPLLSRSNIEEDGYDGYRIPQRSWILGNLWGILHDETRYPDADQFVPERFIPSDGTSKPLDPRSIVFGFGRRRCPGVHFAEMLVYLIVARLL…
jgi|Wolco1|76894|e_gw1.8.1298.1	CYP5350A2_WC08780.t1	57.95	88	CYP5350B3v2	57.47	87	I-helix to PKG	CYP5350-fragment1	ILTFVLAMVVKPEVQAKVQAEEDSVGRPDLHSSISDKLSLPYGRSLITETSRWIPAVPLGLPDCLCQGDVYKGAYMQKGSIVMSSVWY
jgi|Wolco1|160601|estExt_Genemark1.C_1_t30112	CYP5350F1_WC04773.t1	97.81	320				ortholog	CYP5350F1	MSDPMIAKILKGVDDFAEVSVPGTWAVDFLPQLQYLPQWLPGTGFLKVAEKMRKDGLDAAWGIYDWCKQSTFQDSAITPNLCSRILTESDGALSKQDESDLVFSATMIMGGGTDTNISTMQTFILAMIHYPEVQKLAQAEIDSVIGPNHLPTIRDKPSLPYVRSVIAEVFRWNPAAPLAVVHSMSEEDVYNGYYLPNGSIVVPNVWHMTHDPEHYPEPMEFKPEWYQYDDAQMAKVMGLGFGFGRRVCPGSHFAEGTIFAMVSTILACCNITPARDEYGNAILPEIEYSTGTIAFPKEFRFNMEPRSSKVEAMLHQMVAA*
jgi|Wolco1|57265|gw1.1.3537.1	CYP5350F2_WC04770.t1	89.66	387	CYP5350B2v1	47.45	470	ortholog, missing N-term, 1 indel	CYP5350F2	LPPGPAPLPIIGNTLHIPQVHPWLTYSKWAKTYGDLIHLDVLGQSIIVINSSEIANDLLDKRSSKYSDRPRLATGYNQVFVMRGYDNEWRRRRKIVTQGFSQAKIPNYFSLQELAACKLTLDLIDDPTHFVNHVKFHTISITARVTYGYDVKDLSNPLVAKILKGVENLSEASVPGTWAVDFLPQRESTRMPHGISIIGANKARYDSLQALHSSQTYPLSKLNNTAITPSLCSKVLTESENALSKEGESDLAWSANMIMGGGTETNISTTLTFILAMVLYPEAQKRAQAEIDSVIGPNHLPTIRDKPSLPYVRSVIAEVFRWNPAAPLAAVHSMSEEDVYNGYYLPKGSMILPNVWHMTHDPEQYSEPMEFKPERYQYDDAQMTKVMSLGFGFGRRACP…
jgi|Wolco1|139633|estExt_fgenesh1_kg.C_100257	CYP5350F3_WC08786.t1	95.04	242				ortholog	CYP5350F3	MGKYIWQVSKHCDVFISIGEKCPPFPGDIIHLDVLGKSLIIINSEEVAKDLLDKRSAKYSDRPRLVMAADLAGFDRFFVLQPYNDQWRSRRRIMVQGFGQTNIIAYRGIQEAAARKLASSFIDDPNNYVSHIKLNIASSIVRATYGYDAKHLDDPMIANPLKSIQNFVEASVPGTWAVDFIPQLRYLPSWLPGTEFMKVAKRMRQDGYNATWNTYLWCMNNLETSVLTPSLCASVLSNTEDALSKEDEADLAWSASTAMGGGLDTTTSVILTFILAMIHYPEVQKRAQAEIDTVIGTDKLPTISDRLSLPYVRSVIAETFRWQPPDPLSMVHSMSEADVYNGFNLPNGSMVIPNVWHMLHDPCQYPEPMIFKPERFGDDDAQMARAIRLTFGFGRRACP…
jgi|Wolco1|106695|estExt_Genewise1Plus.C_10_t20260	CYP5350F4_WC08782.t1	95.29	85				ortholog, missing N-term, several indels	CYP5350F4	MSARGRHRLPPGPTLLPLIGNALHVPQDYPWLTYSEWANIYGDIIHLDVLGKSLIIINSEEIAKDLLDKRSAKYSDRPRLVTGFDRFFVLQPYNDQWRNRRRIMAQGFSQTNIGAYHGIQEAAACRLVSSIIDDPNGYVSHIKLNIASIIVRATYGYDAKHLDDPMIAIPLKSMQNFDEASVPAVRYLPSWLPGTEFMKVAKRMRQEGYNATWNIYLWCKKNLGTSVLTPSLCASILSNTEDTLSKEDEANLAWSASTAMGGGLDTNMSIILTFILAMIHYPEVQKRAQAEIDTVIGTDKLPTISDRPSLPYVRSVIAETFRWQPPVPLCVVHSMSEADEYHGFHLPNGSMVIPNVWHMLHDPRQYPEPMAFKPERFRNDDAQMARAIGLAFGFGRRAC…
jgi|Wolco1|133102|estExt_fgenesh1_pm.C_80054	CYP5350G1_WC06071.t1	94.76	420				ortholog, 1 indel	CYP5350G1	MSSSGIAHIGAALGGIALLRYSLGTSLIFAIALSLPPGPSPWPVVGNTFQIPMKHAWLVYSEWAKTYGDIIYLNALGQRLVVINSTNIAKDLLDKRSSIYSNRPRTTMAGELCGYGEVSGFRQHDDIWKRQRRMMSHALNQSSLSDHYAIQEIEAQRLVLNVLNNPDSLVHQTKLRIGSIILHVVYGYAAKSENDPFLVKPLKMLDNFVEATVPGAWLVDIIPPLKYIPKWVPGAGFQKIAASWRQLLWESAWEPYLWCKANYENGTDNRSFIATNLAVHESNLSSKDEETLVWGAITVMGGGLDTNMSTVLTFFLAMLRYPEIQVKACAEIDTVIGADRLPSITDRLALSYIRALITEVYRWNPAVPLGIPHSVTQDDTYEGMYIPEGSIIMPNVWHM…
jgi|Wolco1|83201|e_gw1.16.91.1	CYP5354A-fragment1_WC04233.t1	90.78	206				ortholog, missing both ends	CYP5354A-fragment1	WAVSIMDYGETFKRQRRYLQQNFRKQSLSNYHHIQTQEVHRLLNDLLVDPDNHAAHLKRLSGGIIMRIAYGHQVLSRDDHFIGIAEKGVLTIEAVGAIGAHIVDFVPWLRHIPDWMPGAGFKRLPPGTREDLYNFLHLPFEQVKAQMASGTATQCYTTTLMEETRGDDEEGVRSTAAIIYAGDLTSLKTQTLSAINTAILVLAANPVIQARAQAEMDVVVGSDRLPTFSDRERMPYMQCIISETFRWGATTPVGVPHRLCEDDYYRGYYLPKDSMIIANAWGMLHDPRVYPDPERFNPDRFLEGEGRTPQPDPRGPAFGFGRRQAHT*
jgi|Wolco1|37810|gw1.16.163.1	CYP5350G1_WC06071.t1	53.62	69	CYP5354A2	72.86	70	N-term	CYP5354A-fragment2	PPGPKPLPVIGNLSDIPSEAAWKVFKQWGNTYGDLTYFHTFGREVIVINSAAVAHELLDKRSAIYSYRPF
				CYP5354A2 PpCYP131	66	404	Joined fragment1 and fragment2	CYP5354A4	PPGPKPLPVIGNLSDIPSEAAWKVFKQWGNTYGDLTYFHTFGREVIVINSAAVAHELLDKRSAIYSYRPFxxxxxxxxxxxWAVSIMDYGETFKRQRRYLQQNFRKQSLSNYHHIQTQEVHRLLNDLLVDPDNHAAHLKRLSGGIIMRIAYGHQVLSRDDHFIGIAEKGVLTIEAVGAIGAHIVDFVPWLRHIPDWMPGAGFKRLPPGTREDLYNFLHLPFEQVKAQMASGTATQCYTTTLMEETRGDDEEGVRSTAAIIYAGDLTSLKTQTLSAINTAILVLAANPVIQARAQAEMDVVVGSDRLPTFSDRERMPYMQCIISETFRWGATTPVGVPHRLCEDDYYRGYYLPKDSMIIANAWGMLHDPRVYPDPERFNPDRFLEGEGRTPQPDPRGPAF…
jgi|Wolco1|109544|estExt_Genewise1Plus.C_170097 plus WC06863.t1				CYP5357A1 Ganoderma lucidum GL05653 P1.1	43	452	joined from two species of Wolfiporia, 100% in overlaps, still missing N-term	CYP5357D1	MLFKHNTARFPGPKAYSLVGNILVPGKIHLRLAELTEKHGTIFSLRILWTSILVINSVSVARSLLETKSSTYWNSSLPKIVELAGINRGIAFQTDPDQFKTARKLMHLVLSHRQLEQYESVIDQHVNSFINNLLSTPERFIQHMHNVVAGISLEISHGYKIQGPQDPFVEMADTYIKNFSMATDQSAFIVNRMPILAMLPKFLPGMTFKKQAAAWRAQFTELAERGYTVALKRIKSGTYKPCMISKALTEHAGEFDPELIKYTATQVYTGGADTSLSVLSSFFLAMTLYPRVQEKAQLEVDQLLGVNRPPSFSDCEKLPYTRSLMREVFRCFPPIPLSEVAGRDDIHEGYHVSKGTILFINIWAILHDKSVYGDPDDFRPERWLSENLIDRESDSMDIA…
jgi|Wolco1|109544|estExt_Genewise1Plus.C_170097	CYP5357-fragment_WC06863.t1	95.35	86	CYP5037B81_WC02957.t1	38	286	ortholog, 100% in overlap, mid to end	CYP5357D1-fragment	MATDQSAFIVNRMPILAMLPKFLPGMTFKKQAAAWRAQFTELAERGYTVALKRIKSGTYKPCMISKALTEHAGEFDPELIKYTATQVYTGGADTSLSVLSSFFLAMTLYPRVQEKAQLEVDQLLGVNRPPSFSDCEKLPYTRSLMREVFRCFPPIPLSEVAGRDDIHEGYHVSKGTILFINIWAILHDKSVYGDPDDFRPERWLSENLIDRESDSMDIAFGFGRRACPGQRLAEKLVLTVIASTLSAFTITPTIDHDGKPIIPSAEYTDGTITFPRTFACEIRPRKPL*
jgi|Wolco1|92902|estExt_Genewise1Plus.C_1_t10259	CYP5362B1_WC00942.t1	98.59	71				ortholog	CYP5362B1	MVLQMLAALVVFTGCVFWISTKRRDRRLPPGPCGRPLLGHYGMLPKTNIWTYFHALSKQYGNMFRIRVLGHDIVVVGSFDAADALLHKQSNRYSNKPRRRMGELSGLTATLPFMDPGPLFQNARKLFRQELGPRALTQYYHDIERTARSYAQTFVSDPNCECLEHNIDRSMGVLFMKVASGYVVNDDDDDRVLAPVKQLADFAADVLGGMYSIIDRIPLLSALPLWAPGTELLRLAESWRKRLHQIADANAERVREELTSGSPSTSFMGNLYSNSEEFNFDEEQFEFIAVTMTAGGMLPLQSASLTFLTAMARYPGIQKKAQAEVDRVLGGNRLPLMSDRQDLPYVSAIILEVLRWVPLAPLLARNVLEDDEYEGYLIPKGATIVANNWSITRDPKIYP…
jgi|Wolco1|128040|estExt_Genewise1.C_170108	CYP5363D1_WC06865.t1	98.15	433				ortholog, missing N-term	CYP5363D1	MYLSVLHKRYGELFTFTMPRWGRSIVIHRPEWLEHMRKYDGTIYGKGDVSLSIFKEFPGPVSAFGSEGQEWRMSRRVMRPIFITQSFDVDVSRAMSEIVPVAKELLMNASMINQPIGFNNFYGRVAMVIFCKMALNYETDLITSNPACLFKPNTLVDSVLALNSISSGRLYNPFWRFTEKFDRIGRDFDSHRKELYKIIDHIVHTRKQDYTLHKSNEHHNDFLSTLLADDYAQDPEILRDTLVTLLFAGKDNVQNALSWSLHELSRSPVDWIGQMRAEALSRDNLDGIIKYGDLEKFPVHMAVFYETLRLWPGVPKNARIALKDDVIPSFPGSVHGPIRVAKGDYILWSDYAMMREEKVWGPEANVFNPGRHLNGEGKFVKPPSPKFHAFGAGSRACPG…
jgi|Wolco1|137630|estExt_fgenesh1_kg.C_5_t10067	CYP5365G1_WC06936.t1	96.29	485				ortholog	CYP5365G1	MPAVHSYVLSILYAIALVVTAALYRFTQPPAQLRHIPRIPVWQLCVSYLSGEVEEQRVKRILLPFANKHRADIVLVWCFGEWMVHIVDSKVGRAIMENRSLKKQQPPAHMLFWQLTGRENIFFSDGAQWQRHSRIFKAALQRTAPMEQFAALARRLCALVGDGGRVCWNDLAHRFTLDAVGTTVLGYDFEALGRPEGSLITLYNRVMAAVADPLYVFVPAMERWRPRRQVRKELDMLVAGLSEIMAAKKADPGDDVITYMYEEPELTYKELRDNTIVLFMAGHDSTAGSISSLIFLLGLYPDVQARARAEVTSVLRPGEEVRAEHFTQMPYLRAVLLESLRFNNPANVTLPRVADVPVQAGALTIPPGTPIVLNMSAVLHNARLWRDPLVFDPERFLGA…
jgi|Wolco1|71781|e_gw1.5.387.1	CYP5365G1_WC06936.t1	58.53	463	CYP5365A1	47.9	453	ortholog	CYP5365G2	MYRLIRPPRALRGIPQVPVWRLCISYLLGEIEEKRTKRILLPFALRNHTDVILVWLKQQPPQRMLFWRFIGKENIFVSEGEQWQKHSRIFKAAIQRTAPMEQFTYLCKKVCTLIGDGGRVRFNNIAHCFTLDAVGTTVIGHNFEALDKPGGSFIRHYRRVMAAIADPLYVFIPVMEKWLPRHAIRRDVDALVDRFHALLSEKKGDPGNDMLTFMLEEPNMTDTELRDNAIVIFMGGHDSTAGAISSLILLLGLHTAVQDRARAEILSILRAGEEIRAEHFANMPYLHAVIKEAMRFNPSSNFTLPRVADVPVQVGHHLLPPSTPVILNLCAIMHNECLWDSPSVFNPDRFLNDGEALKDDNWFPFGHGPRQCPARNFALLEQRMIAISLLREYTWSVPK…
jgi|Wolco1|132148|estExt_fgenesh1_pm.C_50034	CYP5365G1_WC06936.t1	59.61	463	CYP5365A1	48.56	451	new seq, missing N-term, 1 indel	CYP5365G3	MSLILHRTTQPPPQLRDIPRIPVWPLLLSYISGEVEERRVKRLLLPFARQHQADIVLLLKQTPPADMLLWRFTGRHNVFFAEGEQWQKHSRIVKAALQRTNPLEQFAHLCSRLCGLIGSGGRVRWNDLSHRFTLDAVGTTVLGYEFEALDKPEGSLITQYHLVMSAISSPLYVFVGSLEQLLPRHKVRREVDALVDKFFAILAAKKTNPGNDIITFMLEEPNMTDQELRDNIVILFMAAHDSTAGTMSSLIYYLGKYPEVQSRARAEVNLILRPGDEVMVEHLSQTPYLRAIIFESMRLNNPANVTLPRVADVPVNGLIIPPETPIFLNMCAVLHNERYWEKPSSFNPERFMDGDTRADEGNWTPFGLGPRQCPARKFSLTEQRFLTAMLLREYEWTIP…
jgi|Wolco1|129392|estExt_Genewise1.C_260135	CYP5732B1_WC09016.t1	98.89	359				ortholog, missing N-term	CYP5732B1	MIVLNDIADINELLVKRSGNYSSRKQLVYAGKYRSQDKRLVLLPYGALLKRQRAAVFQMLNARVVGAYEGIQERGAMKLLSDILKNPTRAYMSVKWYVAETLLTLVYDKTFDNEQDLRTLLHILETFVQDMHPAQHLVDTLPILDWLPEILAPWRAEARKKHTYEITFYSRLLQEVKERMNKGESLECFASRLWEDAEKNGLDKISMAYVAGSAFEAGTDNTAGTILWFLVAMLHNPDTMRKAQAELDRVLGPEGYIPPSFKNLQDLPYCVALVKEVFRWMPVAPVGSPHSSLNDDTYQGYRIAANTTIVANIWAVHHNEKDYPDPFTFRPERFVPAVDSKVEMEHLNEGHYGFGFGRRACPGQYLASKSVWIGIVHLLWAFDISPPIDEYGTAILPDT…
jgi|Wolco1|72277|e_gw1.5.1202.1	CYP5732B1_WC09016.t1	85.33	150	CYP5065NS	52.76	199	45% to CYP5732A1 , 87% to CYP5732B1, I-helix to end, 77% to WC00535.t1 (CYP5732B2-fragment2)	CYP5732B-fragment1	MVHRGSSPISVAGSAFEAGTDNNPATVLGFLVVMLHNPDIMRKAQTELDRVLGPEGYTPPSFKNLQDLPYCVALVKEVFRWMPVAPVGSLYLSLKDDTYQGYRIAASTTIVANIWAVHHNETNYPDPFTFRPERFIPAADGKVEAEHLYEGHYGFGFGRRACPGQYIASKSVWIGVVHLLWAFDISPPIDEYGAAILPDTTAVRDGLTA*
jgi|Wolco1|25048|fgenesh1_kg.5_#_65_#_isotig07274	CYP5906Q2_WC00694.t1	66.09	519	CYP5906A1_Fibroporia_radiculosa_TFFH_294	55.68	537	ortholog	CYP5906Q3	MILLCLAALLTLFLVKRVSNGHTLAEVPGPRMPSWLFGHGLQLQKAPVGAMYNRWAQRYGPTYKIGGAFGTLKLVLGDPKGAAHVLSSSNFVRPAAGRRMLVQFFGESLFSTEGDEHRRQRSVLNSAFTLASVRDVSNVIFDLAKNLAITWEEELDKSTEETGQIIEITGPIHRVALDAISMTAFAYDVGNSDHSIPELISKISNVPQSPVTLLASALADVLPVLTRLPSPMKEWTTMLRTELGRIADEVWSQAQESSGPMFHSKLLDSMNGAEEIHGVEMSRDRAIAQIVGVLFAGYETTANVIGECLYELARCPQVQEKLRKELVQFISKTGREPTFDDLFIGTQLPYLDAVTRETLRTKAVLMVIAREAVEHDKIPLLFPTHGVGSPYVLVNPGQI…
jgi|Wolco1|134167|estExt_fgenesh1_pm.C_140020	CYP6005A10_WC09716.t1	95.66	1061				ortholog, 2 indels	CYP6005A10	MTSRLSRFSTYTSSVENDFSRAEHDATAHAEKLLQSFRDQIKSGGTISWDLQTVSALLDVLKHPDGIDDRKMLLEHILVFLSNHADTAFGQTLSNATVELLYNDLAHPPETYVGERYSWRTADGSNNNMSVPDMGKAGTPYARSVQQTHPLPTNELPDAGLVFDTLLRREAFVKHPAGLSSMMFSFAALVIHSVFRTKHNDVSINETSSYVDLAPLYGNDQAAQDKIRVRDGRGLLHPDTFAEDRLLLLPPAVCVLLVLFNRNHNYIARMLLQLNERGHYVDPASLSADDPQRSSVLLKQEEEIFQTARLCNCAWFASVVFSDYFSAILGLVRQGNSWSLDPFGEIRQKDHTLFERGRGNVCSVEFNCLYRWHATTSVQDEKWIEQQFKQIFPNKTWDG…
