# Supplementary material for: Genomic and Transcriptomic Insight of Giant Sclerotium Formation of Wood-Decay Fungi
Source: Front Microbiol. 2021 Oct 12;12:746121. doi: 10.3389/fmicb.2021.746121 (PMC8546338; doi:10.3389/fmicb.2021.746121)
Supplement: Supplementary file 9 [file Table_9.XLSX]

## Sheet: Sheet1
Supplementary Data 9. Genes that may regulate the formation of sclerotium obtained by alignment
SQES ID	Reference gene	Scores	EP	MYC	IP	Similarity	EP/MYC	IP/MYC
WC00149.t1	AY372191.1	73.2	58.1866	87.9128	469.824	29.18	0.661867	5.3442
WC05656.t1	AY372191.1	77	4.2007	13.1897	8.9715	26.64	0.318483	0.68019
WC04978.t1	AY372191.1	70.5	17.5446	20.3145	29.9093	30	0.863651	1.47231
WC08005.t1	NM_001111464.1	37.4	315.161	41.4042	16.1278	27.36	7.61181	0.389522
WC00149.t1	AEE81879.1	73.2	58.1866	87.9128	469.824	29.18	0.661867	5.3442
WC08005.t1	AEE81879.1	37.4	315.161	41.4042	16.1278	27.36	7.61181	0.389522
WC05656.t1	AEE81879.1	77	4.2007	13.1897	8.9715	26.64	0.318483	0.68019
WC04978.t1	AEE81879.1	70.5	17.5446	20.3145	29.9093	30	0.863651	1.47231
WC00149.t1	NM_001111464.1	73.2	58.1866	87.9128	469.824	29.18	0.661867	5.3442
WC05656.t1	NM_001111464.1	77	4.2007	13.1897	8.9715	26.64	0.318483	0.68019
WC04978.t1	NM_001111464.1	70.5	17.5446	20.3145	29.9093	30	0.863651	1.47231
WC00149.t1	AB058679.1	73.2	58.1866	87.9128	469.824	29.18	0.661867	5.3442
WC05656.t1	AB058679.1	77	4.2007	13.1897	8.9715	26.64	0.318483	0.68019
WC04978.t1	AB058679.1	70.5	17.5446	20.3145	29.9093	30	0.863651	1.47231
WC03668.t1	MpkB(AFLA_034170)	552	115.185	271.617	126.374	74.37	0.424072	0.465265
WC04527.t1	SteChomolog(AFLA_048880)	243	40.9431	58.4064	69.7913	44.84	0.701004	1.19493
WC01972.t1	SteChomolog(AFLA_048880)	310	80.9406	34.9843	90.0116	54.87	2.31363	2.57292
WC08976.t1	MpkB(AFLA_034170)	347	219.714	212.619	227.773	54.67	1.03337	1.07127
WC03861.t1	MpkB(AFLA_034170)	519	68.8463	126.871	96.3608	72.38	0.542648	0.759518
WC10511.t1	MpkB(AFLA_034170)	302	109.012	42.3898	50.253	46.76	2.57165	1.1855
WC05126.t1	MpkB(AFLA_034170)	302	83.715	47.8169	31.0204	46.76	1.75074	0.648733
WC01325.t1	XP_001727439.1	54.3	30.4497	30.6523	32.2254	65.41	0.99339	1.05132
WC00356.t1	MkkB(AFLA_103480)	347	70.7631	89.9935	97.7038	54.92	0.786313	1.08568
WC06152.t1	MpkB(AFLA_034170)	335	18.8104	24.0067	23.4663	51.46	0.783547	0.977488
WC03152.t1	XP_001727439.1	471	26.8487	121.902	138.577	47.22	0.220248	1.13679
WC05263.t1	MkkB(AFLA_103480)	225	815.083	60.164	614.523	42.66	13.5477	10.2141
