# Supplementary material for: Genomic and Transcriptomic Insight of Giant Sclerotium Formation of Wood-Decay Fungi
Source: Front Microbiol. 2021 Oct 12;12:746121. doi: 10.3389/fmicb.2021.746121 (PMC8546338; doi:10.3389/fmicb.2021.746121)
Supplement: Supplementary file 11 [file Table_11.XLSX]

## Sheet: Sheet1
Supplementary Data 11. Transporters in W.cocos genome
SEQS ID	Family	Description
WC00023.t1	gnl|TC-DB|Q9HC62|1.I.1.1.3	Sentrin-specific protease 2 OS=Homo sapiens GN=SENP2 PE=1 SV=3
WC00027.t1	gnl|TC-DB|E7LWL7|3.A.16.1.2	Uba1p OS=Saccharomyces cerevisiae (strain VIN 13) GN=VIN13_2757 PE=3 SV=1
WC00030.t1	gnl|TC-DB|Q99JX3|9.A.48.1.1	Golgi reassembly-stacking protein 2 OS=Mus musculus GN=Gorasp2 PE=1 SV=3
WC00034.t1	gnl|TC-DB|P36032|2.A.1.13.18	Probable transporter MCH2 OS=Saccharomyces cerevisiae (strain ATCC 204508 / S288c) GN=MCH2 PE=1 SV=2
WC00038.t1	gnl|TC-DB|P36032|2.A.1.13.18	Probable transporter MCH2 OS=Saccharomyces cerevisiae (strain ATCC 204508 / S288c) GN=MCH2 PE=1 SV=2
WC00043.t1	gnl|TC-DB|M2X0J8|9.B.146.1.5	UDP-N-acetylglucosamine--dolichyl-phosphateN-acetylglucosaminephosphotransferase OS=Galdieria sulphuraria GN=Gasu_28560 PE=4 SV=1
WC00048.t1	gnl|TC-DB|S7QPC4|9.B.45.1.5	Uncharacterized protein OS=Gloeophyllum trabeum (strain ATCC 11539 / FP-39264 / Madison 617) GN=GLOTRDRAFT_135844 PE=4 SV=1
WC00068.t2	gnl|TC-DB|Q70HW3|2.A.29.18.3	S-adenosylmethionine mitochondrial carrier protein OS=Homo sapiens GN=SLC25A26 PE=2 SV=1
WC00068.t1	gnl|TC-DB|P38921|2.A.29.18.1	Putative mitochondrial carrier protein PET8 - Saccharomyces cerevisiae (Baker's yeast).
WC00077.t1	gnl|TC-DB|WP_142714279.1|4.C.3.1.10	hypothetical protein [Aliifodinibius sediminis]
WC00079.t1	gnl|TC-DB|O95373|1.I.1.1.3	Importin-7 OS=Homo sapiens GN=IPO7 PE=1 SV=1
WC00091.t1	gnl|TC-DB|P40309|2.A.37.4.1	HYPOTHETICAL 97.1 KDA PROTEIN IN BCK1-TOK1 INTERGENIC REGION - Saccharomyces cerevisiae (Baker's yeast).
WC00095.t1	gnl|TC-DB|Q15311|9.A.1.1.1	RalA-binding protein 1 - Homo sapiens (Human).
WC00111.t1	gnl|TC-DB|Q7Z020|1.A.4.6.2	Transient receptor potential cation channel subfamily A member 1 - Drosophila melanogaster (Fruit fly).
WC00116.t1	gnl|TC-DB|L7V0R4|9.B.45.2.5	Ste3-like pheromone receptor 4 OS=Volvariella volvacea GN=ste3.4 PE=4 SV=1
WC00118.t1	gnl|TC-DB|Q9C101|2.A.1.19.38	Uncharacterized MFS-type transporter PB1E7.08c OS=Schizosaccharomyces pombe (strain 972 / ATCC 24843) GN=SPAPB1E7.08c PE=1 SV=1
WC00119.t1	gnl|TC-DB|Q8N0W4|8.A.117.1.3	Neuroligin-4, X-linked OS=Homo sapiens OX=9606 GN=NLGN4X PE=1 SV=1
WC00122.t1	gnl|TC-DB|Q9C101|2.A.1.19.38	Uncharacterized MFS-type transporter PB1E7.08c OS=Schizosaccharomyces pombe (strain 972 / ATCC 24843) GN=SPAPB1E7.08c PE=1 SV=1
WC00125.t1	gnl|TC-DB|P78363|3.A.1.211.2	Retinal-specific ATP-binding cassette transporter (RIM ABC transporter) (RIM protein) (RMP) (Stargardt disease protein) - Homo sapiens (Human).
WC00126.t1	gnl|TC-DB|Q51664|3.D.4.10.1	Protein NorQ OS=Paracoccus denitrificans (strain Pd 1222) GN=norQ PE=3 SV=2
WC00131.t1	gnl|TC-DB|P46060|1.I.1.1.3	Ran GTPase-activating protein 1 OS=Homo sapiens GN=RANGAP1 PE=1 SV=1
WC00134.t1	gnl|TC-DB|Q03370|3.A.20.1.5	Peroxisomal membrane protein PEX29 OS=Saccharomyces cerevisiae (strain ATCC 204508 / S288c) GN=PEX29 PE=1 SV=1
WC00134.t2	gnl|TC-DB|Q03370|3.A.20.1.5	Peroxisomal membrane protein PEX29 OS=Saccharomyces cerevisiae (strain ATCC 204508 / S288c) GN=PEX29 PE=1 SV=1
WC00148.t1	gnl|TC-DB|A1Y189|1.B.8.1.16	Voltage-dependent anion channel OS=Paralichthys olivaceus GN=VDAC PE=2 SV=1
WC00149.t1	gnl|TC-DB|G9NVB0|1.A.8.9.18	Uncharacterized protein OS=Hypocrea atroviridis (strain ATCC 20476 / IMI 206040) OX=452589 GN=TRIATDRAFT_39327 PE=3 SV=1
WC00150.t1	gnl|TC-DB|B6HN82|2.A.1.2.86	Pc21g09220 protein OS=Penicillium chrysogenum (strain ATCC 28089 / DSM 1075 / Wisconsin 54-1255) GN=Pc21g09220 PE=4 SV=1
WC00160.t1	gnl|TC-DB|XP_020500033.1|8.A.104.1.3	serine/threonine-protein kinase SIK3 isoform X2 [Labrus bergylta]
WC00161.t1	gnl|TC-DB|G0SA56|1.I.1.1.2	Protein MLP1 homolog OS=Chaetomium thermophilum (strain DSM 1495 / CBS 144.50 / IMI 039719) GN=MLP1 PE=3 SV=1
WC00166.t1	gnl|TC-DB|P35609|8.A.66.1.3	Alpha-actinin-2 OS=Homo sapiens GN=ACTN2 PE=1 SV=1
WC00170.t1	gnl|TC-DB|Q9NZV8|1.A.1.2.5	Potassium voltage-gated channel subfamily D member 2 - Homo sapiens (Human).
WC00175.t1	gnl|TC-DB|P36035|2.A.1.12.2	Carboxylic acid transporter protein homolog - Saccharomyces cerevisiae (Baker's yeast).
WC00177.t1	gnl|TC-DB|P63244|8.A.92.1.4	Receptor of activated protein C kinase 1 OS=Homo sapiens OX=9606 GN=RACK1 PE=1 SV=3
WC00184.t1	gnl|TC-DB|Q96QT4|1.A.4.5.1	LTRPC7 - Homo sapiens (Human).
WC00186.t1	gnl|TC-DB|RJW66591.1|9.B.317.1.6	putative inactive tRNA-specific adenosine deaminase-like protein 3 [Clonorchis sinensis]
WC00201.t1	gnl|TC-DB|P34815|1.F.1.1.3	Putative acetylcholine regulator unc-18 OS=Caenorhabditis elegans GN=unc-18 PE=2 SV=3
WC00206.t1	gnl|TC-DB|Q9NUM3|2.A.5.6.1	Zinc transporter ZIP9 OS=Homo sapiens GN=SLC39A9 PE=2 SV=2
WC00208.t1	gnl|TC-DB|P38767|2.A.66.1.5	HYPOTHETICAL 64.2 KDA PROTEIN IN SLT2-PUT2 INTERGENIC REGION - Saccharomyces cerevisiae (Baker's yeast).
WC00210.t1	gnl|TC-DB|Q8CFI0|8.A.30.1.1	E3 ubiquitin-protein ligase NEDD4-like protein - Mus musculus (Mouse).
WC00219.t1	gnl|TC-DB|Q60441|2.A.43.3.1	MANNOSE-P-DOLICHOL UTILIZATION DEFECT 1 PROTEIN (SUPPRESSOR OF LEC15 AND LEC35 GLYCOSYLATION MUTATION) (SL15) - Cricetulus griseus (Chinese hamster).
WC00227.t1	gnl|TC-DB|B8PKX3|1.C.39.9.1	Predicted protein OS=Postia placenta (strain ATCC 44394 / Madison 698-R) GN=POSPLDRAFT_98779 PE=4 SV=1
WC00245.t1	gnl|TC-DB|P27715|1.F.1.1.3	Phorbol ester/diacylglycerol-binding protein unc-13 OS=Caenorhabditis elegans GN=unc-13 PE=1 SV=4
WC00249.t1	gnl|TC-DB|P25284|3.D.1.6.2	NADH-ubiquinone oxidoreductase 40 kDa subunit, mitochondrial - Neurospora crassa.
WC00250.t1	gnl|TC-DB|P49334|3.A.8.1.1	Mitochondrial import receptor subunit TOM22 - Saccharomyces cerevisiae (Baker's yeast).
WC00259.t1	gnl|TC-DB|Q8N0W4|8.A.117.1.3	Neuroligin-4, X-linked OS=Homo sapiens OX=9606 GN=NLGN4X PE=1 SV=1
WC00265.t1	gnl|TC-DB|Q5TKG1|1.A.17.5.20	Os05g0594700 protein OS=Oryza sativa subsp. japonica OX=39947 GN=Os05g0594700 PE=2 SV=1
WC00266.t1	gnl|TC-DB|P25711|3.D.1.6.2	NADH-ubiquinone oxidoreductase 21 kDa subunit, mitochondrial - Neurospora crassa.
WC00276.t1	gnl|TC-DB|F4K2G0|3.D.1.8.1	Peptidyl-prolyl cis-trans isomerase OS=Arabidopsis thaliana GN=CYP20-2 PE=3 SV=1
WC00302.t1	gnl|TC-DB|Q9GZP9|3.A.16.1.4	Derlin-2 OS=Homo sapiens OX=9606 GN=DERL2 PE=1 SV=1
WC00305.t1	gnl|TC-DB|P38116|3.A.30.1.1	ADP-ribosylation factor-like protein 1 OS=Saccharomyces cerevisiae (strain ATCC 204508 / S288c) OX=559292 GN=ARL1 PE=1 SV=4
WC00315.t1	gnl|TC-DB|P16140|3.A.2.2.3	VACUOLAR ATP SYNTHASE SUBUNIT B (EC 3.6.1.34) (V-ATPASE B SUBUNIT) (VACUOLAR PROTON PUMP B SUBUNIT) (V-ATPASE 57 KDA SUBUNIT) - Saccharomyces cerevisiae (Baker's yeast).
WC00334.t1	gnl|TC-DB|K9FTF6|2.A.7.2.4	Pyridoxamine phosphate oxidase, putative OS=Penicillium digitatum (strain PHI26 / CECT 20796) GN=PDIG_48160 PE=4 SV=1
WC00354.t1	gnl|TC-DB|P53104|9.A.15.1.1	Serine/threonine-protein kinase ATG1 OS=Saccharomyces cerevisiae (strain ATCC 204508 / S288c) GN=ATG1 PE=1 SV=1
WC00356.t1	gnl|TC-DB|C5L569|9.B.106.3.3	Putative uncharacterized protein OS=Perkinsus marinus (strain ATCC 50983 / TXsc) GN=Pmar_PMAR014892 PE=4 SV=1
WC00358.t1	gnl|TC-DB|Q96662|1.A.53.1.5	Genome polyprotein OS=Bovine viral diarrhea virus (strain CP7) PE=1 SV=1
WC00368.t1	gnl|TC-DB|P51863|3.A.2.2.6	V-type proton ATPase subunit d 1 OS=Mus musculus GN=Atp6v0d1 PE=1 SV=2
WC00370.t1	gnl|TC-DB|P32842|3.A.2.2.3	PROTEOLIPID PROTEIN VMA11 - Saccharomyces cerevisiae (Baker's yeast).
WC00371.t1	gnl|TC-DB|Q9HC98|1.I.1.1.3	Serine/threonine-protein kinase Nek6 OS=Homo sapiens GN=NEK6 PE=1 SV=2
WC00372.t1	gnl|TC-DB|Q9YS30|1.A.53.1.4	Polyprotein OS=Classical swine fever virus PE=4 SV=2
WC00374.t1	gnl|TC-DB|O74700|3.A.8.1.1	Mitochondrial import inner membrane translocase subunit TIM9 - Saccharomyces cerevisiae (Baker's yeast).
WC00377.t1	gnl|TC-DB|Q42524|4.C.1.1.7	4-coumarate--CoA ligase 1 - Arabidopsis thaliana (Mouse-ear cress).
WC00382.t1	gnl|TC-DB|P05771|8.A.104.1.4	Protein kinase C beta type OS=Homo sapiens OX=9606 GN=PRKCB PE=1 SV=4
WC00384.t1	gnl|TC-DB|Q62420|8.A.34.1.1	Endophilin-A1 - Mus musculus (Mouse).
WC00386.t1	gnl|TC-DB|P94400|9.B.10.1.1	Putative metal chaperone yciC OS=Bacillus subtilis GN=yciC PE=2 SV=1
WC00388.t1	gnl|TC-DB|Q12520|2.A.7.11.6	UDP-galactose transporter homologue 1 OS=Saccharomyces cerevisiae (strain ATCC 204508 / S288c) GN=HUT1 PE=1 SV=1
WC00397.t1	gnl|TC-DB|P42839|2.A.19.7.1	Putative cation exchanger YNL321W - Saccharomyces cerevisiae (Baker's yeast).
WC00401.t1	gnl|TC-DB|A0C6L4|9.B.247.1.8	Uncharacterized protein OS=Paramecium tetraurelia GN=GSPATT00035560001 PE=3 SV=1
WC00403.t1	gnl|TC-DB|B6HN82|2.A.1.2.86	Pc21g09220 protein OS=Penicillium chrysogenum (strain ATCC 28089 / DSM 1075 / Wisconsin 54-1255) GN=Pc21g09220 PE=4 SV=1
WC00415.t1	gnl|TC-DB|P20142|8.A.32.1.4	Gastricsin OS=Homo sapiens OX=9606 GN=PGC PE=1 SV=1
WC00428.t1	gnl|TC-DB|Q9C101|2.A.1.19.38	Uncharacterized MFS-type transporter PB1E7.08c OS=Schizosaccharomyces pombe (strain 972 / ATCC 24843) GN=SPAPB1E7.08c PE=1 SV=1
WC00430.t1	gnl|TC-DB|P62942|8.A.11.1.2	Peptidyl-prolyl cis-trans isomerase FKBP1A OS=Homo sapiens GN=FKBP1A PE=1 SV=2
WC00438.t1	gnl|TC-DB|Q9P937|2.A.36.4.4	Na+/H+ antiporter Cnh1 - Candida albicans (Yeast).
WC00441.t1	gnl|TC-DB|P23641|2.A.29.4.3	Mitochondrial phosphate carrier protein OS=Saccharomyces cerevisiae GN=MIR1 PE=1 SV=1
WC00442.t1	gnl|TC-DB|Q08902|2.A.1.3.52	Drug resistance protein YOR378W OS=Saccharomyces cerevisiae (strain ATCC 204508 / S288c) GN=YOR378W PE=1 SV=1
WC00447.t1	gnl|TC-DB|Q84VJ0|8.A.21.2.3	Prohibitin protein Wph OS=Triticum aestivum PE=2 SV=1
WC00448.t1	gnl|TC-DB|P38279|2.A.43.2.7	Protein RTC2 OS=Saccharomyces cerevisiae (strain ATCC 204508 / S288c) GN=RTC2 PE=1 SV=1
WC00451.t1	gnl|TC-DB|P05771|8.A.104.1.4	Protein kinase C beta type OS=Homo sapiens OX=9606 GN=PRKCB PE=1 SV=4
WC00452.t1	gnl|TC-DB|O43140|3.A.1.201.11	Multidrug resistance protein 1 OS=Cryptococcus neoformans GN=mdr1 PE=2 SV=1
WC00453.t1	gnl|TC-DB|Q9P0L0|1.R.1.1.1	Vesicle-associated membrane protein-associated protein A OS=Homo sapiens OX=9606 GN=VAPA PE=1 SV=3
WC00457.t1	gnl|TC-DB|P0AAI3|9.B.307.1.2	ATP-dependent zinc metalloprotease FtsH OS=Escherichia coli (strain K12) OX=83333 GN=ftsH PE=1 SV=1
WC00458.t1	gnl|TC-DB|KRY08793.1|8.A.51.1.3	Dipeptidyl peptidase 8 [Trichinella patagoniensis]
WC00464.t1	gnl|TC-DB|P38011|8.A.92.1.3	Guanine nucleotide-binding protein subunit beta-like protein OS=Saccharomyces cerevisiae (strain ATCC 204508 / S288c) GN=ASC1 PE=1 SV=4
WC00487.t1	gnl|TC-DB|Q5EAK4|2.A.16.2.2	ATP-dependent DNA helicase tlh1 - Schizosaccharomyces pombe (Fission yeast).
WC00491.t1	gnl|TC-DB|P40556|2.A.29.10.5	Putative mitochondrial carrier YIL006W - Saccharomyces cerevisiae (Baker's yeast).
WC00494.t1	gnl|TC-DB|P43155|4.C.2.1.1	Carnitine O-acetyltransferase - Homo sapiens (Human).
WC00506.t1	gnl|TC-DB|P80874|8.A.5.1.4	General stress protein 69 OS=Bacillus subtilis (strain 168) GN=yhdN PE=1 SV=2
WC00512.t1	gnl|TC-DB|P20142|8.A.32.1.4	Gastricsin OS=Homo sapiens OX=9606 GN=PGC PE=1 SV=1
WC00513.t2	gnl|TC-DB|Q9FT96|9.A.61.2.1	Katanin p80 WD40 repeat-containing subunit B1 homologue OS=Arabidopsis thaliana GN=F8L15_120 PE=3 SV=1
WC00518.t1	gnl|TC-DB|P38206|2.A.66.3.1	Nuclear division RFT1 protein - Saccharomyces cerevisiae (Baker's yeast).
WC00525.t1	gnl|TC-DB|Q9MUK5|3.A.9.1.1	Toc64 - Pisum sativum (Garden pea).
WC00537.t1	gnl|TC-DB|Q5W0Z9|8.A.114.1.6	Palmitoyltransferase ZDHHC20 OS=Homo sapiens OX=9606 GN=ZDHHC20 PE=1 SV=1
WC00550.t1	gnl|TC-DB|Q42524|4.C.1.1.7	4-coumarate--CoA ligase 1 - Arabidopsis thaliana (Mouse-ear cress).
WC00553.t1	gnl|TC-DB|Q7X843|8.A.112.1.6	RING-H2 finger protein ATL48 OS=Arabidopsis thaliana OX=3702 GN=ATL48 PE=1 SV=2
WC00563.t1	gnl|TC-DB|P0DJM0|8.A.43.1.12	Internalin-A OS=Listeria monocytogenes serovar 1/2a (strain ATCC BAA-679 / EGD-e) OX=169963 GN=inlA PE=1 SV=1
WC00577.t1	gnl|TC-DB|WP_018128393.1|9.B.238.3.1	hybrid sensor histidine kinase/response regulator [Balneola vulgaris]
WC00581.t1	gnl|TC-DB|B6HN82|2.A.1.2.86	Pc21g09220 protein OS=Penicillium chrysogenum (strain ATCC 28089 / DSM 1075 / Wisconsin 54-1255) GN=Pc21g09220 PE=4 SV=1
WC00582.t1	gnl|TC-DB|P38227|2.A.1.2.43	Uncharacterized transporter YBR043C OS=Saccharomyces cerevisiae GN=YBR043C PE=1 SV=1
WC00584.t1	gnl|TC-DB|P53838|2.A.31.3.2	Hypothetical 65.0 kDa protein in MET2-SEC2 intergenic region - Saccharomyces cerevisiae (Baker's yeast).
WC00585.t1	gnl|TC-DB|Q7MDK6|1.C.57.3.4	RTX (Repeat in toxin) cytotoxin - Vibrio vulnificus (strain YJ016).
WC00593.t1	gnl|TC-DB|N4W0W1|9.B.51.1.4	Pf02656 domain containing protein OS=Colletotrichum orbiculare (strain 104-T / ATCC 96160 / CBS 514.97 / LARS 414 / MAFF 240422) GN=Cob_03224 PE=4 SV=1
WC00598.t1	gnl|TC-DB|A4H1L2|2.A.38.2.5	Potassium transporter - Hebeloma cylindrosporum.
WC00600.t1	gnl|TC-DB|P25515|3.A.2.2.3	VACUOLAR ATP SYNTHASE 16 KDA PROTEOLIPID SUBUNIT (EC 3.6.1.34) - Saccharomyces cerevisiae (Baker's yeast).
WC00612.t1	gnl|TC-DB|A4H1L2|2.A.38.2.5	Potassium transporter - Hebeloma cylindrosporum.
WC00625.t1	gnl|TC-DB|Q9UBP0|1.R.1.1.1	Spastin OS=Homo sapiens OX=9606 GN=SPAST PE=1 SV=1
WC00638.t1	gnl|TC-DB|Q8TDX7|1.I.1.1.3	Serine/threonine-protein kinase Nek7 OS=Homo sapiens GN=NEK7 PE=1 SV=1
WC00638.t2	gnl|TC-DB|Q8TDX7|1.I.1.1.3	Serine/threonine-protein kinase Nek7 OS=Homo sapiens GN=NEK7 PE=1 SV=1
WC00638.t3	gnl|TC-DB|Q8TDX7|1.I.1.1.3	Serine/threonine-protein kinase Nek7 OS=Homo sapiens GN=NEK7 PE=1 SV=1
WC00640.t1	gnl|TC-DB|M5BEH1|9.B.106.3.1	Salt overly sensitive 2 OS=Arabidopsis thaliana GN=sos2 PE=4 SV=1
WC00641.t1	gnl|TC-DB|Q7ZWP6|8.A.91.1.3	MGC53161 protein OS=Xenopus laevis GN=stx7 PE=2 SV=1
WC00644.t1	gnl|TC-DB|P32837|2.A.3.4.3	GABA-specific permease (GABA-specific transport protein) - Saccharomyces cerevisiae (Baker's yeast).
WC00651.t1	gnl|TC-DB|P38297|1.N.6.1.1	Transmembrane GTPase FZO1 OS=Saccharomyces cerevisiae GN=FZO1 PE=1 SV=1
WC00652.t1	gnl|TC-DB|Q08831|1.F.1.1.2	Protein VTS1 OS=Saccharomyces cerevisiae (strain ATCC 204508 / S288c) GN=VTS1 PE=1 SV=1
WC00654.t1	gnl|TC-DB|Q08777|2.A.1.13.4	S.cerevisiae chromosome XV reading frame ORF YOR306c - Saccharomyces cerevisiae (Baker's yeast).
WC00654.t2	gnl|TC-DB|Q08777|2.A.1.13.4	S.cerevisiae chromosome XV reading frame ORF YOR306c - Saccharomyces cerevisiae (Baker's yeast).
WC00660.t1	gnl|TC-DB|P25694|3.A.16.1.2	Cell division control protein 48 - Saccharomyces cerevisiae (Baker's yeast).
WC00664.t1	gnl|TC-DB|Q08777|2.A.1.13.4	S.cerevisiae chromosome XV reading frame ORF YOR306c - Saccharomyces cerevisiae (Baker's yeast).
WC00672.t1	gnl|TC-DB|P32487|2.A.3.10.10	Lysine-specific permease - Saccharomyces cerevisiae (Baker's yeast).
WC00676.t1	gnl|TC-DB|P76628|2.A.1.36.3	Putative uncharacterized transporter ygaY OS=Escherichia coli (strain K12) GN=ygaY PE=5 SV=2
WC00677.t1	gnl|TC-DB|P76628|2.A.1.36.3	Putative uncharacterized transporter ygaY OS=Escherichia coli (strain K12) GN=ygaY PE=5 SV=2
WC00678.t1	gnl|TC-DB|P76628|2.A.1.36.3	Putative uncharacterized transporter ygaY OS=Escherichia coli (strain K12) GN=ygaY PE=5 SV=2
WC00679.t1	gnl|TC-DB|E7Q288|3.A.16.1.2	Ubc1p OS=Saccharomyces cerevisiae (strain FostersB) GN=FOSTERSB_0886 PE=3 SV=1
WC00682.t1	gnl|TC-DB|P40529|3.A.30.1.1	ADP-ribosylation factor GTPase-activating protein effector protein 2 OS=Saccharomyces cerevisiae (strain ATCC 204508 / S288c) OX=559292 GN=AGE2 PE=1 SV=1
WC00687.t1	gnl|TC-DB|P61966|9.B.278.1.1	AP-1 complex subunit sigma-1A OS=Homo sapiens OX=9606 GN=AP1S1 PE=1 SV=1
WC00689.t1	gnl|TC-DB|P77735|8.A.5.1.6	Uncharacterized oxidoreductase YajO OS=Escherichia coli (strain K12) GN=yajO PE=3 SV=2
WC00708.t1	gnl|TC-DB|P80874|8.A.5.1.4	General stress protein 69 OS=Bacillus subtilis (strain 168) GN=yhdN PE=1 SV=2
WC00715.t1	gnl|TC-DB|P54646|8.A.104.1.1	5'-AMP-activated protein kinase catalytic subunit alpha-2 OS=Homo sapiens OX=9606 GN=PRKAA2 PE=1 SV=2
WC00731.t1	gnl|TC-DB|P24917|3.D.1.6.2	NADH-ubiquinone oxidoreductase 51 kDa subunit, mitochondrial - Neurospora crassa.
WC00739.t1	gnl|TC-DB|P20142|8.A.32.1.4	Gastricsin OS=Homo sapiens OX=9606 GN=PGC PE=1 SV=1
WC00742.t1	gnl|TC-DB|A8N031|2.A.1.9.10	Phosphate transporter OS=Piriformospora indica PE=1 SV=1
WC06046.t1	gnl|TC-DB|Q15303|8.A.23.1.17	Receptor tyrosine-protein kinase erbB-4 OS=Homo sapiens GN=ERBB4 PE=1 SV=1
WC06047.t1	gnl|TC-DB|O22476|1.A.87.2.6	Protein BRASSINOSTEROID INSENSITIVE 1 OS=Arabidopsis thaliana OX=3702 GN=BRI1 PE=1 SV=1
WC06048.t1	gnl|TC-DB|AMD82963.1|2.A.5.1.16	zinc transporter protein ZIP1 [Russula atropurpurea]
WC06049.t1	gnl|TC-DB|P54760|8.A.23.1.15	Ephrin type-B receptor 4 OS=Homo sapiens OX=9606 GN=EPHB4 PE=1 SV=2
WC06050.t1	gnl|TC-DB|P12931|8.A.23.1.12	Proto-oncogene tyrosine-protein kinase Src OS=Homo sapiens OX=9606 GN=SRC PE=1 SV=3
WC06052.t1	gnl|TC-DB|Q9H300|9.B.104.1.6	Presenilins-associated rhomboid-like protein, mitochondrial OS=Homo sapiens GN=PARL PE=1 SV=2
WC06055.t1	gnl|TC-DB|Q15311|9.A.1.1.1	RalA-binding protein 1 - Homo sapiens (Human).
WC06066.t1	gnl|TC-DB|Q5BJF2|8.A.93.1.1	Transmembrane protein 97 OS=Homo sapiens GN=TMEM97 PE=1 SV=1
WC06078.t1	gnl|TC-DB|Q9LSR8|1.A.87.2.3	L-type lectin-domain containing receptor kinase I.9 OS=Arabidopsis thaliana GN=LECRK19 PE=1 SV=2
WC06083.t1	gnl|TC-DB|Q9FMU6|2.A.29.4.6	AT5g14040/MUA22_4 OS=Arabidopsis thaliana GN=PHT3;1 PE=2 SV=1
WC06086.t1	gnl|TC-DB|Q55SH5|9.B.143.5.2	Putative uncharacterized protein OS=Cryptococcus neoformans var. neoformans serotype D (strain B-3501A) GN=CNBE2070 PE=4 SV=1
WC06094.t1	gnl|TC-DB|O43747|9.B.278.1.1	AP-1 complex subunit gamma-1 OS=Homo sapiens OX=9606 GN=AP1G1 PE=1 SV=5
WC06102.t1	gnl|TC-DB|M5BEH1|9.B.106.3.1	Salt overly sensitive 2 OS=Arabidopsis thaliana GN=sos2 PE=4 SV=1
WC06107.t1	gnl|TC-DB|P52298|9.A.60.1.1	Nuclear cap-binding protein subunit 2 OS=Homo sapiens GN=NCBP2 PE=1 SV=1
WC06108.t1	gnl|TC-DB|P14906|3.A.5.8.1	Translocation protein (NPL1 protein) - Saccharomyces cerevisiae (Baker's yeast).
WC06124.t1	gnl|TC-DB|Q9NYZ2|2.A.29.5.7	Mitoferrin-1 OS=Homo sapiens GN=SLC25A37 PE=1 SV=2
WC06129.t1	gnl|TC-DB|O75348|3.A.2.2.4	Vacuolar ATP synthase subunit G 1 - Homo sapiens (Human).
WC06133.t1	gnl|TC-DB|Q15311|9.A.1.1.1	RalA-binding protein 1 - Homo sapiens (Human).
WC06152.t1	gnl|TC-DB|P06493|1.I.1.1.3	Cyclin-dependent kinase 1 OS=Homo sapiens GN=CDK1 PE=1 SV=3
WC06153.t1	gnl|TC-DB|A0L4L0|3.A.1.132.3	Putative uncharacterized protein - Magnetococcus sp. (strain MC-1).
WC06164.t1	gnl|TC-DB|P06493|1.I.1.1.3	Cyclin-dependent kinase 1 OS=Homo sapiens GN=CDK1 PE=1 SV=3
WC06165.t1	gnl|TC-DB|Q9FT96|9.A.61.2.1	Katanin p80 WD40 repeat-containing subunit B1 homologue OS=Arabidopsis thaliana GN=F8L15_120 PE=3 SV=1
WC06166.t1	gnl|TC-DB|Q9NXW2|1.P.1.1.1	DnaJ homolog subfamily B member 12 OS=Homo sapiens GN=DNAJB12 PE=1 SV=4
WC06169.t1	gnl|TC-DB|Q38IE0|3.A.20.1.3	PEX10 (Fragment) OS=Trypanosoma brucei PE=4 SV=1
WC06179.t1	gnl|TC-DB|P07251|3.A.2.1.3	ATP synthase alpha chain, mitochondrial precursor (EC 3.6.1.34) - Saccharomyces cerevisiae (Baker's yeast).
WC06183.t1	gnl|TC-DB|P39109|3.A.1.208.11	Metal resistance protein YCF1 (Yeast cadmium factor 1) - Saccharomyces cerevisiae (Baker's yeast).
WC06197.t1	gnl|TC-DB|Q01852|3.A.8.1.1	Mitochondrial import inner membrane translocase subunit TIM44
WC06208.t1	gnl|TC-DB|Q15363|9.B.188.1.2	Transmembrane emp24 domain-containing protein 2 OS=Homo sapiens GN=TMED2 PE=1 SV=1
WC06213.t1	gnl|TC-DB|Q9NXW2|1.P.1.1.1	DnaJ homolog subfamily B member 12 OS=Homo sapiens GN=DNAJB12 PE=1 SV=4
WC06217.t1	gnl|TC-DB|Q12324|1.A.4.4.1	Calcium channel YVC1 - Saccharomyces cerevisiae (Baker's yeast).
WC06220.t1	gnl|TC-DB|Q92331|9.A.63.1.1	Vacuolar protein sorting-associated protein 5 OS=Saccharomyces cerevisiae (strain ATCC 204508 / S288c) GN=VPS5 PE=1 SV=1
WC06226.t1	gnl|TC-DB|P33775|9.B.142.5.6	Dolichyl-phosphate-mannose--protein mannosyltransferase 1 OS=Saccharomyces cerevisiae (strain ATCC 204508 / S288c) OX=559292 GN=PMT1 PE=1 SV=1
WC06228.t1	gnl|TC-DB|Q9FT96|9.A.61.2.1	Katanin p80 WD40 repeat-containing subunit B1 homologue OS=Arabidopsis thaliana GN=F8L15_120 PE=3 SV=1
WC06232.t1	gnl|TC-DB|Q9FJD2|2.A.67.1.6	Oligopeptide transporter 9 OS=Arabidopsis thaliana GN=OPT9 PE=2 SV=1
WC06233.t1	gnl|TC-DB|Q8TDX7|1.I.1.1.3	Serine/threonine-protein kinase Nek7 OS=Homo sapiens GN=NEK7 PE=1 SV=1
WC06233.t2	gnl|TC-DB|Q8TDX7|1.I.1.1.3	Serine/threonine-protein kinase Nek7 OS=Homo sapiens GN=NEK7 PE=1 SV=1
WC06237.t1	gnl|TC-DB|Q8N0W4|8.A.117.1.3	Neuroligin-4, X-linked OS=Homo sapiens OX=9606 GN=NLGN4X PE=1 SV=1
WC06238.t1	gnl|TC-DB|Q9P937|2.A.36.4.4	Na+/H+ antiporter Cnh1 - Candida albicans (Yeast).
WC06239.t1	gnl|TC-DB|Q8GXE6|1.A.1.4.8	Potassium channel AKT6 - Arabidopsis thaliana (Mouse-ear cress).
WC06244.t1	gnl|TC-DB|Q05998|2.A.39.4.1	THIAMINE TRANSPORTER - Saccharomyces cerevisiae (Baker's yeast).
WC06245.t1	gnl|TC-DB|Q10279|2.A.39.3.7	Uracil permease OS=Schizosaccharomyces pombe (strain 972 / ATCC 24843) GN=fur4 PE=1 SV=2
WC06249.t1	gnl|TC-DB|P32571|3.A.31.1.1	Ubiquitin carboxyl-terminal hydrolase 4 OS=Saccharomyces cerevisiae (strain ATCC 204508 / S288c) OX=559292 GN=DOA4 PE=1 SV=2
WC06251.t1	gnl|TC-DB|A3M0N3|2.A.1.1.68	Glucose transporter/sensor OS=Pichia stipitis GN=RGT2 PE=4 SV=1
WC06256.t1	gnl|TC-DB|P32897|3.A.8.1.1	Mitochondrial import inner membrane translocase subunit TIM23 (Mitochondrial protein import protein 3) (Mitochondrial protein import protein MAS6) (Membrane import machinery protein MIM23) - Saccharomyces cerevisiae (Baker's yeast).
WC06261.t1	gnl|TC-DB|P07143|3.D.3.3.1	Cytochrome C1, heme protein precursor - Saccharomyces cerevisiae (Baker's yeast).
WC06262.t1	gnl|TC-DB|Q12049|3.A.22.1.1	Protein THP3 OS=Saccharomyces cerevisiae (strain ATCC 204508 / S288c) GN=THP3 PE=1 SV=1
WC06269.t1	gnl|TC-DB|O60493|9.A.3.1.1	Sorting nexin-3 OS=Homo sapiens OX=9606 GN=SNX3 PE=1 SV=3
WC06282.t1	gnl|TC-DB|Q8NEW0|2.A.4.4.5	Zinc transporter ZnT-7 (Solute carrier family 30 (Zinc transporter), member 7) (Zinc transporter like 2) (Hypothetical protein DKFZp686D18111) - Homo sapiens (Human).
WC06284.t1	gnl|TC-DB|E5CZT5|2.A.21.6.6	Urea active transporter OS=Emericella nidulans GN=ureA PE=2 SV=1
WC06291.t1	gnl|TC-DB|A9V8N9|1.A.77.1.13	Predicted protein OS=Monosiga brevicollis GN=33945 PE=4 SV=1
WC06293.t1	gnl|TC-DB|Q9W3H7|8.A.24.1.8	RE21473p OS=Drosophila melanogaster GN=sdt PE=1 SV=2
WC06294.t1	gnl|TC-DB|P05771|8.A.104.1.4	Protein kinase C beta type OS=Homo sapiens OX=9606 GN=PRKCB PE=1 SV=4
WC06295.t1	gnl|TC-DB|Q00974|2.A.7.10.1	UDP N-acetylglucosamine transporter (Golgi UDP-GlcNAc transporter) - Kluyveromyces lactis (Yeast).
WC06297.t1	gnl|TC-DB|Q15311|9.A.1.1.1	RalA-binding protein 1 - Homo sapiens (Human).
WC06303.t1	gnl|TC-DB|Q6A1F6|3.B.1.1.6	Oxaloacetate decarboxylase OS=Vibrio cholerae GN=oadA-2 PE=1 SV=1
WC06304.t1	gnl|TC-DB|P0CS04|2.A.7.13.7	GDP-mannose transporter 2 OS=Cryptococcus neoformans var. neoformans serotype D (strain JEC21 / ATCC MYA-565) GN=GMT2 PE=2 SV=1
WC06306.t1	gnl|TC-DB|C4LSG6|2.A.43.2.14	PQ loop repeat protein OS=Entamoeba histolytica OX=5759 GN=EHI_151230 PE=4 SV=1
WC06308.t1	gnl|TC-DB|P51149|9.A.3.1.1	Ras-related protein Rab-7a OS=Homo sapiens OX=9606 GN=RAB7A PE=1 SV=1
WC06308.t2	gnl|TC-DB|P51149|9.A.3.1.1	Ras-related protein Rab-7a OS=Homo sapiens OX=9606 GN=RAB7A PE=1 SV=1
WC06312.t1	gnl|TC-DB|O94695|2.A.7.9.18	Putative transporter C83.11 OS=Schizosaccharomyces pombe (strain 972 / ATCC 24843) GN=SPBC83.11 PE=1 SV=1
WC06322.t1	gnl|TC-DB|Q9Y5S9|3.A.18.1.1	RNA-binding protein 8A - Homo sapiens (Human).
WC06330.t1	gnl|TC-DB|G4TKM5|1.A.67.1.9	Uncharacterized protein OS=Piriformospora indica (strain DSM 11827) GN=PIIN_05803 PE=4 SV=1
WC06335.t1	gnl|TC-DB|Q9MUK5|3.A.9.1.1	Toc64 - Pisum sativum (Garden pea).
WC06336.t1	gnl|TC-DB|O00571|1.I.1.1.3	ATP-dependent RNA helicase DDX3X OS=Homo sapiens GN=DDX3X PE=1 SV=3
WC06347.t1	gnl|TC-DB|P40318|3.A.16.1.2	ERAD-associated E3 ubiquitin-protein ligase DOA10 OS=Saccharomyces cerevisiae (strain ATCC 204508 / S288c) OX=559292 GN=SSM4 PE=1 SV=1
WC06355.t1	gnl|TC-DB|C5DX43|2.A.1.2.46	ZYRO0F02090p OS=Zygosaccharomyces rouxii (strain ATCC 2623 / CBS 732 / NBRC 1130 / NCYC 568 / NRRL Y-229) GN=ZYRO0F02090g PE=4 SV=1
WC06358.t1	gnl|TC-DB|Q96HU1|8.A.87.1.5	Small G protein signaling modulator 3 OS=Homo sapiens OX=9606 GN=SGSM3 PE=1 SV=1
WC06358.t2	gnl|TC-DB|Q96HU1|8.A.87.1.5	Small G protein signaling modulator 3 OS=Homo sapiens OX=9606 GN=SGSM3 PE=1 SV=1
WC06359.t1	gnl|TC-DB|P63244|8.A.92.1.4	Receptor of activated protein C kinase 1 OS=Homo sapiens OX=9606 GN=RACK1 PE=1 SV=3
WC06366.t1	gnl|TC-DB|P63244|8.A.92.1.4	Receptor of activated protein C kinase 1 OS=Homo sapiens OX=9606 GN=RACK1 PE=1 SV=3
WC06369.t1	gnl|TC-DB|P38360|3.A.3.5.14	Probable copper-transporting ATPase - Saccharomyces cerevisiae (Baker's yeast).
WC06380.t1	gnl|TC-DB|Q9UJ41|1.F.1.1.5	Rab5 GDP/GTP exchange factor OS=Homo sapiens GN=RABGEF1 PE=1 SV=2
WC06387.t1	gnl|TC-DB|E7NGV2|3.A.16.1.2	Ubc6p OS=Saccharomyces cerevisiae (strain FostersO) GN=FOSTERSO_1338 PE=4 SV=1
WC06388.t1	gnl|TC-DB|F4K2G0|3.D.1.8.1	Peptidyl-prolyl cis-trans isomerase OS=Arabidopsis thaliana GN=CYP20-2 PE=3 SV=1
WC06388.t2	gnl|TC-DB|F4K2G0|3.D.1.8.1	Peptidyl-prolyl cis-trans isomerase OS=Arabidopsis thaliana GN=CYP20-2 PE=3 SV=1
WC11712.t1	gnl|TC-DB|Q9Y5S9|3.A.18.1.1	RNA-binding protein 8A - Homo sapiens (Human).
WC11714.t1	gnl|TC-DB|P32939|9.A.63.1.1	GTP-binding protein YPT7 OS=Saccharomyces cerevisiae (strain ATCC 204508 / S288c) GN=YPT7 PE=1 SV=1
WC11716.t1	gnl|TC-DB|Q5J8M3|3.A.27.1.1	ER membrane protein complex subunit 4 OS=Homo sapiens GN=EMC4 PE=1 SV=2
WC11726.t1	gnl|TC-DB|Q9UBX3|2.A.29.2.7	Mitochondrial dicarboxylate carrier OS=Homo sapiens GN=SLC25A10 PE=1 SV=2
WC11727.t1	gnl|TC-DB|P55851|2.A.29.3.4	Mitochondrial uncoupling protein 2 OS=Homo sapiens GN=UCP2 PE=2 SV=1
WC11732.t1	gnl|TC-DB|Q7KQK2|3.A.16.1.3	Polyubiquitin OS=Plasmodium falciparum (isolate 3D7) GN=pUB PE=4 SV=1
WC11757.t1	gnl|TC-DB|G4TIT2|8.A.30.2.2	Related to metal homeostasis protein OS=Piriformospora indica (strain DSM 11827) GN=PIIN_05164 PE=4 SV=1
WC11768.t1	gnl|TC-DB|Q8TDX7|1.I.1.1.3	Serine/threonine-protein kinase Nek7 OS=Homo sapiens GN=NEK7 PE=1 SV=1
WC11777.t1	gnl|TC-DB|P20592|1.I.1.1.3	Interferon-induced GTP-binding protein Mx2 OS=Homo sapiens GN=MX2 PE=1 SV=1
WC11801.t1	gnl|TC-DB|OLS29515|9.B.115.1.8	hypothetical protein ThorAB25_16090 [Candidatus Thorarchaeota archaeon AB_25]
WC11802.t1	gnl|TC-DB|P70786|2.A.1.14.3	Putative tartrate transporter - Agrobacterium vitis.
WC11803.t1	gnl|TC-DB|Q8Y435|5.B.14.1.1	Lmo2638 protein OS=Listeria monocytogenes serovar 1/2a (strain ATCC BAA-679 / EGD-e) OX=169963 GN=lmo2638 PE=4 SV=1
WC11810.t1	gnl|TC-DB|P52178|2.A.7.9.2	Triose phosphate/phosphate translocator, non-green plastid precursor (CTPT) - Brassica oleracea (Cauliflower).
WC11822.t1	gnl|TC-DB|Q01484|8.A.28.1.1	Ankyrin-2 - Homo sapiens (Human).
WC11829.t1	gnl|TC-DB|Q96HU1|8.A.87.1.5	Small G protein signaling modulator 3 OS=Homo sapiens OX=9606 GN=SGSM3 PE=1 SV=1
WC11830.t1	gnl|TC-DB|G0SDP9|1.I.1.1.2	Nucleoporin NUP152 OS=Chaetomium thermophilum (strain DSM 1495 / CBS 144.50 / IMI 039719) GN=NUP152 PE=3 SV=1
WC06391.t1	gnl|TC-DB|B0DYA3|3.A.28.1.2	Mycorrhiza-induced mitochondrial AAA ATPase BSC1 OS=Laccaria bicolor (strain S238N-H82 / ATCC MYA-4686) GN=LACBIDRAFT_396180 PE=3 SV=1
WC06401.t1	gnl|TC-DB|P53322|2.A.1.14.11	High-affinity nicotinic acid transporter (Nicotinic acid permease) - Saccharomyces cerevisiae (Baker's yeast).
WC06403.t1	gnl|TC-DB|P53322|2.A.1.14.11	High-affinity nicotinic acid transporter (Nicotinic acid permease) - Saccharomyces cerevisiae (Baker's yeast).
WC06404.t1	gnl|TC-DB|P53322|2.A.1.14.11	High-affinity nicotinic acid transporter (Nicotinic acid permease) - Saccharomyces cerevisiae (Baker's yeast).
WC06410.t1	gnl|TC-DB|P39108|3.A.20.1.5	Peroxisomal targeting signal 2 receptor OS=Saccharomyces cerevisiae (strain ATCC 204508 / S288c) GN=PEX7 PE=1 SV=1
WC06422.t1	gnl|TC-DB|Q05521|9.B.105.3.2	Diacylglycerol pyrophosphate phosphatase 1 OS=Saccharomyces cerevisiae (strain ATCC 204508 / S288c) GN=DPP1 PE=1 SV=1
WC06428.t1	gnl|TC-DB|Q7KQK2|3.A.16.1.3	Polyubiquitin OS=Plasmodium falciparum (isolate 3D7) GN=pUB PE=4 SV=1
WC06437.t1	gnl|TC-DB|P51792|2.A.49.2.3	Chloride channel protein 3 - Rattus norvegicus (Rat).
WC06442.t1	gnl|TC-DB|C4YLT7|2.A.126.1.8	Putative uncharacterized protein OS=Candida albicans (strain WO-1) GN=CAWG_01806 PE=4 SV=1
WC06445.t1	gnl|TC-DB|P51792|2.A.49.2.3	Chloride channel protein 3 - Rattus norvegicus (Rat).
WC06452.t1	gnl|TC-DB|P46934|8.A.30.1.2	E3 ubiquitin-protein ligase NEDD4 OS=Homo sapiens GN=NEDD4 PE=1 SV=4
WC06453.t1	gnl|TC-DB|CRG88657|9.B.313.1.2	4-aminobutyrate aminotransferase / (S)-3-amino-2-methylpropionate transaminase [Talaromyces islandicus]
WC06460.t1	gnl|TC-DB|P0AAI3|9.B.307.1.2	ATP-dependent zinc metalloprotease FtsH OS=Escherichia coli (strain K12) OX=83333 GN=ftsH PE=1 SV=1
WC06461.t1	gnl|TC-DB|P43155|4.C.2.1.1	Carnitine O-acetyltransferase - Homo sapiens (Human).
WC06463.t1	gnl|TC-DB|P34815|1.F.1.1.3	Putative acetylcholine regulator unc-18 OS=Caenorhabditis elegans GN=unc-18 PE=2 SV=3
WC06467.t1	gnl|TC-DB|KIP07117.1|2.A.121.2.11	hypothetical protein PHLGIDRAFT_106059 [Phlebiopsis gigantea 11061_1 CR5-6]
WC06468.t1	gnl|TC-DB|KZT24795.1|2.A.121.2.12	hypothetical protein NEOLEDRAFT_1134439 [Neolentinus lepideus HHB14362 ss-1]
WC06473.t1	gnl|TC-DB|B0C555|1.A.35.3.8	Magnesium transport protein CorA OS=Acaryochloris marina (strain MBIC 11017) OX=329726 GN=corA PE=3 SV=1
WC06476.t1	gnl|TC-DB|WP_064329934.1|9.B.238.3.2	HAMP domain-containing histidine kinase [Shinella sp. HZN7]
WC06478.t1	gnl|TC-DB|P32571|3.A.31.1.1	Ubiquitin carboxyl-terminal hydrolase 4 OS=Saccharomyces cerevisiae (strain ATCC 204508 / S288c) OX=559292 GN=DOA4 PE=1 SV=2
WC06479.t1	gnl|TC-DB|Q08280|2.A.1.7.13	Bypass of stop codon protein 6 OS=Saccharomyces cerevisiae (strain ATCC 204508 / S288c) GN=BSC6 PE=1 SV=1
WC06484.t1	gnl|TC-DB|P49792|1.I.1.1.3	E3 SUMO-protein ligase RanBP2 OS=Homo sapiens GN=RANBP2 PE=1 SV=2
WC06490.t1	gnl|TC-DB|P40564|3.A.30.1.1	DnaJ-like protein 1 OS=Saccharomyces cerevisiae (strain ATCC 204508 / S288c) OX=559292 GN=DJP1 PE=1 SV=1
WC06494.t1	gnl|TC-DB|P40564|3.A.30.1.1	DnaJ-like protein 1 OS=Saccharomyces cerevisiae (strain ATCC 204508 / S288c) OX=559292 GN=DJP1 PE=1 SV=1
WC06501.t1	gnl|TC-DB|WP_073151285.1|9.B.241.2.6	4-hydroxybenzoate octaprenyltransferase [Seinonella peptonophila]
WC06508.t1	gnl|TC-DB|P38127|2.A.29.10.4	Mitochondrial carrier protein RIM2
WC06527.t1	gnl|TC-DB|P05626|3.A.2.1.3	ATP SYNTHASE SUBUNIT 4, MITOCHONDRIAL PRECURSOR (EC 3.6.1.34) - Saccharomyces cerevisiae (Baker's yeast).
WC06528.t1	gnl|TC-DB|O00429|1.N.6.1.2	Dynamin-1-like protein OS=Homo sapiens OX=9606 GN=DNM1L PE=1 SV=2
WC06529.t1	gnl|TC-DB|B0DYA3|3.A.28.1.2	Mycorrhiza-induced mitochondrial AAA ATPase BSC1 OS=Laccaria bicolor (strain S238N-H82 / ATCC MYA-4686) GN=LACBIDRAFT_396180 PE=3 SV=1
WC06531.t1	gnl|TC-DB|Q8N608|8.A.51.1.2	Inactive dipeptidyl peptidase 10 OS=Homo sapiens GN=DPP10 PE=1 SV=2
WC06535.t1	gnl|TC-DB|F2KQZ0|4.D.2.1.6	Glycosyl transferase family 2 OS=Archaeoglobus veneficus (strain DSM 11195 / SNP6) GN=Arcve_1800 PE=4 SV=1
WC06538.t1	gnl|TC-DB|Q8N0W4|8.A.117.1.3	Neuroligin-4, X-linked OS=Homo sapiens OX=9606 GN=NLGN4X PE=1 SV=1
WC06556.t1	gnl|TC-DB|P63092|8.A.92.1.1	Guanine nucleotide-binding protein G(s) subunit alpha isoforms short OS=Homo sapiens GN=GNAS PE=1 SV=1
WC06558.t1	gnl|TC-DB|O60493|9.A.3.1.1	Sorting nexin-3 OS=Homo sapiens OX=9606 GN=SNX3 PE=1 SV=3
WC06560.t1	gnl|TC-DB|P38988|2.A.29.21.1	Putative mitochondrial carrier protein YHM1/SHM1 - Saccharomyces cerevisiae (Baker's yeast).
WC06561.t1	gnl|TC-DB|P43155|4.C.2.1.1	Carnitine O-acetyltransferase - Homo sapiens (Human).
WC06564.t1	gnl|TC-DB|P72520|4.D.1.1.8	Synthase of the type 3 pneumococcal capsular polysaccharide OS=Streptococcus pneumoniae GN=cap3B PE=4 SV=1
WC06572.t1	gnl|TC-DB|WP_121250785|9.B.111.1.5	lysine--tRNA ligase [Solirubrobacter pauli]
WC06573.t1	gnl|TC-DB|P08107|1.A.33.1.3	Heat shock 70 kDa protein 1 (HSP70.1) (HSP70-1/HSP70-2) - Homo sapiens (Human).
WC06595.t1	gnl|TC-DB|B0DYA3|3.A.28.1.2	Mycorrhiza-induced mitochondrial AAA ATPase BSC1 OS=Laccaria bicolor (strain S238N-H82 / ATCC MYA-4686) GN=LACBIDRAFT_396180 PE=3 SV=1
WC06599.t1	gnl|TC-DB|C4QYX5|2.A.85.3.4	Protein required for ubiquinone (Coenzyme Q) biosynthesis and for respiratory growth OS=Komagataella pastoris (strain GS115 / ATCC 20864) GN=PAS_chr1-4_0591 PE=4 SV=1
WC06603.t1	gnl|TC-DB|Q8GHI4|9.B.29.2.7	Chi1 protein OS=Aeromonas caviae OX=648 GN=chi1 PE=4 SV=1
WC06607.t1	gnl|TC-DB|P20142|8.A.32.1.4	Gastricsin OS=Homo sapiens OX=9606 GN=PGC PE=1 SV=1
WC06609.t1	gnl|TC-DB|O42668|8.A.13.1.1	TPR1 PROTEIN - Schizosaccharomyces pombe (Fission yeast).
WC06631.t1	gnl|TC-DB|P32331|2.A.29.8.12	Carrier protein YMC1, mitochondrial OS=Saccharomyces cerevisiae (strain ATCC 204508 / S288c) GN=YMC1 PE=1 SV=2
WC06638.t1	gnl|TC-DB|CCF49679.1|8.A.80.3.1	uncharacterized protein UHOR_03198 [Ustilago hordei]
WC06640.t1	gnl|TC-DB|Q96AG4|1.A.25.3.7	Leucine-rich repeat-containing protein 59 OS=Homo sapiens OX=9606 GN=LRRC59 PE=1 SV=1
WC06648.t1	gnl|TC-DB|XP_026692289.1|8.A.47.2.5	uncharacterized protein LOC100175941 [Ciona intestinalis]
WC06669.t1	gnl|TC-DB|XP_026692289.1|8.A.47.2.5	uncharacterized protein LOC100175941 [Ciona intestinalis]
WC06677.t1	gnl|TC-DB|P23968|3.A.2.2.3	VACUOLAR ATP SYNTHASE 22 KDA PROTEOLIPID SUBUNIT (EC 3.6.1.34) - Saccharomyces cerevisiae (Baker's yeast).
WC06678.t1	gnl|TC-DB|P38116|3.A.30.1.1	ADP-ribosylation factor-like protein 1 OS=Saccharomyces cerevisiae (strain ATCC 204508 / S288c) OX=559292 GN=ARL1 PE=1 SV=4
WC06679.t1	gnl|TC-DB|Q874K8|2.A.49.1.3	Voltage-gated chloride channel - Cryptococcus neoformans var. grubii (Filobasidiella neoformans var. grubii).
WC06680.t1	gnl|TC-DB|Q874K8|2.A.49.1.3	Voltage-gated chloride channel - Cryptococcus neoformans var. grubii (Filobasidiella neoformans var. grubii).
WC11839.t1	gnl|TC-DB|Q96662|1.A.53.1.5	Genome polyprotein OS=Bovine viral diarrhea virus (strain CP7) PE=1 SV=1
WC11865.t1	gnl|TC-DB|WP_144228417.1|4.C.3.1.11	alpha/beta hydrolase fold domain-containing protein [Opitutaceae bacterium 53C-WASEF]
WC06684.t1	gnl|TC-DB|P05771|8.A.104.1.4	Protein kinase C beta type OS=Homo sapiens OX=9606 GN=PRKCB PE=1 SV=4
WC06686.t1	gnl|TC-DB|O43752|1.F.1.1.5	Syntaxin-6 OS=Homo sapiens GN=STX6 PE=1 SV=1
WC06690.t1	gnl|TC-DB|E5CZT5|2.A.21.6.6	Urea active transporter OS=Emericella nidulans GN=ureA PE=2 SV=1
WC06695.t1	gnl|TC-DB|X1WW89|3.A.1.208.35	Uncharacterized protein OS=Acyrthosiphon pisum PE=4 SV=1
WC06702.t1	gnl|TC-DB|P62158|8.A.82.1.1	Calmodulin OS=Homo sapiens GN=CALM1 PE=1 SV=2
WC06713.t1	gnl|TC-DB|A9SUG7|9.A.15.3.1	Lactoylglutathione lyase OS=Physcomitrella patens subsp. patens GN=PHYPADRAFT_107013 PE=3 SV=1
WC06718.t1	gnl|TC-DB|Q08777|2.A.1.13.4	S.cerevisiae chromosome XV reading frame ORF YOR306c - Saccharomyces cerevisiae (Baker's yeast).
WC06777.t1	gnl|TC-DB|G2X8Y4|5.B.1.5.4	FreB OS=Verticillium dahliae (strain VdLs.17 / ATCC MYA-4575 / FGSC 10137) GN=VDAG_06616 PE=4 SV=1
WC06782.t1	gnl|TC-DB|Q9BTX1|1.I.1.1.3	Nucleoporin NDC1 OS=Homo sapiens GN=NDC1 PE=1 SV=2
WC06785.t1	gnl|TC-DB|Q8NKG7|2.A.1.2.77	Multidrug resistant protein OS=Acremonium chrysogenum GN=cefT PE=4 SV=1
WC06786.t1	gnl|TC-DB|A0ST42|2.A.1.2.79	MFS transporter OS=Cercospora nicotianae GN=CTB4 PE=4 SV=1
WC06787.t1	gnl|TC-DB|G2X8Y4|5.B.1.5.4	FreB OS=Verticillium dahliae (strain VdLs.17 / ATCC MYA-4575 / FGSC 10137) GN=VDAG_06616 PE=4 SV=1
WC06791.t1	gnl|TC-DB|Q9FIJ2|3.D.1.6.3	NADH dehydrogenase 10.5K chain-like protein - Arabidopsis thaliana (Mouse-ear cress).
WC06792.t1	gnl|TC-DB|Q9Y519|2.A.82.1.3	Transmembrane protein 184B OS=Homo sapiens GN=TMEM184B PE=1 SV=2
WC06794.t1	gnl|TC-DB|P40855|9.A.17.1.2	Peroxisomal biogenesis factor 19 (Peroxin-19) (Peroxisomal farnesylated protein) (33 kDa housekeeping protein) - Homo sapiens (Human).
WC06795.t1	gnl|TC-DB|Q06143|2.A.29.2.3	BELONGS TO THE MITOCHONDRIAL CARRIER FAMILY - Saccharomyces cerevisiae (Baker's yeast).
WC06804.t1	gnl|TC-DB|M5BEH1|9.B.106.3.1	Salt overly sensitive 2 OS=Arabidopsis thaliana GN=sos2 PE=4 SV=1
WC06806.t1	gnl|TC-DB|P20142|8.A.32.1.4	Gastricsin OS=Homo sapiens OX=9606 GN=PGC PE=1 SV=1
WC06807.t1	gnl|TC-DB|P32660|3.A.3.8.4	Probable phospholipid-transporting ATPase DNF1 (EC 3.6.3.1) - Saccharomyces cerevisiae (Baker's yeast)
WC06813.t1	gnl|TC-DB|Q8TDX7|1.I.1.1.3	Serine/threonine-protein kinase Nek7 OS=Homo sapiens GN=NEK7 PE=1 SV=1
WC06840.t1	gnl|TC-DB|P36543|3.A.2.2.4	Vacuolar ATP synthase subunit E 1 - Homo sapiens (Human).
WC06847.t1	gnl|TC-DB|A7EIH8|4.D.3.2.1	Putative uncharacterized protein OS=Sclerotinia sclerotiorum (strain ATCC 18683 / 1980 / Ss-1) GN=SS1G_05121 PE=4 SV=1
WC06847.t2	gnl|TC-DB|A7EIH8|4.D.3.2.1	Putative uncharacterized protein OS=Sclerotinia sclerotiorum (strain ATCC 18683 / 1980 / Ss-1) GN=SS1G_05121 PE=4 SV=1
WC06852.t1	gnl|TC-DB|Q8I553|3.A.16.1.3	Ubiquitin-activating enzyme, putative OS=Plasmodium falciparum (isolate 3D7) GN=PFL1790w PE=4 SV=1
WC06852.t2	gnl|TC-DB|Q8I553|3.A.16.1.3	Ubiquitin-activating enzyme, putative OS=Plasmodium falciparum (isolate 3D7) GN=PFL1790w PE=4 SV=1
WC06864.t1	gnl|TC-DB|Q08777|2.A.1.13.4	S.cerevisiae chromosome XV reading frame ORF YOR306c - Saccharomyces cerevisiae (Baker's yeast).
WC06864.t2	gnl|TC-DB|Q08777|2.A.1.13.4	S.cerevisiae chromosome XV reading frame ORF YOR306c - Saccharomyces cerevisiae (Baker's yeast).
WC06870.t1	gnl|TC-DB|S7PTY2|2.A.85.3.5	Uncharacterized protein OS=Gloeophyllum trabeum (strain ATCC 11539 / FP-39264 / Madison 617) GN=GLOTRDRAFT_66016 PE=4 SV=1
WC06877.t1	gnl|TC-DB|Q8S924|9.A.15.3.1	Ubiquitin-like protein ATG12A OS=Arabidopsis thaliana GN=ATG12A PE=1 SV=1
WC06884.t1	gnl|TC-DB|Q5BB29|1.A.46.2.1	Putative uncharacterized protein OS=Emericella nidulans GN=AN2251.2 PE=4 SV=1
WC06900.t1	gnl|TC-DB|P49177|8.A.92.1.2	Guanine nucleotide-binding protein subunit beta OS=Arabidopsis thaliana GN=GB1 PE=1 SV=1
WC06900.t2	gnl|TC-DB|P49177|8.A.92.1.2	Guanine nucleotide-binding protein subunit beta OS=Arabidopsis thaliana GN=GB1 PE=1 SV=1
WC06904.t1	gnl|TC-DB|Q8Y435|5.B.14.1.1	Lmo2638 protein OS=Listeria monocytogenes serovar 1/2a (strain ATCC BAA-679 / EGD-e) OX=169963 GN=lmo2638 PE=4 SV=1
WC06909.t1	gnl|TC-DB|W9W090|8.A.82.1.5	Uncharacterized protein OS=Cladophialophora yegresii CBS 114405 GN=A1O7_05339 PE=4 SV=1
WC06910.t1	gnl|TC-DB|P05771|8.A.104.1.4	Protein kinase C beta type OS=Homo sapiens OX=9606 GN=PRKCB PE=1 SV=4
WC06924.t1	gnl|TC-DB|O14031|2.A.67.1.5	Uncharacterized oligopeptide transporter C29B12.10c OS=Schizosaccharomyces pombe GN=SPAC29B12.10c PE=1 SV=1
WC06925.t1	gnl|TC-DB|P62873|8.A.92.1.1	Guanine nucleotide-binding protein G(I)/G(S)/G(T) subunit beta-1 OS=Homo sapiens GN=GNB1 PE=1 SV=3
WC06928.t1	gnl|TC-DB|P63244|8.A.92.1.4	Receptor of activated protein C kinase 1 OS=Homo sapiens OX=9606 GN=RACK1 PE=1 SV=3
WC06933.t1	gnl|TC-DB|Q9FT96|9.A.61.2.1	Katanin p80 WD40 repeat-containing subunit B1 homologue OS=Arabidopsis thaliana GN=F8L15_120 PE=3 SV=1
WC06938.t1	gnl|TC-DB|Q8I5F9|3.A.16.1.3	Ubiquitin-activating enzyme E1, putative OS=Plasmodium falciparum (isolate 3D7) GN=PFL1245w PE=4 SV=1
WC06942.t1	gnl|TC-DB|Q06538|1.A.17.5.11	Calcium permeable stress-gated cation channel 1 OS=Saccharomyces cerevisiae (strain ATCC 204508 / S288c) GN=CSC1 PE=1 SV=1
WC06944.t1	gnl|TC-DB|O14031|2.A.67.1.5	Uncharacterized oligopeptide transporter C29B12.10c OS=Schizosaccharomyces pombe GN=SPAC29B12.10c PE=1 SV=1
WC06945.t1	gnl|TC-DB|O14031|2.A.67.1.5	Uncharacterized oligopeptide transporter C29B12.10c OS=Schizosaccharomyces pombe GN=SPAC29B12.10c PE=1 SV=1
WC06946.t1	gnl|TC-DB|P62837|3.A.20.1.1	Ubiquitin-conjugating enzyme E2 D2 OS=Homo sapiens GN=UBE2D2 PE=1 SV=1
WC06951.t1	gnl|TC-DB|F6WPS3|9.B.135.2.5	Uncharacterized protein OS=Ciona intestinalis GN=LOC100176210 PE=4 SV=1
WC06952.t1	gnl|TC-DB|Q08417|9.A.26.1.2	S.cerevisiae chromosome XV reading frame ORF YOR049c - Saccharomyces cerevisiae (Baker's yeast).
WC06955.t1	gnl|TC-DB|A0L4L0|3.A.1.132.3	Putative uncharacterized protein - Magnetococcus sp. (strain MC-1).
WC06962.t1	gnl|TC-DB|O00159|1.I.1.1.3	Unconventional myosin-Ic OS=Homo sapiens GN=MYO1C PE=1 SV=4
WC06965.t1	gnl|TC-DB|P39986|3.A.3.10.3	Manganese-transporting ATPase 1 OS=Saccharomyces cerevisiae (strain ATCC 204508 / S288c) GN=SPF1 PE=1 SV=1
WC06967.t1	gnl|TC-DB|Q7MDK6|1.C.57.3.4	RTX (Repeat in toxin) cytotoxin - Vibrio vulnificus (strain YJ016).
WC06972.t1	gnl|TC-DB|Q8I607|3.A.16.1.3	Ubiquitin conjugating enzyme E2, putative OS=Plasmodium falciparum (isolate 3D7) GN=PFL0190w PE=3 SV=1
WC06973.t1	gnl|TC-DB|A0DG78|9.A.6.1.2	Chromosome undetermined scaffold_5, whole genome shotgun sequence OS=Paramecium tetraurelia GN=GSPATT00002174001 PE=4 SV=1
WC06975.t1	gnl|TC-DB|P49177|8.A.92.1.2	Guanine nucleotide-binding protein subunit beta OS=Arabidopsis thaliana GN=GB1 PE=1 SV=1
WC06977.t1	gnl|TC-DB|P49374|2.A.1.1.39	High-affinity glucose transporter - Kluyveromyces lactis (Yeast) (Candida sphaerica).
WC06978.t1	gnl|TC-DB|P49374|2.A.1.1.39	High-affinity glucose transporter - Kluyveromyces lactis (Yeast) (Candida sphaerica).
WC06980.t1	gnl|TC-DB|P32563|3.A.2.2.3	VACUOLAR ATP SYNTHASE 95 KDA SUBUNIT (EC 3.6.1.34) (VACUOLAR ATPASE 95 KDA SUBUNIT) - Saccharomyces cerevisiae (Baker's yeast).
WC11872.t1	gnl|TC-DB|P20142|8.A.32.1.4	Gastricsin OS=Homo sapiens OX=9606 GN=PGC PE=1 SV=1
WC11873.t1	gnl|TC-DB|P20142|8.A.32.1.4	Gastricsin OS=Homo sapiens OX=9606 GN=PGC PE=1 SV=1
WC11874.t1	gnl|TC-DB|Q7X843|8.A.112.1.6	RING-H2 finger protein ATL48 OS=Arabidopsis thaliana OX=3702 GN=ATL48 PE=1 SV=2
WC11888.t1	gnl|TC-DB|O82567|4.F.1.1.2	Choline/ethanolaminephosphotransferase 1 OS=Arabidopsis thaliana GN=AAPT1 PE=1 SV=1
WC11890.t1	gnl|TC-DB|O95271|1.I.1.1.3	Tankyrase-1 OS=Homo sapiens GN=TNKS PE=1 SV=2
WC11891.t1	gnl|TC-DB|P00427|3.D.4.8.1	Cytochrome c oxidase subunit 6, mitochondrial OS=Saccharomyces cerevisiae (strain ATCC 204508 / S288c) GN=COX6 PE=1 SV=1
WC11896.t1	gnl|TC-DB|P54646|8.A.104.1.1	5'-AMP-activated protein kinase catalytic subunit alpha-2 OS=Homo sapiens OX=9606 GN=PRKAA2 PE=1 SV=2
WC11900.t1	gnl|TC-DB|P33332|1.F.2.1.1	Exocyst complex component SEC3 OS=Saccharomyces cerevisiae (strain ATCC 204508 / S288c) GN=SEC3 PE=1 SV=1
WC11901.t1	gnl|TC-DB|A0QNI9|3.A.24.5.1	ATPase, AAA family protein OS=Mycobacterium smegmatis (strain ATCC 700084 / mc(2)155) GN=MSMEG_0059 PE=4 SV=1
WC06981.t1	gnl|TC-DB|O95067|1.I.1.1.3	G2/mitotic-specific cyclin-B2 OS=Homo sapiens GN=CCNB2 PE=1 SV=1
WC06986.t1	gnl|TC-DB|Q9UEF7|8.A.49.1.1	Klotho OS=Homo sapiens GN=KL PE=1 SV=2
WC06992.t1	gnl|TC-DB|P32571|3.A.31.1.1	Ubiquitin carboxyl-terminal hydrolase 4 OS=Saccharomyces cerevisiae (strain ATCC 204508 / S288c) OX=559292 GN=DOA4 PE=1 SV=2
WC06993.t1	gnl|TC-DB|P53622|3.A.31.1.1	Coatomer subunit alpha OS=Saccharomyces cerevisiae (strain ATCC 204508 / S288c) OX=559292 GN=COP1 PE=1 SV=2
WC07005.t1	gnl|TC-DB|NP_954863.2|1.A.51.2.3	phosphatidylinositol 3,4,5-trisphosphate 3-phosphatase TPTE2 isoform gamma [Homo sapiens]
WC07024.t1	gnl|TC-DB|P41909|3.A.1.203.6	Peroxisomal long-chain fatty acid import protein 2 OS=Saccharomyces cerevisiae GN=PXA1 PE=1 SV=2
WC07038.t1	gnl|TC-DB|A6ZSQ7|8.A.92.1.3	G protein alpha subunit OS=Saccharomyces cerevisiae (strain YJM789) GN=GPA1 PE=4 SV=1
WC07046.t1	gnl|TC-DB|B1PXD0|2.A.39.2.4	Cytosine-purine permease OS=Emericella nidulans GN=fcyB PE=2 SV=1
WC07054.t1	gnl|TC-DB|Q01356|2.A.29.9.1	AMINO ACID TRANSPORTER ARG-13 - Neurospora crassa.
WC07064.t1	gnl|TC-DB|A6ZSQ7|8.A.92.1.3	G protein alpha subunit OS=Saccharomyces cerevisiae (strain YJM789) GN=GPA1 PE=4 SV=1
WC07072.t1	gnl|TC-DB|I1CTU6|9.B.12.2.2	Plasma membrane proteolipid 3 OS=Rhizopus delemar (strain RA 99-880 / ATCC MYA-4621 / FGSC 9543 / NRRL 43880) GN=RO3G_16587 PE=4 SV=1
WC07088.t1	gnl|TC-DB|Q9Y5S9|3.A.18.1.1	RNA-binding protein 8A - Homo sapiens (Human).
WC07097.t1	gnl|TC-DB|Q55SH5|9.B.143.5.2	Putative uncharacterized protein OS=Cryptococcus neoformans var. neoformans serotype D (strain B-3501A) GN=CNBE2070 PE=4 SV=1
WC07105.t1	gnl|TC-DB|Q9FJD2|2.A.67.1.6	Oligopeptide transporter 9 OS=Arabidopsis thaliana GN=OPT9 PE=2 SV=1
WC07106.t1	gnl|TC-DB|Q10478|1.B.33.3.2	SAM50-like protein SPAC17C9.06 OS=Schizosaccharomyces pombe (strain 972 / ATCC 24843) GN=SPAC17C9.06 PE=3 SV=1
WC07107.t1	gnl|TC-DB|V2Y999|2.A.66.1.38	Multidrug oligosaccharidyl-lipid polysaccharide flippase OS=Moniliophthora roreri (strain MCA 2997) GN=Moror_5484 PE=4 SV=1
WC07120.t1	gnl|TC-DB|F4K2G0|3.D.1.8.1	Peptidyl-prolyl cis-trans isomerase OS=Arabidopsis thaliana GN=CYP20-2 PE=3 SV=1
WC07128.t1	gnl|TC-DB|M5BEH1|9.B.106.3.1	Salt overly sensitive 2 OS=Arabidopsis thaliana GN=sos2 PE=4 SV=1
WC07131.t1	gnl|TC-DB|M5BEH1|9.B.106.3.1	Salt overly sensitive 2 OS=Arabidopsis thaliana GN=sos2 PE=4 SV=1
WC07142.t1	gnl|TC-DB|M5BEH1|9.B.106.3.1	Salt overly sensitive 2 OS=Arabidopsis thaliana GN=sos2 PE=4 SV=1
WC07143.t1	gnl|TC-DB|M5BEH1|9.B.106.3.1	Salt overly sensitive 2 OS=Arabidopsis thaliana GN=sos2 PE=4 SV=1
WC07146.t1	gnl|TC-DB|P35609|8.A.66.1.3	Alpha-actinin-2 OS=Homo sapiens GN=ACTN2 PE=1 SV=1
WC07150.t1	gnl|TC-DB|F4IRW0|9.A.15.3.1	Serine/threonine-protein kinase ATG1c OS=Arabidopsis thaliana GN=ATG1C PE=2 SV=1
WC07153.t1	gnl|TC-DB|Q9FWR4|1.A.12.2.1	Putative GSH-dependent dehydroascorbate reductase - Arabidopsis thaliana (Mouse-ear cress).
WC07156.t1	gnl|TC-DB|P40564|3.A.30.1.1	DnaJ-like protein 1 OS=Saccharomyces cerevisiae (strain ATCC 204508 / S288c) OX=559292 GN=DJP1 PE=1 SV=1
WC07165.t1	gnl|TC-DB|I1CTU6|9.B.12.2.2	Plasma membrane proteolipid 3 OS=Rhizopus delemar (strain RA 99-880 / ATCC MYA-4621 / FGSC 9543 / NRRL 43880) GN=RO3G_16587 PE=4 SV=1
WC07167.t1	gnl|TC-DB|P80667|3.A.20.1.5	Peroxisomal membrane protein PAS20 OS=Saccharomyces cerevisiae (strain ATCC 204508 / S288c) GN=PEX13 PE=1 SV=1
WC07173.t1	gnl|TC-DB|Q9NPI6|3.A.18.1.1	mRNA-decapping enzyme 1A - Homo sapiens (Human).
WC07177.t1	gnl|TC-DB|Q42524|4.C.1.1.7	4-coumarate--CoA ligase 1 - Arabidopsis thaliana (Mouse-ear cress).
WC07178.t1	gnl|TC-DB|Q42524|4.C.1.1.7	4-coumarate--CoA ligase 1 - Arabidopsis thaliana (Mouse-ear cress).
WC07181.t1	gnl|TC-DB|B6HN82|2.A.1.2.86	Pc21g09220 protein OS=Penicillium chrysogenum (strain ATCC 28089 / DSM 1075 / Wisconsin 54-1255) GN=Pc21g09220 PE=4 SV=1
WC07182.t1	gnl|TC-DB|B6HN82|2.A.1.2.86	Pc21g09220 protein OS=Penicillium chrysogenum (strain ATCC 28089 / DSM 1075 / Wisconsin 54-1255) GN=Pc21g09220 PE=4 SV=1
WC07182.t2	gnl|TC-DB|B6HN82|2.A.1.2.86	Pc21g09220 protein OS=Penicillium chrysogenum (strain ATCC 28089 / DSM 1075 / Wisconsin 54-1255) GN=Pc21g09220 PE=4 SV=1
WC07184.t1	gnl|TC-DB|B6HN82|2.A.1.2.86	Pc21g09220 protein OS=Penicillium chrysogenum (strain ATCC 28089 / DSM 1075 / Wisconsin 54-1255) GN=Pc21g09220 PE=4 SV=1
WC07190.t1	gnl|TC-DB|Q8NKD5|1.A.11.3.3	Ammonium transporter - Hebeloma cylindrosporum.
WC07193.t1	gnl|TC-DB|A2QYD7|2.A.16.4.1	Remark: Ssu1p mediates efflux of the free form of sulphite - Aspergillus niger.
WC07208.t1	gnl|TC-DB|Q42524|4.C.1.1.7	4-coumarate--CoA ligase 1 - Arabidopsis thaliana (Mouse-ear cress).
WC07224.t1	gnl|TC-DB|P32837|2.A.3.4.3	GABA-specific permease (GABA-specific transport protein) - Saccharomyces cerevisiae (Baker's yeast).
WC07237.t1	gnl|TC-DB|XP_024578073.1|8.A.104.1.2	camk camkl ampk protein kinase [Plasmopara halstedii]
WC07252.t1	gnl|TC-DB|Q9FI56|3.A.9.1.2	Chaperone protein ClpC1, chloroplastic OS=Arabidopsis thaliana GN=CLPC1 PE=1 SV=1
WC07252.t2	gnl|TC-DB|Q9FI56|3.A.9.1.2	Chaperone protein ClpC1, chloroplastic OS=Arabidopsis thaliana GN=CLPC1 PE=1 SV=1
WC07255.t1	gnl|TC-DB|Q7KQK2|3.A.16.1.3	Polyubiquitin OS=Plasmodium falciparum (isolate 3D7) GN=pUB PE=4 SV=1
WC07256.t1	gnl|TC-DB|Q9FI56|3.A.9.1.2	Chaperone protein ClpC1, chloroplastic OS=Arabidopsis thaliana GN=CLPC1 PE=1 SV=1
WC07258.t1	gnl|TC-DB|P41811|3.A.31.1.1	Coatomer subunit beta' OS=Saccharomyces cerevisiae (strain ATCC 204508 / S288c) OX=559292 GN=SEC27 PE=1 SV=1
WC07260.t1	gnl|TC-DB|P62873|8.A.92.1.1	Guanine nucleotide-binding protein G(I)/G(S)/G(T) subunit beta-1 OS=Homo sapiens GN=GNB1 PE=1 SV=3
WC07261.t1	gnl|TC-DB|P62873|8.A.92.1.1	Guanine nucleotide-binding protein G(I)/G(S)/G(T) subunit beta-1 OS=Homo sapiens GN=GNB1 PE=1 SV=3
WC07262.t1	gnl|TC-DB|P49177|8.A.92.1.2	Guanine nucleotide-binding protein subunit beta OS=Arabidopsis thaliana GN=GB1 PE=1 SV=1
WC07264.t1	gnl|TC-DB|Q07904|2.A.1.14.36	Thiamine pathway transporter THI73 OS=Saccharomyces cerevisiae (strain ATCC 204508 / S288c) GN=THI73 PE=1 SV=1
WC07266.t1	gnl|TC-DB|P32939|9.A.63.1.1	GTP-binding protein YPT7 OS=Saccharomyces cerevisiae (strain ATCC 204508 / S288c) GN=YPT7 PE=1 SV=1
WC07270.t1	gnl|TC-DB|P53322|2.A.1.14.11	High-affinity nicotinic acid transporter (Nicotinic acid permease) - Saccharomyces cerevisiae (Baker's yeast).
WC07273.t1	gnl|TC-DB|Q8N766|3.A.27.1.1	ER membrane protein complex subunit 1 OS=Homo sapiens GN=EMC1 PE=1 SV=1
WC07275.t1	gnl|TC-DB|Q07904|2.A.1.14.36	Thiamine pathway transporter THI73 OS=Saccharomyces cerevisiae (strain ATCC 204508 / S288c) GN=THI73 PE=1 SV=1
WC07275.t2	gnl|TC-DB|Q07904|2.A.1.14.36	Thiamine pathway transporter THI73 OS=Saccharomyces cerevisiae (strain ATCC 204508 / S288c) GN=THI73 PE=1 SV=1
WC07293.t1	gnl|TC-DB|O94829|1.I.1.1.3	Importin-13 OS=Homo sapiens GN=IPO13 PE=1 SV=3
WC07295.t1	gnl|TC-DB|A4ZGP3|2.A.1.3.73	Major facilitator superfamily transporter OS=Zymoseptoria tritici GN=Mfs1 PE=4 SV=1
WC07303.t1	gnl|TC-DB|O75110|3.A.3.8.16	Probable phospholipid-transporting ATPase IIA OS=Homo sapiens GN=ATP9A PE=1 SV=3
WC07305.t1	gnl|TC-DB|B2ZXD5|1.A.38.1.1	Golgi pH regulator OS=Cricetulus griseus GN=GPHR PE=2 SV=1
WC07310.t1	gnl|TC-DB|P39932|2.A.1.1.38	Sugar transporter STL1 - Saccharomyces cerevisiae (Baker's yeast).
WC07312.t1	gnl|TC-DB|P39932|2.A.1.1.38	Sugar transporter STL1 - Saccharomyces cerevisiae (Baker's yeast).
WC07314.t1	gnl|TC-DB|Q9XIA9|4.C.1.1.14	Long chain acyl-CoA synthetase 2 OS=Arabidopsis thaliana GN=LACS2 PE=2 SV=1
WC07320.t1	gnl|TC-DB|P54760|8.A.23.1.15	Ephrin type-B receptor 4 OS=Homo sapiens OX=9606 GN=EPHB4 PE=1 SV=2
WC07324.t1	gnl|TC-DB|Q8IUH5|8.A.114.1.1	Palmitoyltransferase ZDHHC17 OS=Homo sapiens GN=ZDHHC17 PE=1 SV=2
WC07335.t1	gnl|TC-DB|Q04121|2.A.36.1.12	Endosomal/prevacuolar sodium/hydrogen exchanger OS=Saccharomyces cerevisiae GN=NHX1 PE=1 SV=1
WC07339.t1	gnl|TC-DB|Q15070|2.A.9.1.2	Mitochondrial inner membrane protein OXA1L OS=Homo sapiens GN=OXA1L PE=1 SV=3
WC07343.t1	gnl|TC-DB|A6ZSQ7|8.A.92.1.3	G protein alpha subunit OS=Saccharomyces cerevisiae (strain YJM789) GN=GPA1 PE=4 SV=1
WC07344.t1	gnl|TC-DB|Q08777|2.A.1.13.4	S.cerevisiae chromosome XV reading frame ORF YOR306c - Saccharomyces cerevisiae (Baker's yeast).
WC07348.t1	gnl|TC-DB|P32837|2.A.3.4.3	GABA-specific permease (GABA-specific transport protein) - Saccharomyces cerevisiae (Baker's yeast).
WC07353.t1	gnl|TC-DB|A0FGR9|9.A.57.1.3	Extended synaptotagmin-3 OS=Homo sapiens GN=ESYT3 PE=1 SV=1
WC07356.t1	gnl|TC-DB|C8Z4J7|3.A.5.8.1	Yet3p OS=Saccharomyces cerevisiae (strain Lalvin EC1118 / Prise de mousse) GN=EC1118_1D0_1563g PE=4 SV=1
WC07371.t1	gnl|TC-DB|Q5W0Z9|8.A.114.1.6	Palmitoyltransferase ZDHHC20 OS=Homo sapiens OX=9606 GN=ZDHHC20 PE=1 SV=1
WC07372.t1	gnl|TC-DB|CRG88657|9.B.313.1.2	4-aminobutyrate aminotransferase / (S)-3-amino-2-methylpropionate transaminase [Talaromyces islandicus]
WC07386.t1	gnl|TC-DB|Q9VS47|2.A.1.53.5	CG8602, isoform B OS=Drosophila melanogaster GN=CG8602 PE=2 SV=1
WC07390.t1	gnl|TC-DB|Q9FT96|9.A.61.2.1	Katanin p80 WD40 repeat-containing subunit B1 homologue OS=Arabidopsis thaliana GN=F8L15_120 PE=3 SV=1
WC07390.t2	gnl|TC-DB|Q9FT96|9.A.61.2.1	Katanin p80 WD40 repeat-containing subunit B1 homologue OS=Arabidopsis thaliana GN=F8L15_120 PE=3 SV=1
WC07398.t1	gnl|TC-DB|P06493|1.I.1.1.3	Cyclin-dependent kinase 1 OS=Homo sapiens GN=CDK1 PE=1 SV=3
WC07400.t1	gnl|TC-DB|Q9Y4L1|3.A.16.1.4	Hypoxia up-regulated protein 1 OS=Homo sapiens OX=9606 GN=HYOU1 PE=1 SV=1
WC07412.t1	gnl|TC-DB|P53322|2.A.1.14.11	High-affinity nicotinic acid transporter (Nicotinic acid permease) - Saccharomyces cerevisiae (Baker's yeast).
WC07416.t1	gnl|TC-DB|P53322|2.A.1.14.11	High-affinity nicotinic acid transporter (Nicotinic acid permease) - Saccharomyces cerevisiae (Baker's yeast).
WC07419.t1	gnl|TC-DB|B3ET62|3.A.23.6.1	Glyceraldehyde-3-phosphate dehydrogenase OS=Amoebophilus asiaticus (strain 5a2) GN=Aasi_1069 PE=3 SV=1
WC07431.t1	gnl|TC-DB|P40318|3.A.16.1.2	ERAD-associated E3 ubiquitin-protein ligase DOA10 OS=Saccharomyces cerevisiae (strain ATCC 204508 / S288c) OX=559292 GN=SSM4 PE=1 SV=1
WC07436.t1	gnl|TC-DB|P42114|3.D.1.6.2	NADH-ubiquinone oxidoreductase 14.8 kDa subunit - Neurospora crassa.
WC07437.t1	gnl|TC-DB|Q92839|4.D.1.1.10	Hyaluronan synthase 1 OS=Homo sapiens GN=HAS1 PE=1 SV=2
WC07449.t1	gnl|TC-DB|Q08777|2.A.1.13.4	S.cerevisiae chromosome XV reading frame ORF YOR306c - Saccharomyces cerevisiae (Baker's yeast).
WC07456.t1	gnl|TC-DB|A4ZGP3|2.A.1.3.73	Major facilitator superfamily transporter OS=Zymoseptoria tritici GN=Mfs1 PE=4 SV=1
WC07474.t1	gnl|TC-DB|P38264|9.A.64.1.1	SRP-independent targeting protein 3 OS=Saccharomyces cerevisiae (strain ATCC 204508 / S288c) GN=PHO88 PE=1 SV=1
WC07477.t1	gnl|TC-DB|Q08902|2.A.1.3.52	Drug resistance protein YOR378W OS=Saccharomyces cerevisiae (strain ATCC 204508 / S288c) GN=YOR378W PE=1 SV=1
WC07478.t1	gnl|TC-DB|E7Q6E0|9.B.27.5.2	Tvp38p OS=Saccharomyces cerevisiae (strain FostersB) GN=FOSTERSB_2992 PE=4 SV=1
WC07482.t1	gnl|TC-DB|P77735|8.A.5.1.6	Uncharacterized oxidoreductase YajO OS=Escherichia coli (strain K12) GN=yajO PE=3 SV=2
WC07485.t1	gnl|TC-DB|Q8RWN2|2.A.1.2.58	Protein ZINC INDUCED FACILITATOR 1 OS=Arabidopsis thaliana GN=ZIF1 PE=1 SV=2
WC07486.t1	gnl|TC-DB|Q9Y2P5|4.C.1.1.13	Bile acyl-CoA synthetase OS=Homo sapiens GN=SLC27A5 PE=1 SV=1
WC07487.t1	gnl|TC-DB|Q94BZ1|2.A.1.2.111	Protein ZINC INDUCED FACILITATOR-LIKE 1 OS=Arabidopsis thaliana OX=3702 GN=ZIFL1 PE=2 SV=1
WC07488.t1	gnl|TC-DB|Q14722|8.A.5.1.1	Voltage-gated potassium channel beta-1 subunit (K+ channel beta-1 subunit) (Kv-beta-1) - Homo sapiens (Human).
WC07494.t1	gnl|TC-DB|A6N844|2.A.39.3.10	Uracil transporter FurD OS=Emericella nidulans GN=furD PE=4 SV=1
WC07497.t1	gnl|TC-DB|Q89SS6|2.A.1.42.2	2-acylglycerophosphoethanolamine acyltransferase (EC 6.2.1.20) - Bradyrhizobium japonicum.
WC07525.t1	gnl|TC-DB|P04037|3.D.4.8.1	Cytochrome c oxidase subunit 4, mitochondrial OS=Saccharomyces cerevisiae (strain ATCC 204508 / S288c) GN=COX4 PE=1 SV=1
WC07526.t1	gnl|TC-DB|Q99385|2.A.19.2.2	CHROMOSOME IV READING FRAME ORF YDL128W - Saccharomyces cerevisiae (Baker's yeast).
WC07535.t1	gnl|TC-DB|Q07914|3.A.8.1.1	Chromosome XII reading frame ORF YLR008C - Saccharomyces cerevisiae (Baker's yeast).
WC07539.t1	gnl|TC-DB|P43155|4.C.2.1.1	Carnitine O-acetyltransferase - Homo sapiens (Human).
WC07541.t1	gnl|TC-DB|Q8TBM8|1.P.1.1.1	DnaJ homolog subfamily B member 14 OS=Homo sapiens OX=9606 GN=DNAJB14 PE=1 SV=1
WC07542.t1	gnl|TC-DB|P19516|3.D.4.8.1	Cytochrome c oxidase assembly protein COX11, mitochondrial OS=Saccharomyces cerevisiae (strain ATCC 204508 / S288c) GN=COX11 PE=2 SV=2
WC07548.t1	gnl|TC-DB|Q9FT96|9.A.61.2.1	Katanin p80 WD40 repeat-containing subunit B1 homologue OS=Arabidopsis thaliana GN=F8L15_120 PE=3 SV=1
WC07556.t1	gnl|TC-DB|B0SM05|2.A.25.1.6	Bifunctional protein: Sodium:alanine symporter/Phosphatidylserine decarboxylase proenzyme putative membrane protein OS=Leptospira biflexa serovar Patoc (strain Patoc 1 / ATCC 23582 / Paris) GN=LEPBI_I2554 PE=3 SV=1
WC07557.t1	gnl|TC-DB|B0SM05|2.A.25.1.6	Bifunctional protein: Sodium:alanine symporter/Phosphatidylserine decarboxylase proenzyme putative membrane protein OS=Leptospira biflexa serovar Patoc (strain Patoc 1 / ATCC 23582 / Paris) GN=LEPBI_I2554 PE=3 SV=1
WC07561.t1	gnl|TC-DB|D2WF19|3.A.1.208.32	ATP-binding cassette transporter 1 OS=Rhizophagus irregularis GN=ABC1 PE=2 SV=1
WC07562.t1	gnl|TC-DB|Q32SL4|2.A.1.1.138	Maltose permease OS=Pichia angusta OX=870730 GN=MAL2 PE=3 SV=1
WC07567.t1	gnl|TC-DB|P77735|8.A.5.1.6	Uncharacterized oxidoreductase YajO OS=Escherichia coli (strain K12) GN=yajO PE=3 SV=2
WC07568.t1	gnl|TC-DB|O94901|1.I.1.1.3	SUN domain-containing protein 1 OS=Homo sapiens GN=SUN1 PE=1 SV=3
WC07573.t1	gnl|TC-DB|P20142|8.A.32.1.4	Gastricsin OS=Homo sapiens OX=9606 GN=PGC PE=1 SV=1
WC07585.t1	gnl|TC-DB|A6ZSQ7|8.A.92.1.3	G protein alpha subunit OS=Saccharomyces cerevisiae (strain YJM789) GN=GPA1 PE=4 SV=1
WC07586.t1	gnl|TC-DB|F4K2G0|3.D.1.8.1	Peptidyl-prolyl cis-trans isomerase OS=Arabidopsis thaliana GN=CYP20-2 PE=3 SV=1
WC07591.t1	gnl|TC-DB|P40544|2.A.5.4.4	Zinc transporter YKE4 - Saccharomyces cerevisiae (Baker's yeast).
WC07609.t1	gnl|TC-DB|G4TIT2|8.A.30.2.2	Related to metal homeostasis protein OS=Piriformospora indica (strain DSM 11827) GN=PIIN_05164 PE=4 SV=1
WC07620.t1	gnl|TC-DB|Q8TDX7|1.I.1.1.3	Serine/threonine-protein kinase Nek7 OS=Homo sapiens GN=NEK7 PE=1 SV=1
WC07628.t1	gnl|TC-DB|F4IRW0|9.A.15.3.1	Serine/threonine-protein kinase ATG1c OS=Arabidopsis thaliana GN=ATG1C PE=2 SV=1
WC07636.t1	gnl|TC-DB|P32571|3.A.31.1.1	Ubiquitin carboxyl-terminal hydrolase 4 OS=Saccharomyces cerevisiae (strain ATCC 204508 / S288c) OX=559292 GN=DOA4 PE=1 SV=2
WC07636.t2	gnl|TC-DB|P32571|3.A.31.1.1	Ubiquitin carboxyl-terminal hydrolase 4 OS=Saccharomyces cerevisiae (strain ATCC 204508 / S288c) OX=559292 GN=DOA4 PE=1 SV=2
WC07645.t1	gnl|TC-DB|Q64L87|2.A.1.1.40	Xylhp (Fragment) - Debaryomyces hansenii (Yeast) (Torulaspora hansenii).
WC07651.t1	gnl|TC-DB|P53154|2.A.50.1.1	HYPOTHETICAL 65.3 KDA PROTEIN IN MAD1-SCY1 INTERGENIC REGION - Saccharomyces cerevisiae (Baker's yeast).
WC07654.t1	gnl|TC-DB|P32839|3.A.28.1.1	Mitochondrial chaperone BCS1 OS=Saccharomyces cerevisiae (strain ATCC 204508 / S288c) GN=BCS1 PE=1 SV=2
WC07656.t1	gnl|TC-DB|Q96HU1|8.A.87.1.5	Small G protein signaling modulator 3 OS=Homo sapiens OX=9606 GN=SGSM3 PE=1 SV=1
WC07684.t1	gnl|TC-DB|P25694|3.A.16.1.2	Cell division control protein 48 - Saccharomyces cerevisiae (Baker's yeast).
WC07691.t1	gnl|TC-DB|P40900|2.A.67.1.2	Sexual differentiation process protein isp4 - Schizosaccharomyces pombe (Fission yeast).
WC07695.t1	gnl|TC-DB|Q54EF1|2.A.67.2.6	Putative uncharacterized protein OS=Dictyostelium discoideum GN=DDB_0183975 PE=4 SV=1
WC07696.t1	gnl|TC-DB|Q96BY9|8.A.111.1.1	Store-operated calcium entry-associated regulatory factor OS=Homo sapiens OX=9606 GN=SARAF PE=1 SV=1
WC07706.t1	gnl|TC-DB|O00571|1.I.1.1.3	ATP-dependent RNA helicase DDX3X OS=Homo sapiens GN=DDX3X PE=1 SV=3
WC07707.t1	gnl|TC-DB|P51149|9.A.3.1.1	Ras-related protein Rab-7a OS=Homo sapiens OX=9606 GN=RAB7A PE=1 SV=1
WC07708.t1	gnl|TC-DB|F4K2G0|3.D.1.8.1	Peptidyl-prolyl cis-trans isomerase OS=Arabidopsis thaliana GN=CYP20-2 PE=3 SV=1
WC07714.t1	gnl|TC-DB|P40564|3.A.30.1.1	DnaJ-like protein 1 OS=Saccharomyces cerevisiae (strain ATCC 204508 / S288c) OX=559292 GN=DJP1 PE=1 SV=1
WC07715.t1	gnl|TC-DB|P53299|3.A.8.1.1	Mitochondrial import inner membrane translocase subunit TIM13 - Saccharomyces cerevisiae (Baker's yeast).
WC07716.t1	gnl|TC-DB|Q8ID54|3.A.25.2.1	UBA/THIF-type NAD/FAD binding protein, putative OS=Plasmodium falciparum (isolate 3D7) GN=PF13_0344 PE=4 SV=1
WC07718.t1	gnl|TC-DB|Q01519|3.D.4.8.1	Cytochrome c oxidase subunit 6B OS=Saccharomyces cerevisiae (strain ATCC 204508 / S288c) GN=COX12 PE=1 SV=2
WC07721.t1	gnl|TC-DB|Q9UBX2|1.I.1.1.3	Double homeobox protein 4 OS=Homo sapiens GN=DUX4 PE=1 SV=2
WC07731.t1	gnl|TC-DB|P38753|3.A.31.1.1	Class E vacuolar protein-sorting machinery protein HSE1 OS=Saccharomyces cerevisiae (strain ATCC 204508 / S288c) OX=559292 GN=HSE1 PE=1 SV=1
WC07732.t1	gnl|TC-DB|Q9LVA7|1.A.47.4.1	Genomic DNA, chromosome 5, P1 clone:MMI9 (Hypothetical protein) - Arabidopsis thaliana (Mouse-ear cress).
WC07733.t1	gnl|TC-DB|G0S381|1.I.1.1.2	Nucleoporin AMO1 OS=Chaetomium thermophilum (strain DSM 1495 / CBS 144.50 / IMI 039719) GN=AMO1 PE=3 SV=1
WC07737.t1	gnl|TC-DB|Q010B9|2.A.1.82.2	Synaptic vesicle transporter SVOP and related transporters (Major facilitator superfamily) (ISS) OS=Ostreococcus tauri GN=Ot10g01560 PE=4 SV=1
WC07738.t1	gnl|TC-DB|P94400|9.B.10.1.1	Putative metal chaperone yciC OS=Bacillus subtilis GN=yciC PE=2 SV=1
WC07739.t1	gnl|TC-DB|Q8TBM8|1.P.1.1.1	DnaJ homolog subfamily B member 14 OS=Homo sapiens OX=9606 GN=DNAJB14 PE=1 SV=1
WC07740.t1	gnl|TC-DB|Q7Z429|1.A.14.3.14	Protein lifeguard 1 OS=Homo sapiens OX=9606 GN=GRINA PE=2 SV=1
WC07740.t2	gnl|TC-DB|Q7Z429|1.A.14.3.14	Protein lifeguard 1 OS=Homo sapiens OX=9606 GN=GRINA PE=2 SV=1
WC07741.t1	gnl|TC-DB|D7UNZ8|9.B.27.1.7	Oxalate transporter OS=Fomitopsis palustris GN=FpOAR PE=2 SV=1
WC07743.t1	gnl|TC-DB|P25618|9.B.131.1.1	Protein CWH43 OS=Saccharomyces cerevisiae (strain ATCC 204508 / S288c) GN=CWH43 PE=1 SV=2
WC07744.t1	gnl|TC-DB|Q10567|9.B.278.1.1	AP-1 complex subunit beta-1 OS=Homo sapiens OX=9606 GN=AP1B1 PE=1 SV=2
WC07756.t1	gnl|TC-DB|A8ILY4|9.B.115.1.4	Predicted protein OS=Chlamydomonas reinhardtii GN=CHLREDRAFT_169945 PE=4 SV=1
WC07766.t1	gnl|TC-DB|P51149|9.A.3.1.1	Ras-related protein Rab-7a OS=Homo sapiens OX=9606 GN=RAB7A PE=1 SV=1
WC07770.t1	gnl|TC-DB|Q8Y435|5.B.14.1.1	Lmo2638 protein OS=Listeria monocytogenes serovar 1/2a (strain ATCC BAA-679 / EGD-e) OX=169963 GN=lmo2638 PE=4 SV=1
WC07772.t1	gnl|TC-DB|Q99643|3.D.10.1.7	Succinate dehydrogenase cytochrome b560 subunit, mitochondrial OS=Homo sapiens OX=9606 GN=SDHC PE=1 SV=1
WC07773.t1	gnl|TC-DB|RZR67818|3.A.1.201.38	hypothetical protein I1G_00004942 [Pochonia chlamydosporia 123]
WC07792.t1	gnl|TC-DB|E7Q6E0|9.B.27.5.2	Tvp38p OS=Saccharomyces cerevisiae (strain FostersB) GN=FOSTERSB_2992 PE=4 SV=1
WC07793.t1	gnl|TC-DB|Q08902|2.A.1.3.52	Drug resistance protein YOR378W OS=Saccharomyces cerevisiae (strain ATCC 204508 / S288c) GN=YOR378W PE=1 SV=1
WC07796.t1	gnl|TC-DB|P38264|9.A.64.1.1	SRP-independent targeting protein 3 OS=Saccharomyces cerevisiae (strain ATCC 204508 / S288c) GN=PHO88 PE=1 SV=1
WC07817.t1	gnl|TC-DB|Q08268|2.A.1.13.19	Probable transporter MCH4 OS=Saccharomyces cerevisiae (strain ATCC 204508 / S288c) GN=MCH4 PE=1 SV=1
WC07827.t1	gnl|TC-DB|Q07837|8.A.9.1.2	Neutral and basic amino acid transport protein rBAT OS=Homo sapiens GN=SLC3A1 PE=1 SV=2
WC07845.t1	gnl|TC-DB|P36033|5.B.1.5.3	Ferric/cupric reductase transmembrane component 2 OS=Saccharomyces cerevisiae (strain ATCC 204508 / S288c) GN=FRE2 PE=1 SV=1
WC07846.t1	gnl|TC-DB|Q4WCY0|1.A.56.3.2	Ctr copper transporter, putative OS=Neosartorya fumigata (strain ATCC MYA-4609 / Af293 / CBS 101355 / FGSC A1100) GN=AFUA_6G02810 PE=4 SV=1
WC07847.t1	gnl|TC-DB|Q9VIH7|8.A.126.1.2	GTPase-activating protein skywalker OS=Drosophila melanogaster OX=7227 GN=sky PE=1 SV=2
WC07853.t1	gnl|TC-DB|P12931|8.A.23.1.12	Proto-oncogene tyrosine-protein kinase Src OS=Homo sapiens OX=9606 GN=SRC PE=1 SV=3
WC07859.t1	gnl|TC-DB|A5PH36|1.A.1.4.10	AKT1 inward rectifier channel OS=Physcomitrella patens GN=akt1 PE=4 SV=1
WC07865.t1	gnl|TC-DB|C4YTQ0|2.A.79.1.10	Pheromone-regulated membrane protein 10 OS=Candida albicans (strain WO-1) GN=CAWG_05545 PE=3 SV=1
WC07869.t1	gnl|TC-DB|P12931|8.A.23.1.12	Proto-oncogene tyrosine-protein kinase Src OS=Homo sapiens OX=9606 GN=SRC PE=1 SV=3
WC07884.t1	gnl|TC-DB|Q62420|8.A.34.1.1	Endophilin-A1 - Mus musculus (Mouse).
WC07896.t1	gnl|TC-DB|P38753|3.A.31.1.1	Class E vacuolar protein-sorting machinery protein HSE1 OS=Saccharomyces cerevisiae (strain ATCC 204508 / S288c) OX=559292 GN=HSE1 PE=1 SV=1
WC07897.t1	gnl|TC-DB|P33413|2.A.21.6.1	UREA ACTIVE TRANSPORTER - Saccharomyces cerevisiae (Baker's yeast).
WC07906.t1	gnl|TC-DB|P32571|3.A.31.1.1	Ubiquitin carboxyl-terminal hydrolase 4 OS=Saccharomyces cerevisiae (strain ATCC 204508 / S288c) OX=559292 GN=DOA4 PE=1 SV=2
WC07910.t1	gnl|TC-DB|P32571|3.A.31.1.1	Ubiquitin carboxyl-terminal hydrolase 4 OS=Saccharomyces cerevisiae (strain ATCC 204508 / S288c) OX=559292 GN=DOA4 PE=1 SV=2
WC07917.t1	gnl|TC-DB|WP_116717487|9.B.306.1.3	class A beta-lactamase-related serine hydrolase [Anaerolineales bacterium]
WC07927.t1	gnl|TC-DB|Q10567|9.B.278.1.1	AP-1 complex subunit beta-1 OS=Homo sapiens OX=9606 GN=AP1B1 PE=1 SV=2
WC07937.t1	gnl|TC-DB|P77735|8.A.5.1.6	Uncharacterized oxidoreductase YajO OS=Escherichia coli (strain K12) GN=yajO PE=3 SV=2
WC07938.t1	gnl|TC-DB|P0A9T4|8.A.5.1.5	Protein tas OS=Escherichia coli (strain K12) GN=tas PE=1 SV=1
WC07939.t1	gnl|TC-DB|P38152|2.A.29.7.3	Tricarboxylate transport protein - Saccharomyces cerevisiae (Baker's yeast).
WC07942.t1	gnl|TC-DB|P33413|2.A.21.6.1	UREA ACTIVE TRANSPORTER - Saccharomyces cerevisiae (Baker's yeast).
WC07951.t1	gnl|TC-DB|Q9HC98|1.I.1.1.3	Serine/threonine-protein kinase Nek6 OS=Homo sapiens GN=NEK6 PE=1 SV=2
WC07958.t1	gnl|TC-DB|L7V0R4|9.B.45.2.5	Ste3-like pheromone receptor 4 OS=Volvariella volvacea GN=ste3.4 PE=4 SV=1
WC07959.t1	gnl|TC-DB|Q9C101|2.A.1.19.38	Uncharacterized MFS-type transporter PB1E7.08c OS=Schizosaccharomyces pombe (strain 972 / ATCC 24843) GN=SPAPB1E7.08c PE=1 SV=1
WC07969.t1	gnl|TC-DB|Q7T1G6|1.A.4.7.1	Ion channel NompC - Danio rerio (Zebrafish) (Brachydanio rerio).
WC07971.t1	gnl|TC-DB|P62837|3.A.20.1.1	Ubiquitin-conjugating enzyme E2 D2 OS=Homo sapiens GN=UBE2D2 PE=1 SV=1
WC07975.t1	gnl|TC-DB|M4EJ73|1.A.67.1.4	Uncharacterized protein OS=Brassica rapa subsp. pekinensis GN=Bra028839 PE=4 SV=1
WC07980.t1	gnl|TC-DB|Q06696|3.A.31.1.1	Vacuolar protein-sorting-associated protein 36 OS=Saccharomyces cerevisiae (strain ATCC 204508 / S288c) OX=559292 GN=VPS36 PE=1 SV=1
WC07983.t1	gnl|TC-DB|P49458|3.A.5.9.1	Signal recognition particle 9 kDa protein (SRP9) - Homo sapiens (Human).
WC07984.t1	gnl|TC-DB|Q99297|2.A.29.2.5	PUTATIVE MITOCHONDRIAL CARRIER YOR222W - Saccharomyces cerevisiae (Baker's yeast).
WC07985.t1	gnl|TC-DB|P36051|9.A.6.1.1	GPI-anchor biosynthetic protein MCD4 - Saccharomyces cerevisiae (Baker's yeast).
WC07993.t1	gnl|TC-DB|P77735|8.A.5.1.6	Uncharacterized oxidoreductase YajO OS=Escherichia coli (strain K12) GN=yajO PE=3 SV=2
WC07995.t1	gnl|TC-DB|XP_024578073.1|8.A.104.1.2	camk camkl ampk protein kinase [Plasmopara halstedii]
WC08005.t1	gnl|TC-DB|G3JCK4|1.A.8.9.8	Glycerol uptake facilitator, putative OS=Cordyceps militaris (strain CM01) GN=CCM_02085 PE=3 SV=1
WC08017.t1	gnl|TC-DB|Q8CE47|2.A.1.28.2	Major facilitator superfamily domain-containing protein 7 - Mus musculus (Mouse).
WC08029.t1	gnl|TC-DB|Q9BZF1|2.D.1.1.2	Oxysterol-binding protein-related protein 8 OS=Homo sapiens GN=OSBPL8 PE=1 SV=3
WC08029.t2	gnl|TC-DB|Q9BZF1|2.D.1.1.2	Oxysterol-binding protein-related protein 8 OS=Homo sapiens GN=OSBPL8 PE=1 SV=3
WC08038.t1	gnl|TC-DB|C8ZEM9|3.A.16.1.2	Ubc7p OS=Saccharomyces cerevisiae (strain Lalvin EC1118 / Prise de mousse) GN=EC1118_1M3_1838g PE=3 SV=1
WC08041.t1	gnl|TC-DB|C8ZEM9|3.A.16.1.2	Ubc7p OS=Saccharomyces cerevisiae (strain Lalvin EC1118 / Prise de mousse) GN=EC1118_1M3_1838g PE=3 SV=1
WC08048.t1	gnl|TC-DB|Q92621|1.I.1.1.3	Nuclear pore complex protein Nup205 OS=Homo sapiens GN=NUP205 PE=1 SV=3
WC08050.t1	gnl|TC-DB|P11021|1.A.33.1.6	78 kDa glucose-regulated protein OS=Homo sapiens GN=HSPA5 PE=1 SV=2
WC08051.t1	gnl|TC-DB|P32837|2.A.3.4.3	GABA-specific permease (GABA-specific transport protein) - Saccharomyces cerevisiae (Baker's yeast).
WC08052.t1	gnl|TC-DB|WP_144794409.1|4.C.3.2.2	acyl-CoA thioesterase [Kocuria palustris]
WC08057.t1	gnl|TC-DB|Q8TDX7|1.I.1.1.3	Serine/threonine-protein kinase Nek7 OS=Homo sapiens GN=NEK7 PE=1 SV=1
WC08066.t1	gnl|TC-DB|Q9HC98|1.I.1.1.3	Serine/threonine-protein kinase Nek6 OS=Homo sapiens GN=NEK6 PE=1 SV=2
WC08069.t1	gnl|TC-DB|Q14974|1.I.1.1.3	Importin subunit beta-1 OS=Homo sapiens GN=KPNB1 PE=1 SV=2
WC08076.t1	gnl|TC-DB|PKL80862.1|1.B.33.4.9	hypothetical protein CVV25_02795 [Ignavibacteriae bacterium HGW-Ignavibacteriae-4]
WC08083.t1	gnl|TC-DB|P63241|1.I.1.1.3	Eukaryotic translation initiation factor 5A-1 OS=Homo sapiens GN=EIF5A PE=1 SV=2
WC08114.t1	gnl|TC-DB|G2Y513|1.A.17.5.5	Similar to DUF221 domain protein OS=Botryotinia fuckeliana (strain T4) GN=BofuT4_P037330.1 PE=4 SV=1
WC08131.t1	gnl|TC-DB|Q42524|4.C.1.1.7	4-coumarate--CoA ligase 1 - Arabidopsis thaliana (Mouse-ear cress).
WC08134.t1	gnl|TC-DB|F2RYR3|3.A.1.212.3	ABC multidrug transporter Mdr2 OS=Trichophyton tonsurans (strain CBS 112818) GN=TESG_03905 PE=4 SV=1
WC08156.t1	gnl|TC-DB|O32182|2.A.1.3.33	Uncharacterized MFS-type transporter yusP OS=Bacillus subtilis GN=yusP PE=3 SV=1
WC08158.t1	gnl|TC-DB|Q8Y433|5.B.14.1.1	Lmo2641 protein OS=Listeria monocytogenes serovar 1/2a (strain ATCC BAA-679 / EGD-e) OX=169963 GN=lmo2641 PE=3 SV=1
WC08160.t1	gnl|TC-DB|Q42524|4.C.1.1.7	4-coumarate--CoA ligase 1 - Arabidopsis thaliana (Mouse-ear cress).
WC08165.t1	gnl|TC-DB|G9M9M7|3.A.5.9.2	Sec61 alpha subunit OS=Penicillium ochrochloron GN=PoSec61 PE=2 SV=1
WC08167.t1	gnl|TC-DB|Q06497|2.A.29.17.1	Similar to mitochondrial ADP/ATP carrier protein - Saccharomyces cerevisiae (Baker's yeast).
WC08168.t1	gnl|TC-DB|Q42524|4.C.1.1.7	4-coumarate--CoA ligase 1 - Arabidopsis thaliana (Mouse-ear cress).
WC08186.t1	gnl|TC-DB|P53394|2.A.53.1.11	Putative sulfate transporter YPR003C OS=Saccharomyces cerevisiae (strain ATCC 204508 / S288c) GN=YPR003C PE=1 SV=1
WC08187.t1	gnl|TC-DB|WP_081471983.1|1.I.3.1.1	peptidase S8 [Gemmata obscuriglobus]
WC08190.t1	gnl|TC-DB|A0C6L4|9.B.247.1.8	Uncharacterized protein OS=Paramecium tetraurelia GN=GSPATT00035560001 PE=3 SV=1
WC08191.t1	gnl|TC-DB|P05771|8.A.104.1.4	Protein kinase C beta type OS=Homo sapiens OX=9606 GN=PRKCB PE=1 SV=4
WC08194.t1	gnl|TC-DB|P33303|2.A.29.13.1	REGULATOR OF ACETYL-COA SYNTHETASE ACTIVITY - Saccharomyces cerevisiae (Baker's yeast).
WC08211.t1	gnl|TC-DB|WP_121250785|9.B.111.1.5	lysine--tRNA ligase [Solirubrobacter pauli]
WC08214.t1	gnl|TC-DB|Q02776|3.A.8.1.1	Import inner membrane translocase subunit TIM50, mitochondrial - Saccharomyces cerevisiae (Baker's yeast).
WC08224.t1	gnl|TC-DB|Q15311|9.A.1.1.1	RalA-binding protein 1 - Homo sapiens (Human).
WC08231.t1	gnl|TC-DB|Q8DQH7|3.A.1.4.10	ABC transporter ATP-binding protein-branched chain amino acid transport OS=Streptococcus pneumoniae (strain ATCC BAA-255 / R6) GN=livF PE=3 SV=1
WC08233.t1	gnl|TC-DB|O75340|3.A.5.9.1	Programmed cell death protein 6 OS=Homo sapiens GN=PDCD6 PE=1 SV=1
WC08233.t2	gnl|TC-DB|O75340|3.A.5.9.1	Programmed cell death protein 6 OS=Homo sapiens GN=PDCD6 PE=1 SV=1
WC08233.t3	gnl|TC-DB|O75340|3.A.5.9.1	Programmed cell death protein 6 OS=Homo sapiens GN=PDCD6 PE=1 SV=1
WC08237.t1	gnl|TC-DB|P80874|8.A.5.1.4	General stress protein 69 OS=Bacillus subtilis (strain 168) GN=yhdN PE=1 SV=2
WC08243.t1	gnl|TC-DB|P13586|3.A.3.2.3	CALCIUM-TRANSPORTING ATPASE 1 (EC 3.6.3.8) (GOLGI CA2+-ATPASE) - Saccharomyces cerevisiae (Baker's yeast).
WC08250.t1	gnl|TC-DB|O00628|3.A.20.1.1	Peroxisomal targeting signal 2 receptor OS=Homo sapiens GN=PEX7 PE=1 SV=1
WC08258.t1	gnl|TC-DB|Q9UBV2|3.A.16.1.4	Protein sel-1 homolog 1 OS=Homo sapiens OX=9606 GN=SEL1L PE=1 SV=3
WC08281.t1	gnl|TC-DB|Q9MUK5|3.A.9.1.1	Toc64 - Pisum sativum (Garden pea).
WC08288.t1	gnl|TC-DB|O15258|9.B.82.1.2	Protein RER1 - Homo sapiens (Human).
WC08290.t1	gnl|TC-DB|C4LVC4|2.A.90.3.4	Steroid 5-alpha reductase, putative OS=Entamoeba histolytica OX=5759 GN=EHI_197070 PE=4 SV=1
WC08291.t1	gnl|TC-DB|P32386|3.A.1.208.12	ATP-dependent bile acid permease - Saccharomyces cerevisiae (Baker's yeast).
WC08292.t1	gnl|TC-DB|Q9FWR4|1.A.12.2.1	Putative GSH-dependent dehydroascorbate reductase - Arabidopsis thaliana (Mouse-ear cress).
WC08293.t1	gnl|TC-DB|P32386|3.A.1.208.12	ATP-dependent bile acid permease - Saccharomyces cerevisiae (Baker's yeast).
WC08297.t1	gnl|TC-DB|P0A6Y8|1.A.33.1.2	Chaperone protein dnaK - Escherichia coli.
WC08300.t1	gnl|TC-DB|Q84T82|8.A.96.1.5	Expressed protein OS=Oryza sativa subsp. japonica GN=Os03g0853800 PE=2 SV=1
WC08301.t1	gnl|TC-DB|A4H1L2|2.A.38.2.5	Potassium transporter - Hebeloma cylindrosporum.
WC08303.t1	gnl|TC-DB|P32386|3.A.1.208.12	ATP-dependent bile acid permease - Saccharomyces cerevisiae (Baker's yeast).
WC08304.t1	gnl|TC-DB|Q12328|3.A.8.1.1	Mitochondrial import inner membrane translocase subunit TIM22 - Saccharomyces cerevisiae (Baker's yeast).
WC08306.t1	gnl|TC-DB|P33332|1.F.2.1.1	Exocyst complex component SEC3 OS=Saccharomyces cerevisiae (strain ATCC 204508 / S288c) GN=SEC3 PE=1 SV=1
WC08307.t1	gnl|TC-DB|P70786|2.A.1.14.3	Putative tartrate transporter - Agrobacterium vitis.
WC08318.t1	gnl|TC-DB|P70786|2.A.1.14.3	Putative tartrate transporter - Agrobacterium vitis.
WC08330.t1	gnl|TC-DB|P32837|2.A.3.4.3	GABA-specific permease (GABA-specific transport protein) - Saccharomyces cerevisiae (Baker's yeast).
WC08330.t2	gnl|TC-DB|P32837|2.A.3.4.3	GABA-specific permease (GABA-specific transport protein) - Saccharomyces cerevisiae (Baker's yeast).
WC08332.t1	gnl|TC-DB|P63092|8.A.92.1.1	Guanine nucleotide-binding protein G(s) subunit alpha isoforms short OS=Homo sapiens GN=GNAS PE=1 SV=1
WC08351.t1	gnl|TC-DB|B0SM05|2.A.25.1.6	Bifunctional protein: Sodium:alanine symporter/Phosphatidylserine decarboxylase proenzyme putative membrane protein OS=Leptospira biflexa serovar Patoc (strain Patoc 1 / ATCC 23582 / Paris) GN=LEPBI_I2554 PE=3 SV=1
WC08355.t1	gnl|TC-DB|P20592|1.I.1.1.3	Interferon-induced GTP-binding protein Mx2 OS=Homo sapiens GN=MX2 PE=1 SV=1
WC08361.t1	gnl|TC-DB|P20592|1.I.1.1.3	Interferon-induced GTP-binding protein Mx2 OS=Homo sapiens GN=MX2 PE=1 SV=1
WC08364.t1	gnl|TC-DB|O76094|3.A.5.9.1	Signal recognition particle 72 kDa protein (SRP72) - Homo sapiens (Human).
WC08368.t1	gnl|TC-DB|XP_003003461.1|9.B.214.1.3	ER-derived vesicles protein ERV29 [Verticillium alfalfae VaMs.102]
WC08369.t1	gnl|TC-DB|Q8TD19|1.I.1.1.3	Serine/threonine-protein kinase Nek9 OS=Homo sapiens GN=NEK9 PE=1 SV=2
WC08372.t1	gnl|TC-DB|Q8TBM8|1.P.1.1.1	DnaJ homolog subfamily B member 14 OS=Homo sapiens OX=9606 GN=DNAJB14 PE=1 SV=1
WC08374.t1	gnl|TC-DB|Q96KP1|1.F.2.1.2	Exocyst complex component 2 OS=Homo sapiens GN=EXOC2 PE=1 SV=1
WC08376.t1	gnl|TC-DB|594627457|1.A.105.1.2	PREDICTED: LOW QUALITY PROTEIN: mixed lineage kinase domain-like protein [Balaenoptera acutorostrata scammoni]
WC08378.t1	gnl|TC-DB|P69451|4.C.1.1.4	Long-chain-fatty-acid--CoA ligase - Escherichia coli.
WC08386.t1	gnl|TC-DB|Q42524|4.C.1.1.7	4-coumarate--CoA ligase 1 - Arabidopsis thaliana (Mouse-ear cress).
WC08390.t1	gnl|TC-DB|O00571|1.I.1.1.3	ATP-dependent RNA helicase DDX3X OS=Homo sapiens GN=DDX3X PE=1 SV=3
WC08399.t1	gnl|TC-DB|Q8TD19|1.I.1.1.3	Serine/threonine-protein kinase Nek9 OS=Homo sapiens GN=NEK9 PE=1 SV=2
WC08400.t1	gnl|TC-DB|P53011|1.I.1.1.1	Nucleoporin SEH1 - Saccharomyces cerevisiae (Baker's yeast).
WC08404.t1	gnl|TC-DB|Q99257|3.A.22.1.1	mRNA export factor MEX67 - Saccharomyces cerevisiae (Baker's yeast).
WC08407.t1	gnl|TC-DB|P09132|3.A.5.9.1	Signal recognition particle 19 kDa protein (SRP19) - Homo sapiens (Human).
WC08410.t1	gnl|TC-DB|Q8GHI4|9.B.29.2.7	Chi1 protein OS=Aeromonas caviae OX=648 GN=chi1 PE=4 SV=1
WC08416.t1	gnl|TC-DB|M1VB74|2.A.69.2.5	Uncharacterized protein OS=Cyanidioschyzon merolae strain 10D GN=CYME_CMF138C PE=4 SV=1
WC08420.t1	gnl|TC-DB|Q8N0W4|8.A.117.1.3	Neuroligin-4, X-linked OS=Homo sapiens OX=9606 GN=NLGN4X PE=1 SV=1
WC08429.t1	gnl|TC-DB|XP_024578073.1|8.A.104.1.2	camk camkl ampk protein kinase [Plasmopara halstedii]
WC08438.t1	gnl|TC-DB|Q7RWT8|2.A.7.25.6	Putative uncharacterized protein - Neurospora crassa.
WC08442.t1	gnl|TC-DB|P04035|2.A.6.6.5	3-HYDROXY-3-METHYLGLUTARYL-COENZYME A REDUCTASE (EC 1.1.1.34) (HMG-COA REDUCTASE) - Homo sapiens (Human).
WC08446.t1	gnl|TC-DB|P17064|2.A.39.2.1	PURINE-CYTOSINE PERMEASE (PCP) (CYTOSINE/PURINE TRANSPORT PROTEIN) - Saccharomyces cerevisiae (Baker's yeast).
WC08447.t1	gnl|TC-DB|P38755|2.D.1.1.4	Oxysterol-binding protein homolog 7 OS=Saccharomyces cerevisiae (strain ATCC 204508 / S288c) GN=OSH7 PE=1 SV=1
WC08448.t1	gnl|TC-DB|P73948|2.A.38.4.5	Slr1508 protein OS=Synechocystis sp. (strain PCC 6803) GN=slr1508 PE=4 SV=1
WC08449.t1	gnl|TC-DB|P17064|2.A.39.2.1	PURINE-CYTOSINE PERMEASE (PCP) (CYTOSINE/PURINE TRANSPORT PROTEIN) - Saccharomyces cerevisiae (Baker's yeast).
WC08452.t1	gnl|TC-DB|Q9GZP9|3.A.16.1.4	Derlin-2 OS=Homo sapiens OX=9606 GN=DERL2 PE=1 SV=1
WC08455.t1	gnl|TC-DB|P40310|1.A.1.7.1	OUTWARD-RECTIFIER POTASSIUM CHANNEL TOK1 (TWO-DOMAIN OUTWARD RECTIFIER K+ CHANNEL YORK) - Saccharomyces cerevisiae (Baker's yeast).
WC08458.t1	gnl|TC-DB|Q8TD19|1.I.1.1.3	Serine/threonine-protein kinase Nek9 OS=Homo sapiens GN=NEK9 PE=1 SV=2
WC08458.t2	gnl|TC-DB|Q8TD19|1.I.1.1.3	Serine/threonine-protein kinase Nek9 OS=Homo sapiens GN=NEK9 PE=1 SV=2
WC08467.t1	gnl|TC-DB|Q02783|1.A.35.5.5	Mitochondrial inner membrane magnesium transporter MFM1 OS=Saccharomyces cerevisiae (strain ATCC 204508 / S288c) GN=MFM1 PE=1 SV=1
WC08469.t1	gnl|TC-DB|P25694|3.A.16.1.2	Cell division control protein 48 - Saccharomyces cerevisiae (Baker's yeast).
WC08475.t1	gnl|TC-DB|A6ZSQ7|8.A.92.1.3	G protein alpha subunit OS=Saccharomyces cerevisiae (strain YJM789) GN=GPA1 PE=4 SV=1
WC08476.t1	gnl|TC-DB|P25346|2.A.1.9.7	Probable metabolite transport protein GIT1 OS=Saccharomyces cerevisiae (strain ATCC 204508 / S288c) GN=GIT1 PE=1 SV=1
WC08498.t1	gnl|TC-DB|KIP07117.1|2.A.121.2.11	hypothetical protein PHLGIDRAFT_106059 [Phlebiopsis gigantea 11061_1 CR5-6]
WC08503.t1	gnl|TC-DB|P06493|1.I.1.1.3	Cyclin-dependent kinase 1 OS=Homo sapiens GN=CDK1 PE=1 SV=3
WC08504.t1	gnl|TC-DB|P06493|1.I.1.1.3	Cyclin-dependent kinase 1 OS=Homo sapiens GN=CDK1 PE=1 SV=3
WC08509.t1	gnl|TC-DB|Q9SYU4|3.A.20.1.2	Peroxisome biogenesis factor 10 OS=Arabidopsis thaliana GN=PEX10 PE=1 SV=1
WC08517.t1	gnl|TC-DB|P38753|3.A.31.1.1	Class E vacuolar protein-sorting machinery protein HSE1 OS=Saccharomyces cerevisiae (strain ATCC 204508 / S288c) OX=559292 GN=HSE1 PE=1 SV=1
WC08521.t1	gnl|TC-DB|Q9FT96|9.A.61.2.1	Katanin p80 WD40 repeat-containing subunit B1 homologue OS=Arabidopsis thaliana GN=F8L15_120 PE=3 SV=1
WC08537.t1	gnl|TC-DB|Q1P9T1|2.A.108.1.7	Fet3 protein - Phanerochaete chrysosporium (White-rot fungus) (Sporotrichum pruinosum).
WC08538.t1	gnl|TC-DB|Q1P9T0|2.A.108.1.7	Ftr1 protein - Phanerochaete chrysosporium (White-rot fungus) (Sporotrichum pruinosum).
WC08540.t1	gnl|TC-DB|Q38IE0|3.A.20.1.3	PEX10 (Fragment) OS=Trypanosoma brucei PE=4 SV=1
WC08541.t1	gnl|TC-DB|P80874|8.A.5.1.4	General stress protein 69 OS=Bacillus subtilis (strain 168) GN=yhdN PE=1 SV=2
WC08545.t1	gnl|TC-DB|P80874|8.A.5.1.4	General stress protein 69 OS=Bacillus subtilis (strain 168) GN=yhdN PE=1 SV=2
WC08546.t1	gnl|TC-DB|P80874|8.A.5.1.4	General stress protein 69 OS=Bacillus subtilis (strain 168) GN=yhdN PE=1 SV=2
WC08567.t1	gnl|TC-DB|Q9FWR4|1.A.12.2.1	Putative GSH-dependent dehydroascorbate reductase - Arabidopsis thaliana (Mouse-ear cress).
WC08571.t1	gnl|TC-DB|Q5EAK4|2.A.16.2.2	ATP-dependent DNA helicase tlh1 - Schizosaccharomyces pombe (Fission yeast).
WC08572.t1	gnl|TC-DB|O94979|3.A.5.9.1	Protein transport protein Sec31A OS=Homo sapiens GN=SEC31A PE=1 SV=3
WC08578.t1	gnl|TC-DB|Q9UGP8|3.A.5.9.1	Translocation protein SEC63 homolog - Homo sapiens (Human).
WC08584.t1	gnl|TC-DB|P43601|9.A.15.1.1	Autophagy-related protein 18 OS=Saccharomyces cerevisiae (strain ATCC 204508 / S288c) GN=ATG18 PE=1 SV=1
WC08586.t1	gnl|TC-DB|Q9UPT5|1.F.2.1.2	Exocyst complex component 7 OS=Homo sapiens GN=EXOC7 PE=1 SV=3
WC08593.t1	gnl|TC-DB|Q5A7S4|2.A.1.58.1	Putative uncharacterized protein - Candida albicans (Yeast).
WC08594.t1	gnl|TC-DB|Q5A7S4|2.A.1.58.1	Putative uncharacterized protein - Candida albicans (Yeast).
WC08594.t2	gnl|TC-DB|Q5A7S4|2.A.1.58.1	Putative uncharacterized protein - Candida albicans (Yeast).
WC08596.t1	gnl|TC-DB|Q5A7S4|2.A.1.58.1	Putative uncharacterized protein - Candida albicans (Yeast).
WC08597.t1	gnl|TC-DB|Q5A7S4|2.A.1.58.1	Putative uncharacterized protein - Candida albicans (Yeast).
WC08604.t1	gnl|TC-DB|P20592|1.I.1.1.3	Interferon-induced GTP-binding protein Mx2 OS=Homo sapiens GN=MX2 PE=1 SV=1
WC08609.t1	gnl|TC-DB|O95271|1.I.1.1.3	Tankyrase-1 OS=Homo sapiens GN=TNKS PE=1 SV=2
WC08611.t1	gnl|TC-DB|P63092|8.A.92.1.1	Guanine nucleotide-binding protein G(s) subunit alpha isoforms short OS=Homo sapiens GN=GNAS PE=1 SV=1
WC08620.t1	gnl|TC-DB|Q9UBQ0|9.A.3.1.2	Vacuolar protein sorting-associated protein 29 OS=Homo sapiens OX=9606 GN=VPS29 PE=1 SV=1
WC08624.t1	gnl|TC-DB|B6H9Q3|2.A.1.2.85	Pc16g11960 protein OS=Penicillium chrysogenum (strain ATCC 28089 / DSM 1075 / Wisconsin 54-1255) GN=Pc16g11960 PE=4 SV=1
WC08625.t1	gnl|TC-DB|P38680|2.A.18.4.1	N amino acid transport system protein (Methyltryptophan resistance protein) - Neurospora crassa.
WC08626.t1	gnl|TC-DB|Q8NKG7|2.A.1.2.77	Multidrug resistant protein OS=Acremonium chrysogenum GN=cefT PE=4 SV=1
WC08653.t1	gnl|TC-DB|Q15363|9.B.188.1.2	Transmembrane emp24 domain-containing protein 2 OS=Homo sapiens GN=TMED2 PE=1 SV=1
WC08654.t1	gnl|TC-DB|Q9NPA8|1.I.1.1.3	Transcription and mRNA export factor ENY2 OS=Homo sapiens GN=ENY2 PE=1 SV=1
WC08656.t1	gnl|TC-DB|P61326|3.A.18.1.1	Protein mago nashi homolog - Homo sapiens (Human).
WC08659.t1	gnl|TC-DB|D8HIS0|9.B.106.2.2	Serine/threonine protein kinase OS=Amycolatopsis mediterranei (strain U-32) GN=AMED_8299 PE=3 SV=1
WC08671.t1	gnl|TC-DB|Q9UGP8|3.A.5.9.1	Translocation protein SEC63 homolog - Homo sapiens (Human).
WC08671.t2	gnl|TC-DB|Q9UGP8|3.A.5.9.1	Translocation protein SEC63 homolog - Homo sapiens (Human).
WC08672.t1	gnl|TC-DB|Q9NXW2|1.P.1.1.1	DnaJ homolog subfamily B member 12 OS=Homo sapiens GN=DNAJB12 PE=1 SV=4
WC08674.t1	gnl|TC-DB|Q5KM96|8.A.41.1.2	Calcium channel, putative OS=Cryptococcus neoformans var. neoformans serotype D (strain JEC21 / ATCC MYA-565) GN=CNB02460 PE=4 SV=1
WC08676.t1	gnl|TC-DB|P24004|3.A.20.1.5	Peroxisomal ATPase PEX1 OS=Saccharomyces cerevisiae (strain ATCC 204508 / S288c) GN=PEX1 PE=1 SV=2
WC08679.t1	gnl|TC-DB|Q12519|2.A.1.2.59	Ucharacterized MFS-type transporter C330.07c OS=Schizosaccharomyces pombe (strain 972 / ATCC 24843) GN=SPCC330.07c PE=1 SV=1
WC08681.t1	gnl|TC-DB|Q3TWN3|1.A.112.1.1	Metal transporter CNNM2 OS=Mus musculus GN=Cnnm2 PE=1 SV=3
WC08695.t1	gnl|TC-DB|Q09764|2.A.53.3.7	Hypothetical protein C24H6.11c in chromosome I - Schizosaccharomyces pombe (Fission yeast).
WC08699.t1	gnl|TC-DB|WP_144228417.1|4.C.3.1.11	alpha/beta hydrolase fold domain-containing protein [Opitutaceae bacterium 53C-WASEF]
WC08703.t1	gnl|TC-DB|P07213|3.A.8.1.1	Mitochondrial precursor proteins import receptor (70 kDa mitochondrial outer membrane protein) (Translocase of outer membrane TOM70) - Saccharomyces cerevisiae (Baker's yeast).
WC08712.t1	gnl|TC-DB|O32182|2.A.1.3.33	Uncharacterized MFS-type transporter yusP OS=Bacillus subtilis GN=yusP PE=3 SV=1
WC08719.t1	gnl|TC-DB|AMD82963.1|2.A.5.1.16	zinc transporter protein ZIP1 [Russula atropurpurea]
WC08724.t1	gnl|TC-DB|Q08777|2.A.1.13.4	S.cerevisiae chromosome XV reading frame ORF YOR306c - Saccharomyces cerevisiae (Baker's yeast).
WC08727.t1	gnl|TC-DB|O75844|9.B.1.1.1	CAAX prenyl protease 1 homolog OS=Homo sapiens GN=ZMPSTE24 PE=1 SV=2
WC08728.t1	gnl|TC-DB|Q8RX88|9.B.1.1.2	CAAX prenyl protease 1 homolog OS=Arabidopsis thaliana GN=FACE1 PE=1 SV=1
WC08731.t1	gnl|TC-DB|Q9FT96|9.A.61.2.1	Katanin p80 WD40 repeat-containing subunit B1 homologue OS=Arabidopsis thaliana GN=F8L15_120 PE=3 SV=1
WC08734.t1	gnl|TC-DB|A8JF47|2.A.29.9.3	Mitochondrial carrier protein OS=Chlamydomonas reinhardtii GN=MITC1 PE=3 SV=1
WC08735.t1	gnl|TC-DB|P25568|9.A.15.1.1	Hypothetical 58.8 kDa protein in GLK1-SRO9 intergenic region - Saccharomyces cerevisiae (Baker's yeast).
WC08746.t1	gnl|TC-DB|P54646|8.A.104.1.1	5'-AMP-activated protein kinase catalytic subunit alpha-2 OS=Homo sapiens OX=9606 GN=PRKAA2 PE=1 SV=2
WC08751.t1	gnl|TC-DB|A0DG78|9.A.6.1.2	Chromosome undetermined scaffold_5, whole genome shotgun sequence OS=Paramecium tetraurelia GN=GSPATT00002174001 PE=4 SV=1
WC08756.t1	gnl|TC-DB|Q9KZF1|2.A.3.4.7	Probable amino acid/metabolite permease OS=Streptomyces coelicolor (strain ATCC BAA-471 / A3(2) / M145) GN=SCO7002 PE=4 SV=1
WC08758.t1	gnl|TC-DB|P41820|3.A.1.205.11	Brefeldin A resistance protein - Schizosaccharomyces pombe (Fission yeast).
WC08762.t1	gnl|TC-DB|F4K2G0|3.D.1.8.1	Peptidyl-prolyl cis-trans isomerase OS=Arabidopsis thaliana GN=CYP20-2 PE=3 SV=1
WC08770.t1	gnl|TC-DB|D8RWR9|1.C.39.4.5	Putative uncharacterized protein OS=Selaginella moellendorffii GN=SELMODRAFT_415635 PE=4 SV=1
WC08791.t1	gnl|TC-DB|Q08777|2.A.1.13.4	S.cerevisiae chromosome XV reading frame ORF YOR306c - Saccharomyces cerevisiae (Baker's yeast).
WC08793.t1	gnl|TC-DB|CRG88657|9.B.313.1.2	4-aminobutyrate aminotransferase / (S)-3-amino-2-methylpropionate transaminase [Talaromyces islandicus]
WC08800.t1	gnl|TC-DB|O43812|1.I.1.1.3	Double homeobox protein 1 OS=Homo sapiens GN=DUX1 PE=2 SV=1
WC08801.t1	gnl|TC-DB|Q18297|1.A.4.6.5	Transient receptor potential cation channel subfamily A member 1 homolog OS=Caenorhabditis elegans GN=trpa-1 PE=2 SV=5
WC08807.t1	gnl|TC-DB|A4ZGP3|2.A.1.3.73	Major facilitator superfamily transporter OS=Zymoseptoria tritici GN=Mfs1 PE=4 SV=1
WC00761.t1	gnl|TC-DB|Q9FT96|9.A.61.2.1	Katanin p80 WD40 repeat-containing subunit B1 homologue OS=Arabidopsis thaliana GN=F8L15_120 PE=3 SV=1
WC00761.t2	gnl|TC-DB|Q9FT96|9.A.61.2.1	Katanin p80 WD40 repeat-containing subunit B1 homologue OS=Arabidopsis thaliana GN=F8L15_120 PE=3 SV=1
WC00764.t1	gnl|TC-DB|Q9H300|9.B.104.1.6	Presenilins-associated rhomboid-like protein, mitochondrial OS=Homo sapiens GN=PARL PE=1 SV=2
WC00766.t1	gnl|TC-DB|P20142|8.A.32.1.4	Gastricsin OS=Homo sapiens OX=9606 GN=PGC PE=1 SV=1
WC00774.t1	gnl|TC-DB|Q9BW27|1.I.1.1.3	Nuclear pore complex protein Nup85 OS=Homo sapiens GN=NUP85 PE=1 SV=1
WC00777.t1	gnl|TC-DB|Q6NSJ5|1.A.25.3.1	Leucine-rich repeat-containing protein 8E OS=Homo sapiens GN=LRRC8E PE=2 SV=2
WC00788.t1	gnl|TC-DB|Q15036|9.A.3.1.2	Sorting nexin-17 OS=Homo sapiens OX=9606 GN=SNX17 PE=1 SV=1
WC00791.t1	gnl|TC-DB|P32332|2.A.29.15.1	MITOCHONDRIAL CARRIER PROTEIN PMT - Saccharomyces cerevisiae (Baker's yeast).
WC00792.t1	gnl|TC-DB|P77735|8.A.5.1.6	Uncharacterized oxidoreductase YajO OS=Escherichia coli (strain K12) GN=yajO PE=3 SV=2
WC00793.t1	gnl|TC-DB|OIP83072.1|9.B.265.1.5	dihydroorotate dehydrogenase (quinone) [Candidatus Roizmanbacteria bacterium CG2_30_33_16]
WC00794.t1	gnl|TC-DB|O14031|2.A.67.1.5	Uncharacterized oligopeptide transporter C29B12.10c OS=Schizosaccharomyces pombe GN=SPAC29B12.10c PE=1 SV=1
WC00798.t1	gnl|TC-DB|G4NXA5|1.A.33.1.4	Chaperone protein DnaK OS=Bacillus subtilis subsp. spizizenii TU-B-10 GN=dnaK PE=3 SV=1
WC00801.t1	gnl|TC-DB|Q8TEX9|1.I.1.1.3	Importin-4 OS=Homo sapiens GN=IPO4 PE=1 SV=2
WC00807.t1	gnl|TC-DB|Q8N0W4|8.A.117.1.3	Neuroligin-4, X-linked OS=Homo sapiens OX=9606 GN=NLGN4X PE=1 SV=1
WC00811.t1	gnl|TC-DB|Q08902|2.A.1.3.52	Drug resistance protein YOR378W OS=Saccharomyces cerevisiae (strain ATCC 204508 / S288c) GN=YOR378W PE=1 SV=1
WC00812.t1	gnl|TC-DB|P05771|8.A.104.1.4	Protein kinase C beta type OS=Homo sapiens OX=9606 GN=PRKCB PE=1 SV=4
WC00813.t1	gnl|TC-DB|P38919|3.A.18.1.1	Eukaryotic initiation factor 4A-III - Homo sapiens (Human).
WC00816.t1	gnl|TC-DB|P54760|8.A.23.1.15	Ephrin type-B receptor 4 OS=Homo sapiens OX=9606 GN=EPHB4 PE=1 SV=2
WC00817.t1	gnl|TC-DB|AMD82963.1|2.A.5.1.16	zinc transporter protein ZIP1 [Russula atropurpurea]
WC00822.t1	gnl|TC-DB|Q15303|8.A.23.1.17	Receptor tyrosine-protein kinase erbB-4 OS=Homo sapiens GN=ERBB4 PE=1 SV=1
WC00823.t1	gnl|TC-DB|Q15303|8.A.23.1.17	Receptor tyrosine-protein kinase erbB-4 OS=Homo sapiens GN=ERBB4 PE=1 SV=1
WC00824.t1	gnl|TC-DB|AMD82963.1|2.A.5.1.16	zinc transporter protein ZIP1 [Russula atropurpurea]
WC00825.t1	gnl|TC-DB|AMD82963.1|2.A.5.1.16	zinc transporter protein ZIP1 [Russula atropurpurea]
WC00826.t1	gnl|TC-DB|P54760|8.A.23.1.15	Ephrin type-B receptor 4 OS=Homo sapiens OX=9606 GN=EPHB4 PE=1 SV=2
WC00831.t1	gnl|TC-DB|Q86TI0|8.A.87.1.4	TBC1 domain family member 1 OS=Homo sapiens GN=TBC1D1 PE=1 SV=2
WC00835.t1	gnl|TC-DB|Q04338|1.F.1.1.2	t-SNARE VTI1 OS=Saccharomyces cerevisiae (strain ATCC 204508 / S288c) GN=VTI1 PE=1 SV=3
WC00836.t1	gnl|TC-DB|Q06563|9.B.192.1.2	Protein SYM1 OS=Saccharomyces cerevisiae (strain ATCC 204508 / S288c) GN=SYM1 PE=1 SV=1
WC00837.t1	gnl|TC-DB|Q56584|3.D.5.1.1	Na(+)-translocating NADH-quinone reductase subunit F (EC 1.6.5.-) (Na(+)-translocating NADH-quinone reductase subunit beta) (Na(+)- translocating NQR subunit F) (Na(+)-NQR subunit F) (NQR complex subunit F) (NQR-1 subunit F) - Vibrio
WC00838.t1	gnl|TC-DB|S7PTY2|2.A.85.3.5	Uncharacterized protein OS=Gloeophyllum trabeum (strain ATCC 11539 / FP-39264 / Madison 617) GN=GLOTRDRAFT_66016 PE=4 SV=1
WC00845.t1	gnl|TC-DB|B2WDS4|2.A.106.2.5	Transmembrane protein PFT27 OS=Pyrenophora tritici-repentis (strain Pt-1C-BFP) GN=PTRG_08297 PE=4 SV=1
WC00851.t1	gnl|TC-DB|P08107|1.A.33.1.3	Heat shock 70 kDa protein 1 (HSP70.1) (HSP70-1/HSP70-2) - Homo sapiens (Human).
WC00868.t1	gnl|TC-DB|Q9VC05|2.D.1.1.9	Oxysterol-binding protein OS=Drosophila melanogaster GN=Osbp PE=1 SV=1
WC00869.t1	gnl|TC-DB|P55060|1.I.1.1.3	Exportin-2 OS=Homo sapiens GN=CSE1L PE=1 SV=3
WC00870.t1	gnl|TC-DB|Q8X193|2.A.1.8.13	High affinity nitrate transporter NrtB OS=Emericella nidulans GN=nrtB PE=4 SV=1
WC00873.t1	gnl|TC-DB|O14201|2.A.96.1.6	Meiotically up-regulated gene 86 protein OS=Schizosaccharomyces pombe (strain 972 / ATCC 24843) GN=mug86 PE=1 SV=1
WC00877.t1	gnl|TC-DB|Q9Y4P1|9.A.15.2.1	Cysteine protease ATG4B OS=Homo sapiens GN=ATG4B PE=1 SV=2
WC00878.t1	gnl|TC-DB|P51149|9.A.3.1.1	Ras-related protein Rab-7a OS=Homo sapiens OX=9606 GN=RAB7A PE=1 SV=1
WC00879.t1	gnl|TC-DB|O00571|1.I.1.1.3	ATP-dependent RNA helicase DDX3X OS=Homo sapiens GN=DDX3X PE=1 SV=3
WC00892.t1	gnl|TC-DB|OWY53006.1|2.A.1.3.79	MFS general substrate transporter [Alternaria alternata]
WC00899.t1	gnl|TC-DB|Q8IDP1|3.A.25.2.1	Ubiquitin conjugating enzyme, putative OS=Plasmodium falciparum (isolate 3D7) GN=MAL13P1.227 PE=1 SV=1
WC00901.t1	gnl|TC-DB|P60752|3.A.1.106.1	Lipid A export ATP-binding/permease protein msbA - Escherichia coli.
WC00902.t1	gnl|TC-DB|Q1LRE9|3.A.1.210.9	ABC transporter-related protein OS=Ralstonia metallidurans (strain CH34 / ATCC 43123 / DSM 2839) GN=Rmet_0391 PE=3 SV=1
WC00904.t1	gnl|TC-DB|P91905|1.A.3.1.6	Ryanodine receptor OS=Caenorhabditis elegans GN=ryr-1 PE=4 SV=1
WC00911.t1	gnl|TC-DB|P32939|9.A.63.1.1	GTP-binding protein YPT7 OS=Saccharomyces cerevisiae (strain ATCC 204508 / S288c) GN=YPT7 PE=1 SV=1
WC00911.t2	gnl|TC-DB|P32939|9.A.63.1.1	GTP-binding protein YPT7 OS=Saccharomyces cerevisiae (strain ATCC 204508 / S288c) GN=YPT7 PE=1 SV=1
WC00920.t1	gnl|TC-DB|Q99469|8.A.34.1.2	SH3 and cysteine-rich domain-containing protein OS=Homo sapiens GN=STAC PE=1 SV=1
WC00923.t1	gnl|TC-DB|O00571|1.I.1.1.3	ATP-dependent RNA helicase DDX3X OS=Homo sapiens GN=DDX3X PE=1 SV=3
WC00930.t1	gnl|TC-DB|A3M0C4|9.B.51.1.5	Uncharacterized protein (Fragment) OS=Scheffersomyces stipitis (strain ATCC 58785 / CBS 6054 / NBRC 10063 / NRRL Y-11545) GN=PICST_64135 PE=4 SV=2
WC00938.t1	gnl|TC-DB|A4ZGP3|2.A.1.3.73	Major facilitator superfamily transporter OS=Zymoseptoria tritici GN=Mfs1 PE=4 SV=1
WC00944.t1	gnl|TC-DB|P52917|3.A.31.1.1	Vacuolar protein sorting-associated protein 4 OS=Saccharomyces cerevisiae (strain ATCC 204508 / S288c) OX=559292 GN=VPS4 PE=1 SV=1
WC00945.t1	gnl|TC-DB|GAD97616.1|1.C.104.2.4	predicted protein [Byssochlamys spectabilis No. 5]
WC00948.t1	gnl|TC-DB|P05771|8.A.104.1.4	Protein kinase C beta type OS=Homo sapiens OX=9606 GN=PRKCB PE=1 SV=4
WC00955.t1	gnl|TC-DB|Q9NUQ8|3.A.1.121.9	ATP-binding cassette sub-family F member 3 OS=Homo sapiens OX=9606 GN=ABCF3 PE=1 SV=2
WC00969.t1	gnl|TC-DB|P38770|9.A.34.1.1	Nucleus export protein BRL1 OS=Saccharomyces cerevisiae (strain ATCC 204508 / S288c) GN=BRL1 PE=1 SV=1
WC00970.t1	gnl|TC-DB|O97252|3.A.26.1.1	ATP-dependent Clp protease proteolytic subunit OS=Plasmodium falciparum (isolate 3D7) GN=PF3D7_0307400 PE=1 SV=1
WC00974.t1	gnl|TC-DB|Q9FMA3|3.A.20.1.2	Peroxisomal targeting signal type 1 receptor OS=Arabidopsis thaliana GN=At5g56290 PE=1 SV=1
WC00975.t1	gnl|TC-DB|Q7Z5G4|8.A.114.1.5	Golgin subfamily A member 7 OS=Homo sapiens OX=9606 GN=GOLGA7 PE=1 SV=2
WC00977.t1	gnl|TC-DB|O43681|3.A.19.1.1	Arsenical pump-driving ATPase - Homo sapiens (Human).
WC00978.t1	gnl|TC-DB|Q9UHB9|3.A.5.9.1	Signal recognition particle 68 kDa protein (SRP68) - Homo sapiens (Human).
WC00982.t1	gnl|TC-DB|G0S024|1.I.1.1.2	Nucleoporin NIC96 OS=Chaetomium thermophilum (strain DSM 1495 / CBS 144.50 / IMI 039719) GN=NIC96 PE=1 SV=1
WC00986.t1	gnl|TC-DB|P40343|3.A.31.1.1	Vacuolar protein sorting-associated protein 27 OS=Saccharomyces cerevisiae (strain ATCC 204508 / S288c) OX=559292 GN=VPS27 PE=1 SV=3
WC00989.t1	gnl|TC-DB|P38755|2.D.1.1.4	Oxysterol-binding protein homolog 7 OS=Saccharomyces cerevisiae (strain ATCC 204508 / S288c) GN=OSH7 PE=1 SV=1
WC00994.t1	gnl|TC-DB|B0SM05|2.A.25.1.6	Bifunctional protein: Sodium:alanine symporter/Phosphatidylserine decarboxylase proenzyme putative membrane protein OS=Leptospira biflexa serovar Patoc (strain Patoc 1 / ATCC 23582 / Paris) GN=LEPBI_I2554 PE=3 SV=1
WC00996.t1	gnl|TC-DB|Q9H8M5|1.A.112.1.6	Metal transporter CNNM2 OS=Homo sapiens OX=9606 GN=CNNM2 PE=1 SV=2
WC01000.t1	gnl|TC-DB|P05771|8.A.104.1.4	Protein kinase C beta type OS=Homo sapiens OX=9606 GN=PRKCB PE=1 SV=4
WC01001.t1	gnl|TC-DB|Q5A7S4|2.A.1.58.1	Putative uncharacterized protein - Candida albicans (Yeast).
WC01002.t1	gnl|TC-DB|Q12402|8.A.108.1.1	Protein YOP1 OS=Saccharomyces cerevisiae (strain ATCC 204508 / S288c) OX=559292 GN=YOP1 PE=1 SV=3
WC01006.t1	gnl|TC-DB|P40529|3.A.30.1.1	ADP-ribosylation factor GTPase-activating protein effector protein 2 OS=Saccharomyces cerevisiae (strain ATCC 204508 / S288c) OX=559292 GN=AGE2 PE=1 SV=1
WC01016.t1	gnl|TC-DB|P40343|3.A.31.1.1	Vacuolar protein sorting-associated protein 27 OS=Saccharomyces cerevisiae (strain ATCC 204508 / S288c) OX=559292 GN=VPS27 PE=1 SV=3
WC01017.t1	gnl|TC-DB|Q96QK1|9.A.3.1.1	Vacuolar protein sorting-associated protein 35 OS=Homo sapiens OX=9606 GN=VPS35 PE=1 SV=2
WC01018.t1	gnl|TC-DB|A6ZSQ7|8.A.92.1.3	G protein alpha subunit OS=Saccharomyces cerevisiae (strain YJM789) GN=GPA1 PE=4 SV=1
WC01019.t1	gnl|TC-DB|A6ZSQ7|8.A.92.1.3	G protein alpha subunit OS=Saccharomyces cerevisiae (strain YJM789) GN=GPA1 PE=4 SV=1
WC01023.t1	gnl|TC-DB|P63092|8.A.92.1.1	Guanine nucleotide-binding protein G(s) subunit alpha isoforms short OS=Homo sapiens GN=GNAS PE=1 SV=1
WC01056.t1	gnl|TC-DB|P38318|2.A.1.25.4	Uncharacterized membrane protein YBR220C OS=Saccharomyces cerevisiae (strain ATCC 204508 / S288c) GN=YBR220C PE=1 SV=1
WC01062.t1	gnl|TC-DB|M5BEH1|9.B.106.3.1	Salt overly sensitive 2 OS=Arabidopsis thaliana GN=sos2 PE=4 SV=1
WC01072.t1	gnl|TC-DB|K4BVX1|1.A.87.4.2	Uncharacterized protein OS=Solanum lycopersicum GN=Solyc04g082440.2 PE=4 SV=1
WC01075.t1	gnl|TC-DB|O00571|1.I.1.1.3	ATP-dependent RNA helicase DDX3X OS=Homo sapiens GN=DDX3X PE=1 SV=3
WC01076.t1	gnl|TC-DB|Q06143|2.A.29.2.3	BELONGS TO THE MITOCHONDRIAL CARRIER FAMILY - Saccharomyces cerevisiae (Baker's yeast).
WC01077.t1	gnl|TC-DB|Q13838|3.A.18.1.1	Spliceosome RNA helicase BAT1 - Homo sapiens (Human).
WC01078.t1	gnl|TC-DB|WP_018128393.1|9.B.238.3.1	hybrid sensor histidine kinase/response regulator [Balneola vulgaris]
WC01079.t1	gnl|TC-DB|Q05940|2.A.1.2.29	Synaptic vesicular amine transporter - Homo sapiens (Human).
WC01079.t2	gnl|TC-DB|Q05940|2.A.1.2.29	Synaptic vesicular amine transporter - Homo sapiens (Human).
WC01081.t1	gnl|TC-DB|P06493|1.I.1.1.3	Cyclin-dependent kinase 1 OS=Homo sapiens GN=CDK1 PE=1 SV=3
WC01096.t1	gnl|TC-DB|Q9FT96|9.A.61.2.1	Katanin p80 WD40 repeat-containing subunit B1 homologue OS=Arabidopsis thaliana GN=F8L15_120 PE=3 SV=1
WC01104.t1	gnl|TC-DB|Q9SYU4|3.A.20.1.2	Peroxisome biogenesis factor 10 OS=Arabidopsis thaliana GN=PEX10 PE=1 SV=1
WC01105.t1	gnl|TC-DB|E2PSV0|1.A.111.1.2	Putative uncharacterized protein An07g06340 OS=Aspergillus niger (strain CBS 513.88 / FGSC A1513) GN=An07g06340 PE=4 SV=1
WC01107.t1	gnl|TC-DB|Q02370|3.D.1.6.1	NADH dehydrogenase [ubiquinone] 1 alpha subcomplex subunit 2 - Bos taurus (Bovine).
WC01109.t1	gnl|TC-DB|P40260|1.A.11.3.1	AMMONIUM TRANSPORTER MEP1 - Saccharomyces cerevisiae (Baker's yeast).
WC01117.t1	gnl|TC-DB|P33755|3.A.16.1.2	NPL4 protein - Saccharomyces cerevisiae (Baker's yeast).
WC01120.t1	gnl|TC-DB|P08067|3.D.3.3.1	Cytochrome b-c1 complex subunit Rieske, mitochondrial OS=Saccharomyces cerevisiae (strain ATCC 204508 / S288c) GN=RIP1 PE=1 SV=1
WC01121.t1	gnl|TC-DB|F4IRW0|9.A.15.3.1	Serine/threonine-protein kinase ATG1c OS=Arabidopsis thaliana GN=ATG1C PE=2 SV=1
WC01123.t1	gnl|TC-DB|M5BEH1|9.B.106.3.1	Salt overly sensitive 2 OS=Arabidopsis thaliana GN=sos2 PE=4 SV=1
WC01127.t1	gnl|TC-DB|Q15311|9.A.1.1.1	RalA-binding protein 1 - Homo sapiens (Human).
WC01128.t1	gnl|TC-DB|P32386|3.A.1.208.12	ATP-dependent bile acid permease - Saccharomyces cerevisiae (Baker's yeast).
WC01131.t1	gnl|TC-DB|Q12118|3.A.21.1.1	Small glutamine-rich tetratricopeptide repeat-containing protein 2 OS=Saccharomyces cerevisiae (strain ATCC 204508 / S288c) GN=SGT2 PE=1 SV=1
WC01132.t1	gnl|TC-DB|P63244|8.A.92.1.4	Receptor of activated protein C kinase 1 OS=Homo sapiens OX=9606 GN=RACK1 PE=1 SV=3
WC01133.t1	gnl|TC-DB|P40900|2.A.67.1.2	Sexual differentiation process protein isp4 - Schizosaccharomyces pombe (Fission yeast).
WC01136.t1	gnl|TC-DB|Q8L638|9.B.231.1.5	Dol-P-Glc:Glc(2)Man(9)GlcNAc(2)-PP-Dol alpha-1,2-glucosyltransferase OS=Arabidopsis thaliana GN=ALG10 PE=1 SV=1
WC01136.t2	gnl|TC-DB|Q8L638|9.B.231.1.5	Dol-P-Glc:Glc(2)Man(9)GlcNAc(2)-PP-Dol alpha-1,2-glucosyltransferase OS=Arabidopsis thaliana GN=ALG10 PE=1 SV=1
WC01140.t1	gnl|TC-DB|Q9FT96|9.A.61.2.1	Katanin p80 WD40 repeat-containing subunit B1 homologue OS=Arabidopsis thaliana GN=F8L15_120 PE=3 SV=1
WC01142.t1	gnl|TC-DB|Q8N8R3|2.A.29.8.9	Mitochondrial carnitine/acylcarnitine carrier protein CACL OS=Homo sapiens GN=SLC25A29 PE=2 SV=2
WC01144.t1	gnl|TC-DB|Q9BSJ8|9.A.57.1.1	Extended synaptotagmin-1 OS=Homo sapiens GN=ESYT1 PE=1 SV=1
WC01145.t1	gnl|TC-DB|P33176|1.P.1.1.1	Kinesin-1 heavy chain OS=Homo sapiens OX=9606 GN=KIF5B PE=1 SV=1
WC01148.t1	gnl|TC-DB|F1RBC8|3.A.1.203.15	ATP-binding cassette, sub-family D (ALD), member 1 OS=Danio rerio OX=7955 GN=abcd1 PE=4 SV=1
WC01151.t1	gnl|TC-DB|Q94C95|9.A.15.3.1	Serine/threonine-protein kinase ATG1a OS=Arabidopsis thaliana GN=ATG1A PE=1 SV=1
WC01152.t1	gnl|TC-DB|D9SIP4|9.A.8.1.11	Ferrous iron transport protein B OS=Gallionella capsiferriformans (strain ES-2) GN=Galf_2203 PE=1 SV=1
WC01158.t1	gnl|TC-DB|Q55HH6|1.H.1.3.1	Putative uncharacterized protein OS=Cryptococcus neoformans var. neoformans serotype D (strain B-3501A) GN=CNBN1440 PE=4 SV=1
WC01164.t1	gnl|TC-DB|O14031|2.A.67.1.5	Uncharacterized oligopeptide transporter C29B12.10c OS=Schizosaccharomyces pombe GN=SPAC29B12.10c PE=1 SV=1
WC01165.t1	gnl|TC-DB|E4ZKA3|9.A.55.2.1	Putative uncharacterized protein OS=Leptosphaeria maculans (strain JN3 / isolate v23.1.3 / race Av1-4-5-6-7-8) GN=LEMA_P072060.1 PE=4 SV=1
WC01174.t1	gnl|TC-DB|P61966|9.B.278.1.1	AP-1 complex subunit sigma-1A OS=Homo sapiens OX=9606 GN=AP1S1 PE=1 SV=1
WC01182.t1	gnl|TC-DB|Q8GHI4|9.B.29.2.7	Chi1 protein OS=Aeromonas caviae OX=648 GN=chi1 PE=4 SV=1
WC01183.t1	gnl|TC-DB|P06493|1.I.1.1.3	Cyclin-dependent kinase 1 OS=Homo sapiens GN=CDK1 PE=1 SV=3
WC01183.t2	gnl|TC-DB|P06493|1.I.1.1.3	Cyclin-dependent kinase 1 OS=Homo sapiens GN=CDK1 PE=1 SV=3
WC01184.t1	gnl|TC-DB|Q9NXW2|1.P.1.1.1	DnaJ homolog subfamily B member 12 OS=Homo sapiens GN=DNAJB12 PE=1 SV=4
WC01185.t1	gnl|TC-DB|OWY53006.1|2.A.1.3.79	MFS general substrate transporter [Alternaria alternata]
WC01193.t1	gnl|TC-DB|P39111|3.A.2.2.3	VACUOLAR ATP SYNTHASE SUBUNIT F (EC 3.6.1.34) (V-ATPASE F SUBUNIT) (VACUOLAR PROTON PUMP F SUBUNIT) (V-ATPASE 14 KDA SUBUNIT) - Saccharomyces cerevisiae (Baker's yeast).
WC01196.t1	gnl|TC-DB|A2R3H2|2.A.1.1.119	Putative uncharacterized protein An14g04280 OS=Aspergillus niger (strain CBS 513.88 / FGSC A1513) GN=An14g04280 PE=3 SV=1
WC01216.t1	gnl|TC-DB|P23710|3.D.1.6.2	NADH-ubiquinone oxidoreductase 30.4 kDa subunit, mitochondrial - Neurospora crassa.
WC01220.t1	gnl|TC-DB|B0CP94|1.B.69.1.6	Predicted protein OS=Laccaria bicolor (strain S238N-H82 / ATCC MYA-4686) GN=LACBIDRAFT_291883 PE=4 SV=1
WC01221.t1	gnl|TC-DB|P51149|9.A.3.1.1	Ras-related protein Rab-7a OS=Homo sapiens OX=9606 GN=RAB7A PE=1 SV=1
WC01226.t1	gnl|TC-DB|Q9HC62|1.I.1.1.3	Sentrin-specific protease 2 OS=Homo sapiens GN=SENP2 PE=1 SV=3
WC01232.t1	gnl|TC-DB|G0S6T0|1.I.1.1.2	Nucleoporin POM33 OS=Chaetomium thermophilum (strain DSM 1495 / CBS 144.50 / IMI 039719) GN=POM33 PE=3 SV=1
WC01233.t1	gnl|TC-DB|O00571|1.I.1.1.3	ATP-dependent RNA helicase DDX3X OS=Homo sapiens GN=DDX3X PE=1 SV=3
WC01235.t1	gnl|TC-DB|Q06563|9.B.192.1.2	Protein SYM1 OS=Saccharomyces cerevisiae (strain ATCC 204508 / S288c) GN=SYM1 PE=1 SV=1
WC01237.t1	gnl|TC-DB|P87108|3.A.8.1.1	Mitochondrial import inner membrane translocase subunit TIM10 (Mitochondrial intermembrane protein MRS11) - Saccharomyces cerevisiae (Baker's yeast).
WC01244.t1	gnl|TC-DB|A0LFK9|9.B.102.4.1	Rhodanese domain protein OS=Syntrophobacter fumaroxidans (strain DSM 10017 / MPOB) GN=Sfum_0511 PE=4 SV=1
WC01245.t1	gnl|TC-DB|Q4WCY0|1.A.56.3.2	Ctr copper transporter, putative OS=Neosartorya fumigata (strain ATCC MYA-4609 / Af293 / CBS 101355 / FGSC A1100) GN=AFUA_6G02810 PE=4 SV=1
WC01248.t1	gnl|TC-DB|Q07540|9.B.21.1.2	Frataxin homolog, mitochondrial OS=Saccharomyces cerevisiae (strain ATCC 204508 / S288c) GN=YFH1 PE=1 SV=1
WC01249.t1	gnl|TC-DB|A0LFK9|9.B.102.4.1	Rhodanese domain protein OS=Syntrophobacter fumaroxidans (strain DSM 10017 / MPOB) GN=Sfum_0511 PE=4 SV=1
WC01250.t1	gnl|TC-DB|Q9Z1G3|3.A.2.2.6	V-type proton ATPase subunit C 1 OS=Mus musculus GN=Atp6v1c1 PE=1 SV=4
WC01252.t1	gnl|TC-DB|Q9FT96|9.A.61.2.1	Katanin p80 WD40 repeat-containing subunit B1 homologue OS=Arabidopsis thaliana GN=F8L15_120 PE=3 SV=1
WC01252.t2	gnl|TC-DB|Q9FT96|9.A.61.2.1	Katanin p80 WD40 repeat-containing subunit B1 homologue OS=Arabidopsis thaliana GN=F8L15_120 PE=3 SV=1
WC01277.t1	gnl|TC-DB|Q84VJ0|8.A.21.2.3	Prohibitin protein Wph OS=Triticum aestivum PE=2 SV=1
WC01278.t1	gnl|TC-DB|P52298|9.A.60.1.1	Nuclear cap-binding protein subunit 2 OS=Homo sapiens GN=NCBP2 PE=1 SV=1
WC01282.t1	gnl|TC-DB|Q676U5|9.A.15.2.1	Autophagy-related protein 16-1 OS=Homo sapiens GN=ATG16L1 PE=1 SV=2
WC01283.t1	gnl|TC-DB|P51149|9.A.3.1.1	Ras-related protein Rab-7a OS=Homo sapiens OX=9606 GN=RAB7A PE=1 SV=1
WC01284.t1	gnl|TC-DB|N4TIW3|2.D.1.1.6	Oxysterol-binding protein like protein 3 OS=Fusarium oxysporum f. sp. cubense (strain race 1) GN=FOC1_g10012768 PE=4 SV=1
WC01284.t2	gnl|TC-DB|N4TIW3|2.D.1.1.6	Oxysterol-binding protein like protein 3 OS=Fusarium oxysporum f. sp. cubense (strain race 1) GN=FOC1_g10012768 PE=4 SV=1
WC01294.t1	gnl|TC-DB|P47082|2.A.18.5.2	Hypothetical 65.3 kDa protein in PRE3-MPP10 intergenic region - Saccharomyces cerevisiae (Baker's yeast).
WC01308.t1	gnl|TC-DB|P38680|2.A.18.4.1	N amino acid transport system protein (Methyltryptophan resistance protein) - Neurospora crassa.
WC01310.t1	gnl|TC-DB|P57744|3.A.8.1.1	Mitochondrial import inner membrane translocase subunit TIM8 - Saccharomyces cerevisiae (Baker's yeast).
WC01318.t1	gnl|TC-DB|Q12462|1.A.101.1.1	Peroxisomal membrane protein PMP27 OS=Saccharomyces cerevisiae (strain ATCC 204508 / S288c) GN=PEX11 PE=1 SV=2
WC01321.t1	gnl|TC-DB|Q9YS30|1.A.53.1.4	Polyprotein OS=Classical swine fever virus PE=4 SV=2
WC01321.t2	gnl|TC-DB|Q9YS30|1.A.53.1.4	Polyprotein OS=Classical swine fever virus PE=4 SV=2
WC01325.t1	gnl|TC-DB|P06493|1.I.1.1.3	Cyclin-dependent kinase 1 OS=Homo sapiens GN=CDK1 PE=1 SV=3
WC01331.t1	gnl|TC-DB|P40564|3.A.30.1.1	DnaJ-like protein 1 OS=Saccharomyces cerevisiae (strain ATCC 204508 / S288c) OX=559292 GN=DJP1 PE=1 SV=1
WC01346.t1	gnl|TC-DB|P51149|9.A.3.1.1	Ras-related protein Rab-7a OS=Homo sapiens OX=9606 GN=RAB7A PE=1 SV=1
WC01352.t1	gnl|TC-DB|P06493|1.I.1.1.3	Cyclin-dependent kinase 1 OS=Homo sapiens GN=CDK1 PE=1 SV=3
WC01354.t1	gnl|TC-DB|P41800|9.A.58.1.1	Maintenance of mitochondrial morphology protein 1 OS=Saccharomyces cerevisiae (strain ATCC 204508 / S288c) GN=MMM1 PE=1 SV=2
WC01367.t1	gnl|TC-DB|P14635|1.I.1.1.3	G2/mitotic-specific cyclin-B1 OS=Homo sapiens GN=CCNB1 PE=1 SV=1
WC01372.t1	gnl|TC-DB|P53622|3.A.31.1.1	Coatomer subunit alpha OS=Saccharomyces cerevisiae (strain ATCC 204508 / S288c) OX=559292 GN=COP1 PE=1 SV=2
WC01374.t1	gnl|TC-DB|Q7KQK2|3.A.16.1.3	Polyubiquitin OS=Plasmodium falciparum (isolate 3D7) GN=pUB PE=4 SV=1
WC01376.t1	gnl|TC-DB|Q9NPA0|3.A.27.1.1	ER membrane protein complex subunit 7 OS=Homo sapiens GN=EMC7 PE=1 SV=1
WC01378.t1	gnl|TC-DB|P11670|8.B.9.1.5	Basic form of pathogenesis-related protein 1 OS=Nicotiana tabacum PE=3 SV=1
WC01378.t2	gnl|TC-DB|P11670|8.B.9.1.5	Basic form of pathogenesis-related protein 1 OS=Nicotiana tabacum PE=3 SV=1
WC01383.t1	gnl|TC-DB|Q7WTJ2|5.B.1.3.2	Phenol hydroxylase P5 protein OS=Acinetobacter calcoaceticus (strain PHEA-2) GN=mphP PE=1 SV=3
WC01390.t1	gnl|TC-DB|P23935|3.D.1.6.1	NADH dehydrogenase [ubiquinone] 1 alpha subcomplex subunit 5 - Bos taurus (Bovine).
WC01396.t1	gnl|TC-DB|M5BEH1|9.B.106.3.1	Salt overly sensitive 2 OS=Arabidopsis thaliana GN=sos2 PE=4 SV=1
WC01402.t1	gnl|TC-DB|P00505|9.A.70.1.1	Aspartate aminotransferase, mitochondrial OS=Homo sapiens GN=GOT2 PE=1 SV=3
WC01404.t1	gnl|TC-DB|WP_121250785|9.B.111.1.5	lysine--tRNA ligase [Solirubrobacter pauli]
WC01408.t1	gnl|TC-DB|P32912|1.F.1.1.2	Vacuolar morphogenesis protein 7 OS=Saccharomyces cerevisiae (strain ATCC 204508 / S288c) GN=VAM7 PE=1 SV=1
WC01409.t1	gnl|TC-DB|Q8TBP6|2.A.29.14.6	Solute carrier family 25 member 40 OS=Homo sapiens GN=SLC25A40 PE=2 SV=1
WC01412.t1	gnl|TC-DB|Q8J266|2.A.3.10.17	General amino acid permease 1 - Hebeloma cylindrosporum.
WC01417.t1	gnl|TC-DB|P83351|1.F.1.1.3	Soluble NSF attachment protein 29 OS=Caenorhabditis elegans GN=snap-29 PE=3 SV=1
WC01427.t1	gnl|TC-DB|Q9VS47|2.A.1.53.5	CG8602, isoform B OS=Drosophila melanogaster GN=CG8602 PE=2 SV=1
WC01430.t1	gnl|TC-DB|O00571|1.I.1.1.3	ATP-dependent RNA helicase DDX3X OS=Homo sapiens GN=DDX3X PE=1 SV=3
WC01438.t1	gnl|TC-DB|OCB92121.1|9.B.210.1.6	hypothetical protein A7U60_g538 [Sanghuangporus baumii]
WC01445.t1	gnl|TC-DB|Q96662|1.A.53.1.5	Genome polyprotein OS=Bovine viral diarrhea virus (strain CP7) PE=1 SV=1
WC01447.t1	gnl|TC-DB|P40031|3.A.20.1.5	Sporulation-specific protein 73 OS=Saccharomyces cerevisiae (strain ATCC 204508 / S288c) GN=SPO73 PE=3 SV=1
WC01448.t1	gnl|TC-DB|I1GU95|1.B.69.2.2	Uncharacterized protein OS=Brachypodium distachyon GN=BRADI1G27080 PE=4 SV=1
WC01450.t1	gnl|TC-DB|O43747|9.B.278.1.1	AP-1 complex subunit gamma-1 OS=Homo sapiens OX=9606 GN=AP1G1 PE=1 SV=5
WC01457.t1	gnl|TC-DB|K3WB25|2.A.7.29.3	Uncharacterized protein OS=Pythium ultimum DAOM BR144 GN=PYU1_G002164 PE=4 SV=1
WC01459.t1	gnl|TC-DB|Q9FI56|3.A.9.1.2	Chaperone protein ClpC1, chloroplastic OS=Arabidopsis thaliana GN=CLPC1 PE=1 SV=1
WC01460.t1	gnl|TC-DB|Q7RWU3|3.D.1.6.2	NADH:ubiquinone oxidoreductase 18.4kD subunit - Neurospora crassa.
WC01462.t1	gnl|TC-DB|P06493|1.I.1.1.3	Cyclin-dependent kinase 1 OS=Homo sapiens GN=CDK1 PE=1 SV=3
WC01475.t1	gnl|TC-DB|Q7KSC4|2.A.105.1.3	Mitochondrial pyruvate carrier 1 OS=Drosophila melanogaster GN=Mpc1 PE=2 SV=1
WC01480.t1	gnl|TC-DB|F2PXJ5|2.A.7.24.7	DUF6 domain-containing protein OS=Trichophyton equinum (strain ATCC MYA-4606 / CBS 127.97) GN=TEQG_05611 PE=4 SV=1
WC01488.t1	gnl|TC-DB|P51149|9.A.3.1.1	Ras-related protein Rab-7a OS=Homo sapiens OX=9606 GN=RAB7A PE=1 SV=1
WC01490.t1	gnl|TC-DB|WP_144228417.1|4.C.3.1.11	alpha/beta hydrolase fold domain-containing protein [Opitutaceae bacterium 53C-WASEF]
WC01491.t1	gnl|TC-DB|Q9Y5S9|3.A.18.1.1	RNA-binding protein 8A - Homo sapiens (Human).
WC01495.t1	gnl|TC-DB|Q5KG96|9.A.17.1.1	Peroxisomal membrane protein pex16, putative - Cryptococcus neoformans (Filobasidiella neoformans).
WC01497.t1	gnl|TC-DB|Q08269|1.A.35.2.1	Aluminum resistance protein 1 - Saccharomyces cerevisiae (Baker's yeast).
WC01502.t1	gnl|TC-DB|P32602|1.F.1.1.2	Alpha-soluble NSF attachment protein OS=Saccharomyces cerevisiae (strain ATCC 204508 / S288c) OX=559292 GN=SEC17 PE=1 SV=4
WC01508.t1	gnl|TC-DB|P08956|3.A.17.1.1	Type I restriction enzyme EcoKI R protein (EC 3.1.21.3) (R.EcoKI) - Escherichia coli.
WC01509.t1	gnl|TC-DB|P18239|2.A.29.1.7	ADP,ATP carrier protein 2 - Saccharomyces cerevisiae (Baker's yeast).
WC01514.t1	gnl|TC-DB|P25710|3.D.1.6.2	NADH-ubiquinone oxidoreductase 21.3 kDa subunit - Neurospora crassa.
WC01528.t1	gnl|TC-DB|Q9FT96|9.A.61.2.1	Katanin p80 WD40 repeat-containing subunit B1 homologue OS=Arabidopsis thaliana GN=F8L15_120 PE=3 SV=1
WC01533.t1	gnl|TC-DB|Q08777|2.A.1.13.4	S.cerevisiae chromosome XV reading frame ORF YOR306c - Saccharomyces cerevisiae (Baker's yeast).
WC01540.t1	gnl|TC-DB|Q5EAK4|2.A.16.2.2	ATP-dependent DNA helicase tlh1 - Schizosaccharomyces pombe (Fission yeast).
WC01542.t1	gnl|TC-DB|P04839|5.B.1.1.1	Cytochrome b-245 heavy chain - Homo sapiens (Human).
WC01544.t1	gnl|TC-DB|G0S7B6|1.I.1.1.2	Nucleoporin NUP170 OS=Chaetomium thermophilum (strain DSM 1495 / CBS 144.50 / IMI 039719) GN=NUP170 PE=1 SV=1
WC01545.t1	gnl|TC-DB|P40318|3.A.16.1.2	ERAD-associated E3 ubiquitin-protein ligase DOA10 OS=Saccharomyces cerevisiae (strain ATCC 204508 / S288c) OX=559292 GN=SSM4 PE=1 SV=1
WC01549.t1	gnl|TC-DB|Q84UC7|2.A.29.8.6	Mitochondrial basic amino acid carrier - Arabidopsis thaliana (Mouse-ear cress).
WC08817.t1	gnl|TC-DB|G2Y513|1.A.17.5.5	Similar to DUF221 domain protein OS=Botryotinia fuckeliana (strain T4) GN=BofuT4_P037330.1 PE=4 SV=1
WC08843.t1	gnl|TC-DB|P70786|2.A.1.14.3	Putative tartrate transporter - Agrobacterium vitis.
WC08848.t1	gnl|TC-DB|Q92973|1.I.1.1.3	Transportin-1 OS=Homo sapiens GN=TNPO1 PE=1 SV=2
WC08849.t1	gnl|TC-DB|Q64L87|2.A.1.1.40	Xylhp (Fragment) - Debaryomyces hansenii (Yeast) (Torulaspora hansenii).
WC08852.t1	gnl|TC-DB|Q64L87|2.A.1.1.40	Xylhp (Fragment) - Debaryomyces hansenii (Yeast) (Torulaspora hansenii).
WC08853.t1	gnl|TC-DB|Q64L87|2.A.1.1.40	Xylhp (Fragment) - Debaryomyces hansenii (Yeast) (Torulaspora hansenii).
WC08867.t1	gnl|TC-DB|P16157|8.A.28.1.2	Ankyrin-1 OS=Homo sapiens GN=ANK1 PE=1 SV=3
WC08871.t1	gnl|TC-DB|O74631|3.E.1.4.9	PROTEIN FDD123 (CVHSP30/1) - Coriolus versicolor.
WC08880.t1	gnl|TC-DB|Q2GNP2|9.B.191.1.1	ER lumen protein-retaining receptor OS=Chaetomium globosum (strain ATCC 6205 / CBS 148.51 / DSM 1962 / NBRC 6347 / NRRL 1970) GN=CHGG_10412 PE=3 SV=1
WC08881.t1	gnl|TC-DB|Q8TBM8|1.P.1.1.1	DnaJ homolog subfamily B member 14 OS=Homo sapiens OX=9606 GN=DNAJB14 PE=1 SV=1
WC08883.t1	gnl|TC-DB|T1T4Z8|1.A.87.2.4	GHR1 protein OS=Arabidopsis thaliana GN=GHR1 PE=2 SV=1
WC08920.t1	gnl|TC-DB|P53322|2.A.1.14.11	High-affinity nicotinic acid transporter (Nicotinic acid permease) - Saccharomyces cerevisiae (Baker's yeast).
WC08922.t1	gnl|TC-DB|P70786|2.A.1.14.3	Putative tartrate transporter - Agrobacterium vitis.
WC08928.t1	gnl|TC-DB|P53173|8.A.61.1.1	ER-derived vesicles protein ERV14 OS=Saccharomyces cerevisiae (strain ATCC 204508 / S288c) GN=ERV14 PE=1 SV=3
WC08930.t1	gnl|TC-DB|Q27257|2.A.29.8.2	DIF-1 PROTEIN - Caenorhabditis elegans.
WC08966.t1	gnl|TC-DB|Q9Y519|2.A.82.1.3	Transmembrane protein 184B OS=Homo sapiens GN=TMEM184B PE=1 SV=2
WC08975.t1	gnl|TC-DB|P80874|8.A.5.1.4	General stress protein 69 OS=Bacillus subtilis (strain 168) GN=yhdN PE=1 SV=2
WC08976.t1	gnl|TC-DB|P06493|1.I.1.1.3	Cyclin-dependent kinase 1 OS=Homo sapiens GN=CDK1 PE=1 SV=3
WC08977.t1	gnl|TC-DB|Q5KP96|3.A.3.8.10	Calcium transporting ATPase, putative OS=Cryptococcus neoformans GN=CNA03720 PE=4 SV=1
WC08993.t1	gnl|TC-DB|P77735|8.A.5.1.6	Uncharacterized oxidoreductase YajO OS=Escherichia coli (strain K12) GN=yajO PE=3 SV=2
WC09001.t1	gnl|TC-DB|WP_073151285.1|9.B.241.2.6	4-hydroxybenzoate octaprenyltransferase [Seinonella peptonophila]
WC09006.t1	gnl|TC-DB|P06493|1.I.1.1.3	Cyclin-dependent kinase 1 OS=Homo sapiens GN=CDK1 PE=1 SV=3
WC09007.t1	gnl|TC-DB|P41811|3.A.31.1.1	Coatomer subunit beta' OS=Saccharomyces cerevisiae (strain ATCC 204508 / S288c) OX=559292 GN=SEC27 PE=1 SV=1
WC09008.t1	gnl|TC-DB|Q5AXS1|1.A.46.2.2	Putative uncharacterized protein OS=Emericella nidulans GN=AN6909.2 PE=4 SV=1
WC09009.t1	gnl|TC-DB|P40915|3.D.1.6.2	NADH-ubiquinone oxidoreductase 24 kDa subunit, mitochondrial - Neurospora crassa.
WC09018.t1	gnl|TC-DB|P33760|3.A.20.1.5	Peroxisomal ATPase PEX6 OS=Saccharomyces cerevisiae (strain ATCC 204508 / S288c) GN=PEX6 PE=1 SV=1
WC09022.t1	gnl|TC-DB|Q010B9|2.A.1.82.2	Synaptic vesicle transporter SVOP and related transporters (Major facilitator superfamily) (ISS) OS=Ostreococcus tauri GN=Ot10g01560 PE=4 SV=1
WC09023.t1	gnl|TC-DB|Q96662|1.A.53.1.5	Genome polyprotein OS=Bovine viral diarrhea virus (strain CP7) PE=1 SV=1
WC09036.t1	gnl|TC-DB|O00159|1.I.1.1.3	Unconventional myosin-Ic OS=Homo sapiens GN=MYO1C PE=1 SV=4
WC09039.t1	gnl|TC-DB|P62826|9.A.60.1.1	GTP-binding nuclear protein Ran OS=Homo sapiens GN=RAN PE=1 SV=3
WC09048.t1	gnl|TC-DB|Q9NXW2|1.P.1.1.1	DnaJ homolog subfamily B member 12 OS=Homo sapiens GN=DNAJB12 PE=1 SV=4
WC09059.t1	gnl|TC-DB|Q9UBV2|3.A.16.1.4	Protein sel-1 homolog 1 OS=Homo sapiens OX=9606 GN=SEL1L PE=1 SV=3
WC09068.t1	gnl|TC-DB|OLS29515|9.B.115.1.8	hypothetical protein ThorAB25_16090 [Candidatus Thorarchaeota archaeon AB_25]
WC09069.t1	gnl|TC-DB|O00571|1.I.1.1.3	ATP-dependent RNA helicase DDX3X OS=Homo sapiens GN=DDX3X PE=1 SV=3
WC09078.t1	gnl|TC-DB|Q10495|2.A.85.3.1	HYPOTHETICAL 111.4 KDA PROTEIN C26F1.08C IN CHROMOSOME I - Schizosaccharomyces pombe (Fission yeast).
WC09080.t1	gnl|TC-DB|Q5EAK4|2.A.16.2.2	ATP-dependent DNA helicase tlh1 - Schizosaccharomyces pombe (Fission yeast).
WC09084.t1	gnl|TC-DB|P25656|8.A.27.1.2	Cell division control protein 50 - Saccharomyces cerevisiae (Baker's yeast).
WC09085.t1	gnl|TC-DB|A0ZXK6|2.A.1.1.43	Monosaccharide transporter - Geosiphon pyriformis.
WC09086.t1	gnl|TC-DB|P38142|2.A.1.1.96	Probable metabolite transport protein YBR241C OS=Saccharomyces cerevisiae (strain ATCC 204508 / S288c) GN=YBR241C PE=1 SV=1
WC09099.t1	gnl|TC-DB|Q9UI12|3.A.2.2.4	Vacuolar ATP synthase subunit H - Homo sapiens (Human).
WC09103.t1	gnl|TC-DB|Q8I607|3.A.16.1.3	Ubiquitin conjugating enzyme E2, putative OS=Plasmodium falciparum (isolate 3D7) GN=PFL0190w PE=3 SV=1
WC09105.t1	gnl|TC-DB|P14907|1.I.1.1.1	Nucleoporin NSP1 - Saccharomyces cerevisiae (Baker's yeast).
WC09105.t2	gnl|TC-DB|P14907|1.I.1.1.1	Nucleoporin NSP1 - Saccharomyces cerevisiae (Baker's yeast).
WC09109.t1	gnl|TC-DB|Q8J0D3|8.A.40.2.1	Tetraspanin OS=Neurospora crassa GN=PLS1 PE=4 SV=1
WC09110.t1	gnl|TC-DB|P33413|2.A.21.6.1	UREA ACTIVE TRANSPORTER - Saccharomyces cerevisiae (Baker's yeast).
WC09112.t1	gnl|TC-DB|P33413|2.A.21.6.1	UREA ACTIVE TRANSPORTER - Saccharomyces cerevisiae (Baker's yeast).
WC09113.t1	gnl|TC-DB|O74631|3.E.1.4.9	PROTEIN FDD123 (CVHSP30/1) - Coriolus versicolor.
WC09129.t1	gnl|TC-DB|P39518|4.C.1.1.15	Long-chain-fatty-acid--CoA ligase 2 OS=Saccharomyces cerevisiae (strain ATCC 204508 / S288c) GN=FAA2 PE=1 SV=1
WC09135.t1	gnl|TC-DB|C5L569|9.B.106.3.3	Putative uncharacterized protein OS=Perkinsus marinus (strain ATCC 50983 / TXsc) GN=Pmar_PMAR014892 PE=4 SV=1
WC09141.t1	gnl|TC-DB|P33767|9.B.142.3.14	Dolichyl-diphosphooligosaccharide--protein glycosyltransferase subunit WBP1 OS=Saccharomyces cerevisiae (strain ATCC 204508 / S288c) GN=WBP1 PE=1 SV=1
WC09148.t1	gnl|TC-DB|Q7K0P4|9.B.132.1.1	Post-GPI attachment to proteins factor 3 OS=Drosophila melanogaster GN=CG3271 PE=1 SV=2
WC09150.t1	gnl|TC-DB|Q8IVJ1|1.A.26.2.1	Solute carrier family 41 member 1 - Homo sapiens (Human).
WC09177.t1	gnl|TC-DB|XP_026692289.1|8.A.47.2.5	uncharacterized protein LOC100175941 [Ciona intestinalis]
WC09181.t1	gnl|TC-DB|XP_026692289.1|8.A.47.2.5	uncharacterized protein LOC100175941 [Ciona intestinalis]
WC09186.t1	gnl|TC-DB|XP_026692289.1|8.A.47.2.5	uncharacterized protein LOC100175941 [Ciona intestinalis]
WC09191.t1	gnl|TC-DB|XP_026692289.1|8.A.47.2.5	uncharacterized protein LOC100175941 [Ciona intestinalis]
WC09199.t1	gnl|TC-DB|XP_026692289.1|8.A.47.2.5	uncharacterized protein LOC100175941 [Ciona intestinalis]
WC09206.t1	gnl|TC-DB|P23968|3.A.2.2.3	VACUOLAR ATP SYNTHASE 22 KDA PROTEOLIPID SUBUNIT (EC 3.6.1.34) - Saccharomyces cerevisiae (Baker's yeast).
WC09207.t1	gnl|TC-DB|P38116|3.A.30.1.1	ADP-ribosylation factor-like protein 1 OS=Saccharomyces cerevisiae (strain ATCC 204508 / S288c) OX=559292 GN=ARL1 PE=1 SV=4
WC09208.t1	gnl|TC-DB|Q874K8|2.A.49.1.3	Voltage-gated chloride channel - Cryptococcus neoformans var. grubii (Filobasidiella neoformans var. grubii).
WC09210.t1	gnl|TC-DB|M4E3U6|9.A.61.3.1	Peroxidase OS=Brassica rapa subsp. pekinensis GN=Bra023449 PE=3 SV=1
WC09212.t1	gnl|TC-DB|Q9NT62|9.A.15.2.1	Ubiquitin-like-conjugating enzyme ATG3 OS=Homo sapiens GN=ATG3 PE=1 SV=1
WC09216.t1	gnl|TC-DB|P51792|2.A.49.2.3	Chloride channel protein 3 - Rattus norvegicus (Rat).
WC09218.t1	gnl|TC-DB|Q4WX45|1.A.56.1.18	Ctr copper transporter family protein OS=Neosartorya fumigata (strain ATCC MYA-4609 / Af293 / CBS 101355 / FGSC A1100) GN=AFUA_3G08180 PE=4 SV=1
WC09243.t1	gnl|TC-DB|P38318|2.A.1.25.4	Uncharacterized membrane protein YBR220C OS=Saccharomyces cerevisiae (strain ATCC 204508 / S288c) GN=YBR220C PE=1 SV=1
WC09244.t1	gnl|TC-DB|P38318|2.A.1.25.4	Uncharacterized membrane protein YBR220C OS=Saccharomyces cerevisiae (strain ATCC 204508 / S288c) GN=YBR220C PE=1 SV=1
WC09247.t1	gnl|TC-DB|M5BEH1|9.B.106.3.1	Salt overly sensitive 2 OS=Arabidopsis thaliana GN=sos2 PE=4 SV=1
WC09249.t1	gnl|TC-DB|A2QHQ3|3.A.19.1.2	Protein get1 OS=Aspergillus niger (strain CBS 513.88 / FGSC A1513) GN=get1 PE=3 SV=1
WC09250.t1	gnl|TC-DB|P62942|8.A.11.1.2	Peptidyl-prolyl cis-trans isomerase FKBP1A OS=Homo sapiens GN=FKBP1A PE=1 SV=2
WC09257.t1	gnl|TC-DB|Q07711|3.A.7.7.1	DNA topoisomerase I (EC 5.99.1.2) (Omega-protein) (Relaxing enzyme) (Untwisting enzyme) (Swivelase) - Staphylococcus aureus.
WC09266.t1	gnl|TC-DB|Q99287|1.N.5.1.6	Protein SEY1 OS=Saccharomyces cerevisiae (strain ATCC 204508 / S288c) OX=559292 GN=SEY1 PE=1 SV=1
WC09269.t1	gnl|TC-DB|Q02776|3.A.8.1.1	Import inner membrane translocase subunit TIM50, mitochondrial - Saccharomyces cerevisiae (Baker's yeast).
WC09273.t1	gnl|TC-DB|P42949|3.A.8.1.1	Hypothetical UPF0108 protein YJL104w - Saccharomyces cerevisiae (Baker's yeast).
WC09276.t1	gnl|TC-DB|Q15311|9.A.1.1.1	RalA-binding protein 1 - Homo sapiens (Human).
WC09279.t1	gnl|TC-DB|Q9HC24|1.A.14.3.6	Protein lifeguard 4 OS=Homo sapiens GN=TMBIM4 PE=1 SV=3
WC09280.t1	gnl|TC-DB|Q3EAQ5|2.A.1.2.96	Probable peptide/nitrate transporter At3g43790 OS=Arabidopsis thaliana GN=ZIFL2 PE=2 SV=2
WC09284.t1	gnl|TC-DB|Q5B1G6|9.B.63.1.3	Plasma membrane fusion protein prm1 OS=Emericella nidulans (strain FGSC A4 / ATCC 38163 / CBS 112.46 / NRRL 194 / M139) GN=prm1 PE=3 SV=1
WC09288.t1	gnl|TC-DB|Q86V24|1.C.113.1.11	Adiponectin receptor protein 2 OS=Homo sapiens OX=9606 GN=ADIPOR2 PE=1 SV=1
WC09289.t1	gnl|TC-DB|SEP01755.1|1.C.96.1.3	alpha-1,2-mannosidase, putative [Streptomyces rubidus]
WC09292.t1	gnl|TC-DB|P54760|8.A.23.1.15	Ephrin type-B receptor 4 OS=Homo sapiens OX=9606 GN=EPHB4 PE=1 SV=2
WC09293.t1	gnl|TC-DB|O64614|9.B.135.1.2	At2g18840 OS=Arabidopsis thaliana GN=At2g18840 PE=2 SV=1
WC09294.t1	gnl|TC-DB|P25694|3.A.16.1.2	Cell division control protein 48 - Saccharomyces cerevisiae (Baker's yeast).
WC09297.t1	gnl|TC-DB|Q8N0W4|8.A.117.1.3	Neuroligin-4, X-linked OS=Homo sapiens OX=9606 GN=NLGN4X PE=1 SV=1
WC09298.t1	gnl|TC-DB|P20142|8.A.32.1.4	Gastricsin OS=Homo sapiens OX=9606 GN=PGC PE=1 SV=1
WC09301.t1	gnl|TC-DB|Q02776|3.A.8.1.1	Import inner membrane translocase subunit TIM50, mitochondrial - Saccharomyces cerevisiae (Baker's yeast).
WC09302.t1	gnl|TC-DB|Q8N0W4|8.A.117.1.3	Neuroligin-4, X-linked OS=Homo sapiens OX=9606 GN=NLGN4X PE=1 SV=1
WC09306.t1	gnl|TC-DB|Q96AG4|1.A.25.3.7	Leucine-rich repeat-containing protein 59 OS=Homo sapiens OX=9606 GN=LRRC59 PE=1 SV=1
WC09307.t1	gnl|TC-DB|S3DAG4|8.A.52.1.6	Ubiquitin-like protein OS=Glarea lozoyensis (strain ATCC 20868 / MF5171) GN=GLAREA_11146 PE=4 SV=1
WC09308.t1	gnl|TC-DB|S3DAG4|8.A.52.1.6	Ubiquitin-like protein OS=Glarea lozoyensis (strain ATCC 20868 / MF5171) GN=GLAREA_11146 PE=4 SV=1
WC09309.t1	gnl|TC-DB|P38116|3.A.30.1.1	ADP-ribosylation factor-like protein 1 OS=Saccharomyces cerevisiae (strain ATCC 204508 / S288c) OX=559292 GN=ARL1 PE=1 SV=4
WC09314.t1	gnl|TC-DB|Q9FT96|9.A.61.2.1	Katanin p80 WD40 repeat-containing subunit B1 homologue OS=Arabidopsis thaliana GN=F8L15_120 PE=3 SV=1
WC09319.t1	gnl|TC-DB|P29465|4.D.1.1.12	Chitin synthase 3 OS=Saccharomyces cerevisiae (strain ATCC 204508 / S288c) GN=CHS3 PE=1 SV=3
WC09323.t1	gnl|TC-DB|Q9M367|9.A.15.3.1	Beclin-1-like protein OS=Arabidopsis thaliana GN=ATG6 PE=1 SV=2
WC09327.t1	gnl|TC-DB|KXH51551.1|2.A.128.1.18	VanZ like family protein [Colletotrichum nymphaeae SA-01]
WC09329.t1	gnl|TC-DB|P39515|3.A.8.1.1	Mitochondrial import inner membrane translocase subunit TIM17 (Mitochondrial protein import protein 2) (Mitochondrial inner membrane protein MIM17) - Saccharomyces cerevisiae (Baker's yeast).
WC09334.t1	gnl|TC-DB|Q12165|3.A.2.1.3	ATP synthase delta chain, mitochondrial precursor (EC 3.6.1.34) - Saccharomyces cerevisiae (Baker's yeast).
WC09336.t1	gnl|TC-DB|CRG88657|9.B.313.1.2	4-aminobutyrate aminotransferase / (S)-3-amino-2-methylpropionate transaminase [Talaromyces islandicus]
WC09340.t1	gnl|TC-DB|Q7X843|8.A.112.1.6	RING-H2 finger protein ATL48 OS=Arabidopsis thaliana OX=3702 GN=ATL48 PE=1 SV=2
WC09345.t1	gnl|TC-DB|A0C6L4|9.B.247.1.8	Uncharacterized protein OS=Paramecium tetraurelia GN=GSPATT00035560001 PE=3 SV=1
WC09347.t1	gnl|TC-DB|Q14722|8.A.5.1.1	Voltage-gated potassium channel beta-1 subunit (K+ channel beta-1 subunit) (Kv-beta-1) - Homo sapiens (Human).
WC09349.t1	gnl|TC-DB|G0SDP9|1.I.1.1.2	Nucleoporin NUP152 OS=Chaetomium thermophilum (strain DSM 1495 / CBS 144.50 / IMI 039719) GN=NUP152 PE=3 SV=1
WC09350.t1	gnl|TC-DB|Q96HU1|8.A.87.1.5	Small G protein signaling modulator 3 OS=Homo sapiens OX=9606 GN=SGSM3 PE=1 SV=1
WC09357.t1	gnl|TC-DB|Q01484|8.A.28.1.1	Ankyrin-2 - Homo sapiens (Human).
WC09374.t1	gnl|TC-DB|P35056|3.A.20.1.5	Peroxisomal targeting signal receptor OS=Saccharomyces cerevisiae (strain ATCC 204508 / S288c) GN=PEX5 PE=1 SV=1
WC09381.t1	gnl|TC-DB|Q12412|2.A.92.1.8	Protein PNS1 OS=Saccharomyces cerevisiae (strain ATCC 204508 / S288c) GN=PNS1 PE=1 SV=1
WC09402.t1	gnl|TC-DB|K7VV21|2.A.3.1.18	Lysine specific permease OS=Lactococcus lactis subsp. cremoris UC509.9 GN=uc509_2172 PE=4 SV=1
WC09403.t1	gnl|TC-DB|P25737|2.A.3.1.2	Lysine-specific permease - Escherichia coli.
WC09404.t1	gnl|TC-DB|P48777|2.A.40.4.4	PURINE PERMEASE - Emericella nidulans (Aspergillus nidulans).
WC09408.t1	gnl|TC-DB|Q9FJH6|3.A.1.121.10	ABC transporter F family member 1 OS=Arabidopsis thaliana OX=3702 GN=ABCF1 PE=2 SV=1
WC09413.t1	gnl|TC-DB|A8IAT9|1.A.4.1.14	Flagellar associated protein (Fragment) OS=Chlamydomonas reinhardtii GN=FAP148 PE=4 SV=1
WC09420.t1	gnl|TC-DB|P32837|2.A.3.4.3	GABA-specific permease (GABA-specific transport protein) - Saccharomyces cerevisiae (Baker's yeast).
WC09421.t1	gnl|TC-DB|P32837|2.A.3.4.3	GABA-specific permease (GABA-specific transport protein) - Saccharomyces cerevisiae (Baker's yeast).
WC09432.t1	gnl|TC-DB|C5X9A4|1.B.69.2.1	Putative uncharacterized protein Sb02g033990 OS=Sorghum bicolor GN=Sb02g033990 PE=4 SV=1
WC09435.t1	gnl|TC-DB|P29465|4.D.1.1.12	Chitin synthase 3 OS=Saccharomyces cerevisiae (strain ATCC 204508 / S288c) GN=CHS3 PE=1 SV=3
WC09436.t1	gnl|TC-DB|P41811|3.A.31.1.1	Coatomer subunit beta' OS=Saccharomyces cerevisiae (strain ATCC 204508 / S288c) OX=559292 GN=SEC27 PE=1 SV=1
WC09457.t1	gnl|TC-DB|P54072|2.A.69.2.6	Uncharacterized transporter YLR152C OS=Saccharomyces cerevisiae (strain ATCC 204508 / S288c) GN=YLR152C PE=1 SV=1
WC09458.t2	gnl|TC-DB|Q8GHI4|9.B.29.2.7	Chi1 protein OS=Aeromonas caviae OX=648 GN=chi1 PE=4 SV=1
WC09466.t1	gnl|TC-DB|G0S381|1.I.1.1.2	Nucleoporin AMO1 OS=Chaetomium thermophilum (strain DSM 1495 / CBS 144.50 / IMI 039719) GN=AMO1 PE=3 SV=1
WC09468.t1	gnl|TC-DB|P52593|1.I.1.1.1	Nucleoporin NUP188 - Saccharomyces cerevisiae (Baker's yeast).
WC09481.t1	gnl|TC-DB|M5BEH1|9.B.106.3.1	Salt overly sensitive 2 OS=Arabidopsis thaliana GN=sos2 PE=4 SV=1
WC09483.t1	gnl|TC-DB|B7FZS1|3.A.25.1.1	Predicted protein OS=Phaeodactylum tricornutum (strain CCAP 1055/1) GN=hUbi PE=4 SV=1
WC09484.t1	gnl|TC-DB|O00422|3.A.18.1.1	Histone deacetylase complex subunit SAP18 - Homo sapiens (Human).
WC09486.t1	gnl|TC-DB|P20142|8.A.32.1.4	Gastricsin OS=Homo sapiens OX=9606 GN=PGC PE=1 SV=1
WC09491.t1	gnl|TC-DB|Q00319|2.A.29.6.1	Peroxisomal membrane protein PMP47B - Candida boidinii (Yeast).
WC09492.t1	gnl|TC-DB|P63279|3.A.20.1.1	SUMO-conjugating enzyme UBC9 OS=Homo sapiens GN=UBE2I PE=1 SV=1
WC09507.t1	gnl|TC-DB|Q02629|1.I.1.1.1	Nucleoporin NUP100/NSP100 - Saccharomyces cerevisiae (Baker's yeast).
WC09507.t2	gnl|TC-DB|Q02629|1.I.1.1.1	Nucleoporin NUP100/NSP100 - Saccharomyces cerevisiae (Baker's yeast).
WC09509.t1	gnl|TC-DB|Q9X665|3.A.1.14.7	FhuA (FhuC) (Ferrichrome transport ATP-binding protein) - Staphylococcus aureus
WC09517.t1	gnl|TC-DB|P27105|8.A.21.1.1	Erythrocyte band 7 integral membrane protein (Stomatin) (Protein 7.2b) - Homo sapiens (Human).
WC09522.t1	gnl|TC-DB|O14201|2.A.96.1.6	Meiotically up-regulated gene 86 protein OS=Schizosaccharomyces pombe (strain 972 / ATCC 24843) GN=mug86 PE=1 SV=1
WC09523.t1	gnl|TC-DB|P06493|1.I.1.1.3	Cyclin-dependent kinase 1 OS=Homo sapiens GN=CDK1 PE=1 SV=3
WC09524.t1	gnl|TC-DB|P32571|3.A.31.1.1	Ubiquitin carboxyl-terminal hydrolase 4 OS=Saccharomyces cerevisiae (strain ATCC 204508 / S288c) OX=559292 GN=DOA4 PE=1 SV=2
WC09527.t1	gnl|TC-DB|F4K2G0|3.D.1.8.1	Peptidyl-prolyl cis-trans isomerase OS=Arabidopsis thaliana GN=CYP20-2 PE=3 SV=1
WC09558.t1	gnl|TC-DB|Q9FT96|9.A.61.2.1	Katanin p80 WD40 repeat-containing subunit B1 homologue OS=Arabidopsis thaliana GN=F8L15_120 PE=3 SV=1
WC09559.t1	gnl|TC-DB|Q875B9|3.D.1.6.2	Part of an hypothetical protein Pa5D0005 (Fragment) - Podospora anserina.
WC09566.t1	gnl|TC-DB|Q9MUK5|3.A.9.1.1	Toc64 - Pisum sativum (Garden pea).
WC09570.t1	gnl|TC-DB|Q9FT96|9.A.61.2.1	Katanin p80 WD40 repeat-containing subunit B1 homologue OS=Arabidopsis thaliana GN=F8L15_120 PE=3 SV=1
WC09573.t1	gnl|TC-DB|C5KRH7|9.B.149.1.7	Putative uncharacterized protein OS=Perkinsus marinus (strain ATCC 50983 / TXsc) GN=Pmar_PMAR000685 PE=4 SV=1
WC09584.t1	gnl|TC-DB|P11670|8.B.9.1.5	Basic form of pathogenesis-related protein 1 OS=Nicotiana tabacum PE=3 SV=1
WC09584.t2	gnl|TC-DB|P11670|8.B.9.1.5	Basic form of pathogenesis-related protein 1 OS=Nicotiana tabacum PE=3 SV=1
WC09586.t1	gnl|TC-DB|Q12644|3.D.1.6.2	NADH-ubiquinone oxidoreductase 23 kDa subunit, mitochondrial - Neurospora crassa.
WC09589.t1	gnl|TC-DB|Q7S1I2|3.D.1.6.2	NADH:ubiquinone oxidoreductase 14kD subunit - Neurospora crassa.
WC09594.t1	gnl|TC-DB|P40529|3.A.30.1.1	ADP-ribosylation factor GTPase-activating protein effector protein 2 OS=Saccharomyces cerevisiae (strain ATCC 204508 / S288c) OX=559292 GN=AGE2 PE=1 SV=1
WC09598.t1	gnl|TC-DB|P32571|3.A.31.1.1	Ubiquitin carboxyl-terminal hydrolase 4 OS=Saccharomyces cerevisiae (strain ATCC 204508 / S288c) OX=559292 GN=DOA4 PE=1 SV=2
WC09598.t2	gnl|TC-DB|P32571|3.A.31.1.1	Ubiquitin carboxyl-terminal hydrolase 4 OS=Saccharomyces cerevisiae (strain ATCC 204508 / S288c) OX=559292 GN=DOA4 PE=1 SV=2
WC09604.t1	gnl|TC-DB|Q12324|1.A.4.4.1	Calcium channel YVC1 - Saccharomyces cerevisiae (Baker's yeast).
WC09608.t1	gnl|TC-DB|P32913|9.A.63.1.1	Vacuolar protein sorting-associated protein 17 OS=Saccharomyces cerevisiae (strain ATCC 204508 / S288c) GN=VPS17 PE=1 SV=2
WC09611.t1	gnl|TC-DB|H0EGM8|9.B.229.1.4	Putative Vacuolar protein sorting-associated protein 70 OS=Glarea lozoyensis (strain ATCC 74030 / MF5533) GN=M7I_1645 PE=4 SV=1
WC09615.t1	gnl|TC-DB|P53083|9.A.58.1.1	Mitochondrial distribution and morphology protein 34 OS=Saccharomyces cerevisiae (strain ATCC 204508 / S288c) GN=MDM34 PE=1 SV=1
WC09617.t1	gnl|TC-DB|P18759|1.F.1.1.2	Vesicular-fusion protein SEC18 OS=Saccharomyces cerevisiae (strain ATCC 204508 / S288c) GN=SEC18 PE=1 SV=2
WC09625.t1	gnl|TC-DB|P54760|8.A.23.1.15	Ephrin type-B receptor 4 OS=Homo sapiens OX=9606 GN=EPHB4 PE=1 SV=2
WC09628.t1	gnl|TC-DB|P25694|3.A.16.1.2	Cell division control protein 48 - Saccharomyces cerevisiae (Baker's yeast).
WC09635.t1	gnl|TC-DB|Q8J266|2.A.3.10.17	General amino acid permease 1 - Hebeloma cylindrosporum.
WC09636.t1	gnl|TC-DB|Q8J266|2.A.3.10.17	General amino acid permease 1 - Hebeloma cylindrosporum.
WC09637.t1	gnl|TC-DB|Q8J266|2.A.3.10.17	General amino acid permease 1 - Hebeloma cylindrosporum.
WC09639.t1	gnl|TC-DB|Q676U5|9.A.15.2.1	Autophagy-related protein 16-1 OS=Homo sapiens GN=ATG16L1 PE=1 SV=2
WC09640.t1	gnl|TC-DB|Q9MUK5|3.A.9.1.1	Toc64 - Pisum sativum (Garden pea).
WC09643.t1	gnl|TC-DB|P06493|1.I.1.1.3	Cyclin-dependent kinase 1 OS=Homo sapiens GN=CDK1 PE=1 SV=3
WC09646.t1	gnl|TC-DB|Q09920|2.A.108.1.5	Iron transport multicopper oxidase fio1 precursor (EC 1.-.-.-) - Schizosaccharomyces pombe (Fission yeast).
WC09647.t1	gnl|TC-DB|Q1P9T1|2.A.108.1.7	Fet3 protein - Phanerochaete chrysosporium (White-rot fungus) (Sporotrichum pruinosum).
WC09648.t1	gnl|TC-DB|Q02767|3.A.31.1.1	Vacuolar protein sorting-associated protein 28 OS=Saccharomyces cerevisiae (strain ATCC 204508 / S288c) OX=559292 GN=VPS28 PE=1 SV=1
WC09649.t1	gnl|TC-DB|Q9LSR8|1.A.87.2.3	L-type lectin-domain containing receptor kinase I.9 OS=Arabidopsis thaliana GN=LECRK19 PE=1 SV=2
WC09649.t2	gnl|TC-DB|P54760|8.A.23.1.15	Ephrin type-B receptor 4 OS=Homo sapiens OX=9606 GN=EPHB4 PE=1 SV=2
WC09662.t1	gnl|TC-DB|Q08777|2.A.1.13.4	S.cerevisiae chromosome XV reading frame ORF YOR306c - Saccharomyces cerevisiae (Baker's yeast).
WC09669.t1	gnl|TC-DB|Q8TD19|1.I.1.1.3	Serine/threonine-protein kinase Nek9 OS=Homo sapiens GN=NEK9 PE=1 SV=2
WC09689.t1	gnl|TC-DB|P40074|2.A.18.6.6	Hypothetical 48.8 kDa protein in SSU81-SCS2 intergenic region - Saccharomyces cerevisiae (Baker's yeast).
WC09701.t1	gnl|TC-DB|P54646|8.A.104.1.1	5'-AMP-activated protein kinase catalytic subunit alpha-2 OS=Homo sapiens OX=9606 GN=PRKAA2 PE=1 SV=2
WC09706.t1	gnl|TC-DB|O94607|2.A.1.16.5	Siderophore iron transporter 2 OS=Schizosaccharomyces pombe (strain 972 / ATCC 24843) GN=str2 PE=1 SV=1
WC09707.t1	gnl|TC-DB|Q08299|2.A.1.16.2	CHROMOSOME XV READING FRAME ORF YOL158C - Saccharomyces cerevisiae (Baker's yeast).
WC09707.t2	gnl|TC-DB|Q08299|2.A.1.16.2	CHROMOSOME XV READING FRAME ORF YOL158C - Saccharomyces cerevisiae (Baker's yeast).
WC09726.t1	gnl|TC-DB|P35670|3.A.3.5.3	COPPER-TRANSPORTING ATPASE 2 (EC 3.6.3.4) (COPPER PUMP 2) (WILSON DISEASE-ASSOCIATED PROTEIN) - Homo sapiens (Human).
WC09731.t1	gnl|TC-DB|B8AFH9|1.A.13.2.1	Putative uncharacterized protein OS=Oryza sativa subsp. indica GN=OsI_08104 PE=4 SV=1
WC09735.t1	gnl|TC-DB|Q9V0A4|3.B.1.1.5	Methylmalonyl-CoA decarboxylase, subunit A LPHA (MMDA) - Pyrococcus abyssi.
WC09737.t1	gnl|TC-DB|P32844|1.F.2.1.1	Exocyst complex component SEC6 OS=Saccharomyces cerevisiae (strain ATCC 204508 / S288c) GN=SEC6 PE=1 SV=2
WC09745.t1	gnl|TC-DB|P33176|1.P.1.1.1	Kinesin-1 heavy chain OS=Homo sapiens OX=9606 GN=KIF5B PE=1 SV=1
WC09752.t1	gnl|TC-DB|Q8I607|3.A.16.1.3	Ubiquitin conjugating enzyme E2, putative OS=Plasmodium falciparum (isolate 3D7) GN=PFL0190w PE=3 SV=1
WC09753.t1	gnl|TC-DB|P38753|3.A.31.1.1	Class E vacuolar protein-sorting machinery protein HSE1 OS=Saccharomyces cerevisiae (strain ATCC 204508 / S288c) OX=559292 GN=HSE1 PE=1 SV=1
WC09754.t1	gnl|TC-DB|C7Z7K1|1.A.17.1.18	Predicted protein OS=Nectria haematococca (strain 77-13-4 / ATCC MYA-4622 / FGSC 9596 / MPVI) GN=NECHADRAFT_66456 PE=1 SV=1
WC09756.t1	gnl|TC-DB|P36032|2.A.1.13.18	Probable transporter MCH2 OS=Saccharomyces cerevisiae (strain ATCC 204508 / S288c) GN=MCH2 PE=1 SV=2
WC09757.t1	gnl|TC-DB|O60683|3.A.20.1.1	Peroxisome biogenesis factor 10 OS=Homo sapiens GN=PEX10 PE=1 SV=1
WC09758.t1	gnl|TC-DB|Q38IE0|3.A.20.1.3	PEX10 (Fragment) OS=Trypanosoma brucei PE=4 SV=1
WC09766.t1	gnl|TC-DB|Q6ADZ6|4.F.1.1.7	CDP-diacylglycerol--glycerol-3-phosphate 3-phosphatidyltransferase OS=Leifsonia xyli subsp. xyli (strain CTCB07) GN=pgsA PE=3 SV=1
WC09770.t1	gnl|TC-DB|Q9UJ41|1.F.1.1.5	Rab5 GDP/GTP exchange factor OS=Homo sapiens GN=RABGEF1 PE=1 SV=2
WC09782.t1	gnl|TC-DB|B0DYA3|3.A.28.1.2	Mycorrhiza-induced mitochondrial AAA ATPase BSC1 OS=Laccaria bicolor (strain S238N-H82 / ATCC MYA-4686) GN=LACBIDRAFT_396180 PE=3 SV=1
WC09831.t1	gnl|TC-DB|Q12165|3.A.2.1.3	ATP synthase delta chain, mitochondrial precursor (EC 3.6.1.34) - Saccharomyces cerevisiae (Baker's yeast).
WC09836.t1	gnl|TC-DB|P31119|4.C.1.1.16	Bifunctional protein Aas OS=Escherichia coli (strain K12) GN=aas PE=1 SV=2
WC09870.t1	gnl|TC-DB|A9SUG7|9.A.15.3.1	Lactoylglutathione lyase OS=Physcomitrella patens subsp. patens GN=PHYPADRAFT_107013 PE=3 SV=1
WC09875.t1	gnl|TC-DB|Q08268|2.A.1.13.19	Probable transporter MCH4 OS=Saccharomyces cerevisiae (strain ATCC 204508 / S288c) GN=MCH4 PE=1 SV=1
WC09883.t1	gnl|TC-DB|M5BEH1|9.B.106.3.1	Salt overly sensitive 2 OS=Arabidopsis thaliana GN=sos2 PE=4 SV=1
WC09888.t1	gnl|TC-DB|Q5AZI1|2.A.7.25.7	Putative uncharacterized protein OS=Emericella nidulans GN=AN6299.2 PE=4 SV=1
WC09892.t1	gnl|TC-DB|Q8TF66|8.A.43.1.13	Leucine-rich repeat-containing protein 15 OS=Homo sapiens OX=9606 GN=LRRC15 PE=2 SV=2
WC09893.t1	gnl|TC-DB|Q7L1W4|1.A.25.3.1	Leucine-rich repeat-containing protein 8D OS=Homo sapiens GN=LRRC8D PE=1 SV=1
WC09904.t1	gnl|TC-DB|Q8TDX7|1.I.1.1.3	Serine/threonine-protein kinase Nek7 OS=Homo sapiens GN=NEK7 PE=1 SV=1
WC09904.t2	gnl|TC-DB|Q8TDX7|1.I.1.1.3	Serine/threonine-protein kinase Nek7 OS=Homo sapiens GN=NEK7 PE=1 SV=1
WC09907.t1	gnl|TC-DB|Q8J266|2.A.3.10.17	General amino acid permease 1 - Hebeloma cylindrosporum.
WC09915.t1	gnl|TC-DB|A9SUG7|9.A.15.3.1	Lactoylglutathione lyase OS=Physcomitrella patens subsp. patens GN=PHYPADRAFT_107013 PE=3 SV=1
WC09920.t1	gnl|TC-DB|Q08777|2.A.1.13.4	S.cerevisiae chromosome XV reading frame ORF YOR306c - Saccharomyces cerevisiae (Baker's yeast).
WC09928.t1	gnl|TC-DB|M5BEH1|9.B.106.3.1	Salt overly sensitive 2 OS=Arabidopsis thaliana GN=sos2 PE=4 SV=1
WC09950.t1	gnl|TC-DB|Q08777|2.A.1.13.4	S.cerevisiae chromosome XV reading frame ORF YOR306c - Saccharomyces cerevisiae (Baker's yeast).
WC09979.t1	gnl|TC-DB|Q54EF1|2.A.67.2.6	Putative uncharacterized protein OS=Dictyostelium discoideum GN=DDB_0183975 PE=4 SV=1
WC09992.t1	gnl|TC-DB|P40445|2.A.1.14.38	Uncharacterized transporter YIL166C OS=Saccharomyces cerevisiae (strain ATCC 204508 / S288c) GN=YIL166C PE=1 SV=1
WC09993.t1	gnl|TC-DB|P40445|2.A.1.14.38	Uncharacterized transporter YIL166C OS=Saccharomyces cerevisiae (strain ATCC 204508 / S288c) GN=YIL166C PE=1 SV=1
WC10005.t1	gnl|TC-DB|O22476|1.A.87.2.6	Protein BRASSINOSTEROID INSENSITIVE 1 OS=Arabidopsis thaliana OX=3702 GN=BRI1 PE=1 SV=1
WC10009.t1	gnl|TC-DB|Q15287|3.A.18.1.1	RNA-binding protein with serine-rich domain 1 - Homo sapiens (Human).
WC10012.t1	gnl|TC-DB|Q8GHI4|9.B.29.2.7	Chi1 protein OS=Aeromonas caviae OX=648 GN=chi1 PE=4 SV=1
WC10015.t1	gnl|TC-DB|B8AFH9|1.A.13.2.1	Putative uncharacterized protein OS=Oryza sativa subsp. indica GN=OsI_08104 PE=4 SV=1
WC10016.t1	gnl|TC-DB|P51149|9.A.3.1.1	Ras-related protein Rab-7a OS=Homo sapiens OX=9606 GN=RAB7A PE=1 SV=1
WC10022.t1	gnl|TC-DB|P80874|8.A.5.1.4	General stress protein 69 OS=Bacillus subtilis (strain 168) GN=yhdN PE=1 SV=2
WC10024.t1	gnl|TC-DB|A8IAT9|1.A.4.1.14	Flagellar associated protein (Fragment) OS=Chlamydomonas reinhardtii GN=FAP148 PE=4 SV=1
WC10033.t1	gnl|TC-DB|P21912|3.D.10.1.7	Succinate dehydrogenase [ubiquinone] iron-sulfur subunit, mitochondrial OS=Homo sapiens OX=9606 GN=SDHB PE=1 SV=3
WC10041.t1	gnl|TC-DB|P52871|3.A.5.8.1	Protein transport protein SEC61 beta 2 subunit - Saccharomyces cerevisiae (Baker's yeast).
WC10042.t1	gnl|TC-DB|Q9BV40|1.F.1.1.1	Vesicle-associated membrane protein 8 - Homo sapiens (Human).
WC10043.t1	gnl|TC-DB|P77757|4.D.1.1.13	Undecaprenyl-phosphate 4-deoxy-4-formamido-L-arabinose transferase OS=Escherichia coli (strain K12) GN=arnC PE=1 SV=1
WC10051.t1	gnl|TC-DB|P33328|1.F.1.1.2	Synaptobrevin homolog 2 OS=Saccharomyces cerevisiae (strain ATCC 204508 / S288c) GN=SNC2 PE=1 SV=2
WC10052.t1	gnl|TC-DB|P54646|8.A.104.1.1	5'-AMP-activated protein kinase catalytic subunit alpha-2 OS=Homo sapiens OX=9606 GN=PRKAA2 PE=1 SV=2
WC10057.t1	gnl|TC-DB|P05771|8.A.104.1.4	Protein kinase C beta type OS=Homo sapiens OX=9606 GN=PRKCB PE=1 SV=4
WC10059.t1	gnl|TC-DB|O43752|1.F.1.1.5	Syntaxin-6 OS=Homo sapiens GN=STX6 PE=1 SV=1
WC10063.t1	gnl|TC-DB|E5CZT5|2.A.21.6.6	Urea active transporter OS=Emericella nidulans GN=ureA PE=2 SV=1
WC10066.t1	gnl|TC-DB|X1WW89|3.A.1.208.35	Uncharacterized protein OS=Acyrthosiphon pisum PE=4 SV=1
WC10073.t1	gnl|TC-DB|P62158|8.A.82.1.1	Calmodulin OS=Homo sapiens GN=CALM1 PE=1 SV=2
WC10080.t1	gnl|TC-DB|P38011|8.A.92.1.3	Guanine nucleotide-binding protein subunit beta-like protein OS=Saccharomyces cerevisiae (strain ATCC 204508 / S288c) GN=ASC1 PE=1 SV=4
WC10082.t1	gnl|TC-DB|Q7X843|8.A.112.1.6	RING-H2 finger protein ATL48 OS=Arabidopsis thaliana OX=3702 GN=ATL48 PE=1 SV=2
WC10082.t2	gnl|TC-DB|Q7X843|8.A.112.1.6	RING-H2 finger protein ATL48 OS=Arabidopsis thaliana OX=3702 GN=ATL48 PE=1 SV=2
WC10083.t1	gnl|TC-DB|Q12315|1.I.1.1.1	Nucleoporin GLE1 - Saccharomyces cerevisiae (Baker's yeast).
WC10088.t1	gnl|TC-DB|F4IRW0|9.A.15.3.1	Serine/threonine-protein kinase ATG1c OS=Arabidopsis thaliana GN=ATG1C PE=2 SV=1
WC10096.t1	gnl|TC-DB|P20142|8.A.32.1.4	Gastricsin OS=Homo sapiens OX=9606 GN=PGC PE=1 SV=1
WC10098.t1	gnl|TC-DB|P20142|8.A.32.1.4	Gastricsin OS=Homo sapiens OX=9606 GN=PGC PE=1 SV=1
WC10103.t1	gnl|TC-DB|Q94C95|9.A.15.3.1	Serine/threonine-protein kinase ATG1a OS=Arabidopsis thaliana GN=ATG1A PE=1 SV=1
WC10105.t1	gnl|TC-DB|M5BEH1|9.B.106.3.1	Salt overly sensitive 2 OS=Arabidopsis thaliana GN=sos2 PE=4 SV=1
WC10116.t1	gnl|TC-DB|Q8N0W4|8.A.117.1.3	Neuroligin-4, X-linked OS=Homo sapiens OX=9606 GN=NLGN4X PE=1 SV=1
WC10119.t1	gnl|TC-DB|Q6DG19|2.A.1.40.1	Major facilitator superfamily domain-containing protein 5 OS=Danio rerio GN=mfsd5 PE=2 SV=1
WC10127.t1	gnl|TC-DB|Q9LY32|3.A.3.3.12	ATPase 7, plasma membrane-type OS=Arabidopsis thaliana OX=3702 GN=AHA7 PE=3 SV=1
WC10128.t1	gnl|TC-DB|Q9SH76|3.A.3.3.8	ATPase 6, plasma membrane-type OS=Arabidopsis thaliana GN=AHA6 PE=2 SV=1
WC01554.t1	gnl|TC-DB|P98200|3.A.3.8.8	Probable phospholipid-transporting ATPase IB OS=Mus musculus GN=Atp8a2 PE=1 SV=1
WC01568.t1	gnl|TC-DB|Q9P0S2|3.D.4.11.1	Cytochrome c oxidase assembly protein COX16 homolog, mitochondrial OS=Homo sapiens OX=9606 GN=COX16 PE=1 SV=1
WC01574.t1	gnl|TC-DB|WP_018128393.1|9.B.238.3.1	hybrid sensor histidine kinase/response regulator [Balneola vulgaris]
WC01586.t1	gnl|TC-DB|P09790|1.B.12.3.1	IGA-SPECIFIC SERINE ENDOPEPTIDASE PRECURSOR (EC 3.4.21.72) (IGA PROTEASE) - Neisseria gonorrhoeae.
WC01587.t1	gnl|TC-DB|WP_058061651.1|1.C.1.2.4	cell envelope integrity protein TolA [Acinetobacter baumannii]
WC01602.t1	gnl|TC-DB|B6H9Q3|2.A.1.2.85	Pc16g11960 protein OS=Penicillium chrysogenum (strain ATCC 28089 / DSM 1075 / Wisconsin 54-1255) GN=Pc16g11960 PE=4 SV=1
WC01619.t1	gnl|TC-DB|P53622|3.A.31.1.1	Coatomer subunit alpha OS=Saccharomyces cerevisiae (strain ATCC 204508 / S288c) OX=559292 GN=COP1 PE=1 SV=2
WC01619.t2	gnl|TC-DB|Q676U5|9.A.15.2.1	Autophagy-related protein 16-1 OS=Homo sapiens GN=ATG16L1 PE=1 SV=2
WC01624.t1	gnl|TC-DB|Q8NKG7|2.A.1.2.77	Multidrug resistant protein OS=Acremonium chrysogenum GN=cefT PE=4 SV=1
WC01632.t1	gnl|TC-DB|P47045|3.A.8.1.1	Hypothetical 54.2 kDa protein in BTN1-PEP8 intergenic region - Saccharomyces cerevisiae (Baker's yeast).
WC01637.t1	gnl|TC-DB|Q9Y5S9|3.A.18.1.1	RNA-binding protein 8A - Homo sapiens (Human).
WC01645.t1	gnl|TC-DB|Q8NFZ4|8.A.117.1.1	Neuroligin-2 OS=Homo sapiens OX=9606 GN=NLGN2 PE=1 SV=1
WC01651.t1	gnl|TC-DB|F4IRW0|9.A.15.3.1	Serine/threonine-protein kinase ATG1c OS=Arabidopsis thaliana GN=ATG1C PE=2 SV=1
WC01655.t1	gnl|TC-DB|P33176|1.P.1.1.1	Kinesin-1 heavy chain OS=Homo sapiens OX=9606 GN=KIF5B PE=1 SV=1
WC01664.t1	gnl|TC-DB|P05771|8.A.104.1.4	Protein kinase C beta type OS=Homo sapiens OX=9606 GN=PRKCB PE=1 SV=4
WC01665.t1	gnl|TC-DB|P63244|8.A.92.1.4	Receptor of activated protein C kinase 1 OS=Homo sapiens OX=9606 GN=RACK1 PE=1 SV=3
WC01671.t1	gnl|TC-DB|O59940|2.A.19.2.8	Calcium/proton exchanger OS=Neurospora crassa GN=cax PE=2 SV=1
WC01673.t1	gnl|TC-DB|P00830|3.A.2.1.3	ATP SYNTHASE BETA CHAIN, MITOCHONDRIAL PRECURSOR (EC 3.6.1.34) - Saccharomyces cerevisiae (Baker's yeast).
WC01684.t1	gnl|TC-DB|Q94A76|1.A.1.4.4	Potassium channel GORK
WC01689.t1	gnl|TC-DB|A6ZQ42|8.A.92.1.3	G protein gamma subunit OS=Saccharomyces cerevisiae (strain YJM789) GN=STE18 PE=4 SV=1
WC01690.t1	gnl|TC-DB|A6ZQ42|8.A.92.1.3	G protein gamma subunit OS=Saccharomyces cerevisiae (strain YJM789) GN=STE18 PE=4 SV=1
WC01694.t1	gnl|TC-DB|P54760|8.A.23.1.15	Ephrin type-B receptor 4 OS=Homo sapiens OX=9606 GN=EPHB4 PE=1 SV=2
WC01699.t1	gnl|TC-DB|Q676U5|9.A.15.2.1	Autophagy-related protein 16-1 OS=Homo sapiens GN=ATG16L1 PE=1 SV=2
WC01704.t1	gnl|TC-DB|U3IW20|8.A.88.1.3	Uncharacterized protein OS=Anas platyrhynchos GN=ERP44 PE=4 SV=1
WC01708.t1	gnl|TC-DB|P20142|8.A.32.1.4	Gastricsin OS=Homo sapiens OX=9606 GN=PGC PE=1 SV=1
WC01709.t1	gnl|TC-DB|P52917|3.A.31.1.1	Vacuolar protein sorting-associated protein 4 OS=Saccharomyces cerevisiae (strain ATCC 204508 / S288c) OX=559292 GN=VPS4 PE=1 SV=1
WC01711.t1	gnl|TC-DB|P77735|8.A.5.1.6	Uncharacterized oxidoreductase YajO OS=Escherichia coli (strain K12) GN=yajO PE=3 SV=2
WC01712.t1	gnl|TC-DB|P80874|8.A.5.1.4	General stress protein 69 OS=Bacillus subtilis (strain 168) GN=yhdN PE=1 SV=2
WC01713.t1	gnl|TC-DB|P63144|8.A.5.1.3	Voltage-gated potassium channel subunit beta-1 - Rattus norvegicus (Rat).
WC01714.t1	gnl|TC-DB|P76187|8.A.5.1.7	Oxidoreductase YdhF OS=Escherichia coli (strain K12) GN=ydhF PE=1 SV=2
WC01715.t1	gnl|TC-DB|Q8Y435|5.B.14.1.1	Lmo2638 protein OS=Listeria monocytogenes serovar 1/2a (strain ATCC BAA-679 / EGD-e) OX=169963 GN=lmo2638 PE=4 SV=1
WC01716.t1	gnl|TC-DB|P20142|8.A.32.1.4	Gastricsin OS=Homo sapiens OX=9606 GN=PGC PE=1 SV=1
WC01720.t1	gnl|TC-DB|Q07904|2.A.1.14.36	Thiamine pathway transporter THI73 OS=Saccharomyces cerevisiae (strain ATCC 204508 / S288c) GN=THI73 PE=1 SV=1
WC01721.t1	gnl|TC-DB|Q07904|2.A.1.14.36	Thiamine pathway transporter THI73 OS=Saccharomyces cerevisiae (strain ATCC 204508 / S288c) GN=THI73 PE=1 SV=1
WC01723.t1	gnl|TC-DB|Q07904|2.A.1.14.36	Thiamine pathway transporter THI73 OS=Saccharomyces cerevisiae (strain ATCC 204508 / S288c) GN=THI73 PE=1 SV=1
WC01724.t1	gnl|TC-DB|Q676U5|9.A.15.2.1	Autophagy-related protein 16-1 OS=Homo sapiens GN=ATG16L1 PE=1 SV=2
WC01728.t1	gnl|TC-DB|P31552|4.C.1.1.6	PROBABLE CROTONOBETAINE/CARNITINE-COA LIGASE (EC 6.3.2.-) - Escherichia coli.
WC01729.t1	gnl|TC-DB|P54760|8.A.23.1.15	Ephrin type-B receptor 4 OS=Homo sapiens OX=9606 GN=EPHB4 PE=1 SV=2
WC01740.t1	gnl|TC-DB|P33775|9.B.142.5.6	Dolichyl-phosphate-mannose--protein mannosyltransferase 1 OS=Saccharomyces cerevisiae (strain ATCC 204508 / S288c) OX=559292 GN=PMT1 PE=1 SV=1
WC01746.t1	gnl|TC-DB|P00425|3.D.4.8.1	Cytochrome c oxidase polypeptide 5B, mitochondrial OS=Saccharomyces cerevisiae (strain ATCC 204508 / S288c) GN=COX5B PE=1 SV=3
WC01752.t1	gnl|TC-DB|P38919|3.A.18.1.1	Eukaryotic initiation factor 4A-III - Homo sapiens (Human).
WC01754.t1	gnl|TC-DB|P51149|9.A.3.1.1	Ras-related protein Rab-7a OS=Homo sapiens OX=9606 GN=RAB7A PE=1 SV=1
WC01757.t1	gnl|TC-DB|C8Z8U3|3.A.16.1.2	Ufd1p OS=Saccharomyces cerevisiae (strain Lalvin EC1118 / Prise de mousse) GN=EC1118_1G1_3543g PE=4 SV=1
WC01760.t1	gnl|TC-DB|Q96HU1|8.A.87.1.5	Small G protein signaling modulator 3 OS=Homo sapiens OX=9606 GN=SGSM3 PE=1 SV=1
WC01761.t1	gnl|TC-DB|Q8N413|2.A.29.8.7	Solute carrier family 25 member 45 OS=Homo sapiens GN=SLC25A45 PE=2 SV=2
WC01761.t2	gnl|TC-DB|Q8N413|2.A.29.8.7	Solute carrier family 25 member 45 OS=Homo sapiens GN=SLC25A45 PE=2 SV=2
WC01765.t1	gnl|TC-DB|P46996|2.A.1.11.4	Uncharacterized membrane protein YJL163C OS=Saccharomyces cerevisiae (strain ATCC 204508 / S288c) GN=YJL163C PE=1 SV=1
WC01766.t1	gnl|TC-DB|P46996|2.A.1.11.4	Uncharacterized membrane protein YJL163C OS=Saccharomyces cerevisiae (strain ATCC 204508 / S288c) GN=YJL163C PE=1 SV=1
WC01768.t1	gnl|TC-DB|XP_013020927.1|9.B.142.18.1	pig-M [Schizosaccharomyces cryophilus OY26]
WC01769.t1	gnl|TC-DB|P38116|3.A.30.1.1	ADP-ribosylation factor-like protein 1 OS=Saccharomyces cerevisiae (strain ATCC 204508 / S288c) OX=559292 GN=ARL1 PE=1 SV=4
WC01770.t1	gnl|TC-DB|P38116|3.A.30.1.1	ADP-ribosylation factor-like protein 1 OS=Saccharomyces cerevisiae (strain ATCC 204508 / S288c) OX=559292 GN=ARL1 PE=1 SV=4
WC01771.t1	gnl|TC-DB|Q9FT96|9.A.61.2.1	Katanin p80 WD40 repeat-containing subunit B1 homologue OS=Arabidopsis thaliana GN=F8L15_120 PE=3 SV=1
WC01792.t1	gnl|TC-DB|Q9Y397|8.A.114.1.5	Palmitoyltransferase ZDHHC9 OS=Homo sapiens OX=9606 GN=ZDHHC9 PE=1 SV=2
WC01795.t1	gnl|TC-DB|P63279|3.A.20.1.1	SUMO-conjugating enzyme UBC9 OS=Homo sapiens GN=UBE2I PE=1 SV=1
WC01801.t1	gnl|TC-DB|OLS22799.1|9.B.142.4.15	hypothetical protein HeimC3_27420 [Candidatus Heimdallarchaeota archaeon LC_3]
WC01807.t1	gnl|TC-DB|P38011|8.A.92.1.3	Guanine nucleotide-binding protein subunit beta-like protein OS=Saccharomyces cerevisiae (strain ATCC 204508 / S288c) GN=ASC1 PE=1 SV=4
WC01817.t1	gnl|TC-DB|Q9FT96|9.A.61.2.1	Katanin p80 WD40 repeat-containing subunit B1 homologue OS=Arabidopsis thaliana GN=F8L15_120 PE=3 SV=1
WC01821.t1	gnl|TC-DB|P51149|9.A.3.1.1	Ras-related protein Rab-7a OS=Homo sapiens OX=9606 GN=RAB7A PE=1 SV=1
WC01823.t1	gnl|TC-DB|WP_081471983.1|1.I.3.1.1	peptidase S8 [Gemmata obscuriglobus]
WC01838.t1	gnl|TC-DB|Q12142|9.A.15.1.1	Autophagy-related protein 9 OS=Saccharomyces cerevisiae (strain ATCC 204508 / S288c) GN=ATG9 PE=1 SV=1
WC01841.t1	gnl|TC-DB|F4K2G0|3.D.1.8.1	Peptidyl-prolyl cis-trans isomerase OS=Arabidopsis thaliana GN=CYP20-2 PE=3 SV=1
WC01842.t1	gnl|TC-DB|Q9FT96|9.A.61.2.1	Katanin p80 WD40 repeat-containing subunit B1 homologue OS=Arabidopsis thaliana GN=F8L15_120 PE=3 SV=1
WC01850.t1	gnl|TC-DB|O16658|2.A.7.12.9	Putative uncharacterized protein - Caenorhabditis elegans.
WC01856.t1	gnl|TC-DB|Q9BXS5|9.B.278.1.1	AP-1 complex subunit mu-1 OS=Homo sapiens OX=9606 GN=AP1M1 PE=1 SV=3
WC01867.t1	gnl|TC-DB|Q6IT47|2.A.18.4.2	Aromatic and neutral aliphatic amino acid permease - Penicillium chrysogenum (Penicillium notatum).
WC01868.t1	gnl|TC-DB|Q6IT47|2.A.18.4.2	Aromatic and neutral aliphatic amino acid permease - Penicillium chrysogenum (Penicillium notatum).
WC01878.t1	gnl|TC-DB|Q08417|9.A.26.1.2	S.cerevisiae chromosome XV reading frame ORF YOR049c - Saccharomyces cerevisiae (Baker's yeast).
WC01879.t1	gnl|TC-DB|Q59Q40|9.A.26.1.4	Potential phospholipid-translocating ATPase OS=Candida albicans (strain SC5314 / ATCC MYA-2876) GN=RTA2 PE=4 SV=1
WC01881.t1	gnl|TC-DB|P0AE42|9.B.12.2.1	UPF0057 membrane protein yqaE
WC01883.t1	gnl|TC-DB|P38523|3.A.8.1.1	GrpE protein homolog, mitochondrial precursor - Saccharomyces cerevisiae (Baker's yeast).
WC01889.t1	gnl|TC-DB|E7LWL7|3.A.16.1.2	Uba1p OS=Saccharomyces cerevisiae (strain VIN 13) GN=VIN13_2757 PE=3 SV=1
WC01903.t1	gnl|TC-DB|P38279|2.A.43.2.7	Protein RTC2 OS=Saccharomyces cerevisiae (strain ATCC 204508 / S288c) GN=RTC2 PE=1 SV=1
WC01911.t1	gnl|TC-DB|P80874|8.A.5.1.4	General stress protein 69 OS=Bacillus subtilis (strain 168) GN=yhdN PE=1 SV=2
WC01916.t1	gnl|TC-DB|P53855|9.A.15.1.1	Autophagy-related protein 2 OS=Saccharomyces cerevisiae (strain ATCC 204508 / S288c) GN=ATG2 PE=1 SV=1
WC01922.t1	gnl|TC-DB|P61011|3.A.5.9.1	Signal recognition particle 54 kDa protein (SRP54) - Homo sapiens (Human).
WC01923.t1	gnl|TC-DB|P52298|9.A.60.1.1	Nuclear cap-binding protein subunit 2 OS=Homo sapiens GN=NCBP2 PE=1 SV=1
WC01924.t1	gnl|TC-DB|O15127|8.A.103.1.2	Secretory carrier-associated membrane protein 2 OS=Homo sapiens OX=9606 GN=SCAMP2 PE=1 SV=2
WC01936.t1	gnl|TC-DB|G0S9A7|1.I.1.1.2	Nucleoporin NUP133 OS=Chaetomium thermophilum (strain DSM 1495 / CBS 144.50 / IMI 039719) GN=NUP133 PE=3 SV=1
WC01944.t1	gnl|TC-DB|Q86TI0|8.A.87.1.4	TBC1 domain family member 1 OS=Homo sapiens GN=TBC1D1 PE=1 SV=2
WC01946.t1	gnl|TC-DB|Q05521|9.B.105.3.2	Diacylglycerol pyrophosphate phosphatase 1 OS=Saccharomyces cerevisiae (strain ATCC 204508 / S288c) GN=DPP1 PE=1 SV=1
WC01951.t1	gnl|TC-DB|O74631|3.E.1.4.9	PROTEIN FDD123 (CVHSP30/1) - Coriolus versicolor.
WC01953.t1	gnl|TC-DB|P52298|9.A.60.1.1	Nuclear cap-binding protein subunit 2 OS=Homo sapiens GN=NCBP2 PE=1 SV=1
WC01954.t1	gnl|TC-DB|P55072|3.A.16.1.1	Transitional endoplasmic reticulum ATPase (TER ATPase) (15S Mg(2+)- ATPase p97 subunit) (Valosin-containing protein) (VCP) - Homo sapiens (Human).
WC01971.t1	gnl|TC-DB|Q05839|8.A.9.1.1	AMINO ACID TRANSPORT RELATED PROTEIN (RBAT) - Oryctolagus cuniculus (Rabbit).
WC01972.t1	gnl|TC-DB|XP_024578073.1|8.A.104.1.2	camk camkl ampk protein kinase [Plasmopara halstedii]
WC01973.t1	gnl|TC-DB|A1CC48|9.B.178.1.2	N2,N2-dimethylguanosine tRNA methyltransferase, putative OS=Aspergillus clavatus (strain ATCC 1007 / CBS 513.65 / DSM 816 / NCTC 3887 / NRRL 1) GN=ACLA_060600 PE=4 SV=1
WC01974.t1	gnl|TC-DB|G2X8Y4|5.B.1.5.4	FreB OS=Verticillium dahliae (strain VdLs.17 / ATCC MYA-4575 / FGSC 10137) GN=VDAG_06616 PE=4 SV=1
WC01976.t1	gnl|TC-DB|Q92536|2.A.3.8.23	Y+L amino acid transporter 2 OS=Homo sapiens GN=SLC7A6 PE=1 SV=3
WC01980.t1	gnl|TC-DB|Q15287|3.A.18.1.1	RNA-binding protein with serine-rich domain 1 - Homo sapiens (Human).
WC01981.t1	gnl|TC-DB|Q64L87|2.A.1.1.40	Xylhp (Fragment) - Debaryomyces hansenii (Yeast) (Torulaspora hansenii).
WC01981.t2	gnl|TC-DB|Q5A8J5|2.A.1.1.73	Putative uncharacterized protein STL1 OS=Candida albicans GN=HGT10 PE=4 SV=1
WC01988.t1	gnl|TC-DB|P33176|1.P.1.1.1	Kinesin-1 heavy chain OS=Homo sapiens OX=9606 GN=KIF5B PE=1 SV=1
WC01990.t1	gnl|TC-DB|P33176|1.P.1.1.1	Kinesin-1 heavy chain OS=Homo sapiens OX=9606 GN=KIF5B PE=1 SV=1
WC01993.t1	gnl|TC-DB|U4LWM1|1.A.76.1.14	Similar to Magnesium transporter protein 1 acc. no. Q7ZV50 OS=Pyronema omphalodes (strain CBS 100304) GN=PCON_02130 PE=4 SV=1
WC01999.t1	gnl|TC-DB|P33754|3.A.5.8.1	Translocation protein SEC66 (HSS1 protein) - Saccharomyces cerevisiae (Baker's yeast).
WC02000.t1	gnl|TC-DB|P32571|3.A.31.1.1	Ubiquitin carboxyl-terminal hydrolase 4 OS=Saccharomyces cerevisiae (strain ATCC 204508 / S288c) OX=559292 GN=DOA4 PE=1 SV=2
WC02000.t2	gnl|TC-DB|P32571|3.A.31.1.1	Ubiquitin carboxyl-terminal hydrolase 4 OS=Saccharomyces cerevisiae (strain ATCC 204508 / S288c) OX=559292 GN=DOA4 PE=1 SV=2
WC02005.t1	gnl|TC-DB|Q9UBP0|1.R.1.1.1	Spastin OS=Homo sapiens OX=9606 GN=SPAST PE=1 SV=1
WC02006.t1	gnl|TC-DB|Q5JEG6|4.F.1.3.1	CDP-alcohol phosphatidyltransferase OS=Thermococcus kodakarensis (strain ATCC BAA-918 / JCM 12380 / KOD1) GN=TK0059 PE=3 SV=1
WC02009.t1	gnl|TC-DB|M2RIY9|8.A.67.1.4	Uncharacterized protein OS=Ceriporiopsis subvermispora (strain B) GN=CERSUDRAFT_93950 PE=4 SV=1
WC02010.t1	gnl|TC-DB|GAD97616.1|1.C.104.2.4	predicted protein [Byssochlamys spectabilis No. 5]
WC02011.t1	gnl|TC-DB|O00571|1.I.1.1.3	ATP-dependent RNA helicase DDX3X OS=Homo sapiens GN=DDX3X PE=1 SV=3
WC02017.t1	gnl|TC-DB|P77735|8.A.5.1.6	Uncharacterized oxidoreductase YajO OS=Escherichia coli (strain K12) GN=yajO PE=3 SV=2
WC02018.t1	gnl|TC-DB|P77735|8.A.5.1.6	Uncharacterized oxidoreductase YajO OS=Escherichia coli (strain K12) GN=yajO PE=3 SV=2
WC02019.t1	gnl|TC-DB|P32867|8.A.91.1.5	Protein SSO1 OS=Saccharomyces cerevisiae (strain ATCC 204508 / S288c) OX=559292 GN=SSO1 PE=1 SV=2
WC02028.t1	gnl|TC-DB|996063253|1.A.51.1.5	proton channel [Nicoletia phytophila]
WC02030.t1	gnl|TC-DB|Q8N0W4|8.A.117.1.3	Neuroligin-4, X-linked OS=Homo sapiens OX=9606 GN=NLGN4X PE=1 SV=1
WC02035.t1	gnl|TC-DB|e9cyw5|2.A.1.75.2	MFS monocarboxylic acid transporter OS=Coccidioides posadasii (strain RMSCC 757 / Silveira) GN=CPSG_02985 PE=4 SV=1
WC02041.t1	gnl|TC-DB|P00505|9.A.70.1.1	Aspartate aminotransferase, mitochondrial OS=Homo sapiens GN=GOT2 PE=1 SV=3
WC02041.t2	gnl|TC-DB|P00505|9.A.70.1.1	Aspartate aminotransferase, mitochondrial OS=Homo sapiens GN=GOT2 PE=1 SV=3
WC02044.t1	gnl|TC-DB|P32867|8.A.91.1.5	Protein SSO1 OS=Saccharomyces cerevisiae (strain ATCC 204508 / S288c) OX=559292 GN=SSO1 PE=1 SV=2
WC02046.t1	gnl|TC-DB|C5GC38|9.B.203.1.3	Integral membrane protein OS=Ajellomyces dermatitidis (strain ER-3 / ATCC MYA-2586) GN=BDCG_01921 PE=4 SV=1
WC02051.t1	gnl|TC-DB|P38919|3.A.18.1.1	Eukaryotic initiation factor 4A-III - Homo sapiens (Human).
WC02058.t1	gnl|TC-DB|P47140|9.A.36.1.2	Altered inheritance of mitochondria protein 25 - Saccharomyces cerevisiae (Baker's yeast).
WC02064.t1	gnl|TC-DB|Q9FT96|9.A.61.2.1	Katanin p80 WD40 repeat-containing subunit B1 homologue OS=Arabidopsis thaliana GN=F8L15_120 PE=3 SV=1
WC02069.t1	gnl|TC-DB|AMD82963.1|2.A.5.1.16	zinc transporter protein ZIP1 [Russula atropurpurea]
WC02079.t1	gnl|TC-DB|O00571|1.I.1.1.3	ATP-dependent RNA helicase DDX3X OS=Homo sapiens GN=DDX3X PE=1 SV=3
WC02081.t1	gnl|TC-DB|Q9I405|3.A.1.3.22	Amino acid ABC transporter ATP binding protein OS=Pseudomonas aeruginosa (strain ATCC 15692 / PAO1 / 1C / PRS 101 / LMG 12228) GN=PA1339 PE=3 SV=1
WC02082.t1	gnl|TC-DB|P23644|1.B.8.2.1	Mitochondrial import receptor subunit TOM40 (Mitochondrial import- site-protein ISP42) (Translocase of outer membrane 40 kDa subunit) - Saccharomyces cerevisiae (Baker's yeast).
WC02083.t1	gnl|TC-DB|P08107|1.A.33.1.3	Heat shock 70 kDa protein 1 (HSP70.1) (HSP70-1/HSP70-2) - Homo sapiens (Human).
WC02086.t1	gnl|TC-DB|P11024|3.D.2.3.1	NAD(P) TRANSHYDROGENASE, MITOCHONDRIAL PRECURSOR (EC 1.6.1.2) (PYRIDINE NUCLEOTIDE TRANSHYDROGENASE) (NICOTINAMIDE NUCLEOTIDE TRANSHYDROGENASE) - Bos taurus (Bovine).
WC02087.t1	gnl|TC-DB|P11024|3.D.2.3.1	NAD(P) TRANSHYDROGENASE, MITOCHONDRIAL PRECURSOR (EC 1.6.1.2) (PYRIDINE NUCLEOTIDE TRANSHYDROGENASE) (NICOTINAMIDE NUCLEOTIDE TRANSHYDROGENASE) - Bos taurus (Bovine).
WC02088.t1	gnl|TC-DB|P78381|2.A.7.12.6	UDP-galactose translocator - Homo sapiens (Human).
WC02089.t1	gnl|TC-DB|P43558|3.A.16.1.2	Ubiquitin thioesterase OTU1 OS=Saccharomyces cerevisiae (strain ATCC 204508 / S288c) OX=559292 GN=OTU1 PE=1 SV=1
WC02093.t1	gnl|TC-DB|P40564|3.A.30.1.1	DnaJ-like protein 1 OS=Saccharomyces cerevisiae (strain ATCC 204508 / S288c) OX=559292 GN=DJP1 PE=1 SV=1
WC02096.t1	gnl|TC-DB|P32610|3.A.2.2.3	VACUOLAR ATP SYNTHASE SUBUNIT D (EC 3.6.1.34) (V-ATPASE D SUBUNIT) (VACUOLAR PROTON PUMP D SUBUNIT) - Saccharomyces cerevisiae (Baker's yeast).
WC02101.t1	gnl|TC-DB|P32571|3.A.31.1.1	Ubiquitin carboxyl-terminal hydrolase 4 OS=Saccharomyces cerevisiae (strain ATCC 204508 / S288c) OX=559292 GN=DOA4 PE=1 SV=2
WC02107.t1	gnl|TC-DB|OWY53006.1|2.A.1.3.79	MFS general substrate transporter [Alternaria alternata]
WC02108.t1	gnl|TC-DB|P32835|9.A.50.1.1	GTP-binding nuclear protein GSP1/CNR1 OS=Saccharomyces cerevisiae GN=GSP1 PE=1 SV=1
WC02110.t1	gnl|TC-DB|P32795|3.A.29.1.1	Mitochondrial inner membrane i-AAA protease supercomplex subunit YME1 OS=Saccharomyces cerevisiae (strain ATCC 204508 / S288c) OX=559292 GN=YME1 PE=1 SV=1
WC02118.t1	gnl|TC-DB|P38631|9.B.119.1.1	1,3-beta-glucan synthase component FKS1 OS=Saccharomyces cerevisiae (strain ATCC 204508 / S288c) GN=FKS1 PE=1 SV=2
WC02121.t1	gnl|TC-DB|Q8TBM8|1.P.1.1.1	DnaJ homolog subfamily B member 14 OS=Homo sapiens OX=9606 GN=DNAJB14 PE=1 SV=1
WC02127.t1	gnl|TC-DB|O74631|3.E.1.4.9	PROTEIN FDD123 (CVHSP30/1) - Coriolus versicolor.
WC02128.t1	gnl|TC-DB|O74631|3.E.1.4.9	PROTEIN FDD123 (CVHSP30/1) - Coriolus versicolor.
WC02129.t1	gnl|TC-DB|P77735|8.A.5.1.6	Uncharacterized oxidoreductase YajO OS=Escherichia coli (strain K12) GN=yajO PE=3 SV=2
WC02131.t1	gnl|TC-DB|Q10567|9.B.278.1.1	AP-1 complex subunit beta-1 OS=Homo sapiens OX=9606 GN=AP1B1 PE=1 SV=2
WC02140.t1	gnl|TC-DB|P25604|3.A.31.1.1	Suppressor protein STP22 of temperature-sensitive alpha-factor receptor and arginine permease OS=Saccharomyces cerevisiae (strain ATCC 204508 / S288c) OX=559292 GN=STP22 PE=1 SV=3
WC02159.t1	gnl|TC-DB|P53388|2.A.3.10.13	Dicarboxylic amino acid permease - Saccharomyces cerevisiae (Baker's yeast).
WC02165.t1	gnl|TC-DB|P32939|9.A.63.1.1	GTP-binding protein YPT7 OS=Saccharomyces cerevisiae (strain ATCC 204508 / S288c) GN=YPT7 PE=1 SV=1
WC02166.t1	gnl|TC-DB|P20142|8.A.32.1.4	Gastricsin OS=Homo sapiens OX=9606 GN=PGC PE=1 SV=1
WC02171.t1	gnl|TC-DB|O75340|3.A.5.9.1	Programmed cell death protein 6 OS=Homo sapiens GN=PDCD6 PE=1 SV=1
WC02172.t1	gnl|TC-DB|Q9XIA9|4.C.1.1.14	Long chain acyl-CoA synthetase 2 OS=Arabidopsis thaliana GN=LACS2 PE=2 SV=1
WC02175.t1	gnl|TC-DB|Q3EAQ5|2.A.1.2.96	Probable peptide/nitrate transporter At3g43790 OS=Arabidopsis thaliana GN=ZIFL2 PE=2 SV=2
WC02177.t1	gnl|TC-DB|Q08280|2.A.1.7.13	Bypass of stop codon protein 6 OS=Saccharomyces cerevisiae (strain ATCC 204508 / S288c) GN=BSC6 PE=1 SV=1
WC02185.t1	gnl|TC-DB|P32916|3.A.5.8.1	Signal recognition particle receptor alpha subunit homolog (SR-alpha) (Docking protein alpha) (DP-alpha) - Saccharomyces cerevisiae (Baker's yeast).
WC02190.t1	gnl|TC-DB|Q08280|2.A.1.7.13	Bypass of stop codon protein 6 OS=Saccharomyces cerevisiae (strain ATCC 204508 / S288c) GN=BSC6 PE=1 SV=1
WC02195.t1	gnl|TC-DB|P53622|3.A.31.1.1	Coatomer subunit alpha OS=Saccharomyces cerevisiae (strain ATCC 204508 / S288c) OX=559292 GN=COP1 PE=1 SV=2
WC02202.t1	gnl|TC-DB|P05771|8.A.104.1.4	Protein kinase C beta type OS=Homo sapiens OX=9606 GN=PRKCB PE=1 SV=4
WC02216.t1	gnl|TC-DB|P38606|3.A.2.2.4	Vacuolar ATP synthase catalytic subunit A - Homo sapiens (Human).
WC02217.t1	gnl|TC-DB|P06493|1.I.1.1.3	Cyclin-dependent kinase 1 OS=Homo sapiens GN=CDK1 PE=1 SV=3
WC02219.t1	gnl|TC-DB|P0AAI3|9.B.307.1.2	ATP-dependent zinc metalloprotease FtsH OS=Escherichia coli (strain K12) OX=83333 GN=ftsH PE=1 SV=1
WC02227.t1	gnl|TC-DB|P12931|8.A.23.1.12	Proto-oncogene tyrosine-protein kinase Src OS=Homo sapiens OX=9606 GN=SRC PE=1 SV=3
WC02230.t1	gnl|TC-DB|O14980|1.I.1.1.3	Exportin-1 OS=Homo sapiens GN=XPO1 PE=1 SV=1
WC02246.t1	gnl|TC-DB|E7NGV2|3.A.16.1.2	Ubc6p OS=Saccharomyces cerevisiae (strain FostersO) GN=FOSTERSO_1338 PE=4 SV=1
WC02248.t1	gnl|TC-DB|A8MS84|9.A.15.3.1	Autophagy-related protein OS=Arabidopsis thaliana GN=APG8A PE=3 SV=1
WC02255.t1	gnl|TC-DB|A4H1L2|2.A.38.2.5	Potassium transporter - Hebeloma cylindrosporum.
WC02257.t1	gnl|TC-DB|A4H1L2|2.A.38.2.5	Potassium transporter - Hebeloma cylindrosporum.
WC02259.t1	gnl|TC-DB|XP_026692289.1|8.A.47.2.5	uncharacterized protein LOC100175941 [Ciona intestinalis]
WC02260.t1	gnl|TC-DB|A4H1L2|2.A.38.2.5	Potassium transporter - Hebeloma cylindrosporum.
WC02274.t1	gnl|TC-DB|P62873|8.A.92.1.1	Guanine nucleotide-binding protein G(I)/G(S)/G(T) subunit beta-1 OS=Homo sapiens GN=GNB1 PE=1 SV=3
WC02275.t1	gnl|TC-DB|P23622|2.A.53.1.2	SULFATE PERMEASE II - Neurospora crassa.
WC02281.t1	gnl|TC-DB|B6HIC2|2.A.1.2.78	Pc21g01300 protein OS=Penicillium chrysogenum (strain ATCC 28089 / DSM 1075 / Wisconsin 54-1255) GN=Pc21g01300 PE=4 SV=1
WC02290.t1	gnl|TC-DB|P38355|2.A.69.2.2	Uncharacterized transporter YBR287W OS=Saccharomyces cerevisiae (strain ATCC 204508 / S288c) GN=YBR287W PE=1 SV=1
WC02296.t1	gnl|TC-DB|P22953|1.A.33.1.1	HEAT SHOCK COGNATE 70 KDA PROTEIN 1 (HSC70.1) - Arabidopsis thaliana (Mouse-ear cress).
WC02301.t1	gnl|TC-DB|Q8N357|2.A.7.12.13	Transmembrane protein C2orf18 OS=Homo sapiens GN=C2orf18 PE=1 SV=1
WC02302.t1	gnl|TC-DB|Q9SY55|3.A.3.2.19	Calcium-transporting ATPase 3, endoplasmic reticulum-type
WC02307.t1	gnl|TC-DB|P51149|9.A.3.1.1	Ras-related protein Rab-7a OS=Homo sapiens OX=9606 GN=RAB7A PE=1 SV=1
WC02320.t1	gnl|TC-DB|P50276|2.A.3.8.4	High affinity methionine permease - Saccharomyces cerevisiae (Baker's yeast).
WC02326.t1	gnl|TC-DB|P97260|2.A.6.6.4	SREBP CLEAVAGE ACTIVATING PROTEIN - Cricetulus griseus (Chinese hamster).
WC02336.t1	gnl|TC-DB|P21576|9.A.63.1.1	Vacuolar protein sorting-associated protein 1 OS=Saccharomyces cerevisiae (strain ATCC 204508 / S288c) GN=VPS1 PE=1 SV=2
WC02342.t1	gnl|TC-DB|P31040|3.D.10.1.7	Succinate dehydrogenase [ubiquinone] flavoprotein subunit, mitochondrial OS=Homo sapiens OX=9606 GN=SDHA PE=1 SV=2
WC02343.t1	gnl|TC-DB|Q92609|8.A.87.2.1	TBC1 domain family member 5 OS=Homo sapiens OX=9606 GN=TBC1D5 PE=1 SV=1
WC02360.t1	gnl|TC-DB|P91927|2.A.97.1.3	LETM1 and EF-hand domain-containing protein anon-60Da, mitochondrial OS=Drosophila melanogaster GN=anon-60Da PE=2 SV=2
WC02375.t1	gnl|TC-DB|P62837|3.A.20.1.1	Ubiquitin-conjugating enzyme E2 D2 OS=Homo sapiens GN=UBE2D2 PE=1 SV=1
WC02376.t1	gnl|TC-DB|G8EME3|1.A.3.1.9	Ryanodine receptor 1 OS=Plutella xylostella OX=51655 PE=1 SV=1
WC02388.t1	gnl|TC-DB|A9UP86|2.A.121.3.2	Predicted protein OS=Monosiga brevicollis GN=21998 PE=4 SV=1
WC02393.t1	gnl|TC-DB|Q08777|2.A.1.13.4	S.cerevisiae chromosome XV reading frame ORF YOR306c - Saccharomyces cerevisiae (Baker's yeast).
WC02395.t1	gnl|TC-DB|P39940|3.A.31.1.1	E3 ubiquitin-protein ligase RSP5 OS=Saccharomyces cerevisiae (strain ATCC 204508 / S288c) OX=559292 GN=RSP5 PE=1 SV=1
WC02396.t1	gnl|TC-DB|B6HN82|2.A.1.2.86	Pc21g09220 protein OS=Penicillium chrysogenum (strain ATCC 28089 / DSM 1075 / Wisconsin 54-1255) GN=Pc21g09220 PE=4 SV=1
WC02405.t1	gnl|TC-DB|P05771|8.A.104.1.4	Protein kinase C beta type OS=Homo sapiens OX=9606 GN=PRKCB PE=1 SV=4
WC02414.t1	gnl|TC-DB|Q09752|2.A.1.48.3	Multidrug resistance protein fnx1 - Schizosaccharomyces pombe (Fission yeast).
WC02416.t1	gnl|TC-DB|P06493|1.I.1.1.3	Cyclin-dependent kinase 1 OS=Homo sapiens GN=CDK1 PE=1 SV=3
WC02445.t1	gnl|TC-DB|Q9FT96|9.A.61.2.1	Katanin p80 WD40 repeat-containing subunit B1 homologue OS=Arabidopsis thaliana GN=F8L15_120 PE=3 SV=1
WC02448.t1	gnl|TC-DB|P32939|9.A.63.1.1	GTP-binding protein YPT7 OS=Saccharomyces cerevisiae (strain ATCC 204508 / S288c) GN=YPT7 PE=1 SV=1
WC02458.t1	gnl|TC-DB|P54646|8.A.104.1.1	5'-AMP-activated protein kinase catalytic subunit alpha-2 OS=Homo sapiens OX=9606 GN=PRKAA2 PE=1 SV=2
WC02459.t1	gnl|TC-DB|Q55JG4|9.B.178.1.6	Putative uncharacterized protein OS=Cryptococcus neoformans var. neoformans serotype D (strain B-3501A) GN=CNBL0230 PE=4 SV=1
WC02460.t1	gnl|TC-DB|I0DHI9|3.A.1.204.15	ATP-binding cassette transporter subfamily G member 2a OS=Strongylocentrotus purpuratus GN=ABCG2a PE=2 SV=1
WC02464.t1	gnl|TC-DB|P53622|3.A.31.1.1	Coatomer subunit alpha OS=Saccharomyces cerevisiae (strain ATCC 204508 / S288c) OX=559292 GN=COP1 PE=1 SV=2
WC02469.t1	gnl|TC-DB|P13637|3.A.3.1.1	Sodium/potassium-transporting ATPase subunit alpha-3 OS=Homo sapiens GN=ATP1A3 PE=1 SV=3
WC02473.t1	gnl|TC-DB|P40900|2.A.67.1.2	Sexual differentiation process protein isp4 - Schizosaccharomyces pombe (Fission yeast).
WC02479.t1	gnl|TC-DB|Q9NUQ8|3.A.1.121.9	ATP-binding cassette sub-family F member 3 OS=Homo sapiens OX=9606 GN=ABCF3 PE=1 SV=2
WC02480.t1	gnl|TC-DB|P32563|3.A.2.2.3	VACUOLAR ATP SYNTHASE 95 KDA SUBUNIT (EC 3.6.1.34) (VACUOLAR ATPASE 95 KDA SUBUNIT) - Saccharomyces cerevisiae (Baker's yeast).
WC02497.t1	gnl|TC-DB|Q9Y5S9|3.A.18.1.1	RNA-binding protein 8A - Homo sapiens (Human).
WC02499.t1	gnl|TC-DB|P32939|9.A.63.1.1	GTP-binding protein YPT7 OS=Saccharomyces cerevisiae (strain ATCC 204508 / S288c) GN=YPT7 PE=1 SV=1
WC02501.t1	gnl|TC-DB|Q5J8M3|3.A.27.1.1	ER membrane protein complex subunit 4 OS=Homo sapiens GN=EMC4 PE=1 SV=2
WC10172.t1	gnl|TC-DB|Q9NXW2|1.P.1.1.1	DnaJ homolog subfamily B member 12 OS=Homo sapiens GN=DNAJB12 PE=1 SV=4
WC10174.t1	gnl|TC-DB|P43561|2.A.108.1.4	Iron transport multicopper oxidase FET5 precursor (EC 1.-.-.-) - Saccharomyces cerevisiae (Baker's yeast).
WC10176.t1	gnl|TC-DB|P05771|8.A.104.1.4	Protein kinase C beta type OS=Homo sapiens OX=9606 GN=PRKCB PE=1 SV=4
WC10182.t1	gnl|TC-DB|P12931|8.A.23.1.12	Proto-oncogene tyrosine-protein kinase Src OS=Homo sapiens OX=9606 GN=SRC PE=1 SV=3
WC10189.t1	gnl|TC-DB|P32319|9.A.63.1.1	Vacuolar protein sorting/targeting protein VPS10 OS=Saccharomyces cerevisiae (strain ATCC 204508 / S288c) GN=PEP1 PE=1 SV=1
WC10195.t1	gnl|TC-DB|Q62420|8.A.34.1.1	Endophilin-A1 - Mus musculus (Mouse).
WC10196.t1	gnl|TC-DB|Q8N8R3|2.A.29.8.9	Mitochondrial carnitine/acylcarnitine carrier protein CACL OS=Homo sapiens GN=SLC25A29 PE=2 SV=2
WC10199.t1	gnl|TC-DB|O00628|3.A.20.1.1	Peroxisomal targeting signal 2 receptor OS=Homo sapiens GN=PEX7 PE=1 SV=1
WC10205.t1	gnl|TC-DB|Q8TD19|1.I.1.1.3	Serine/threonine-protein kinase Nek9 OS=Homo sapiens GN=NEK9 PE=1 SV=2
WC10206.t1	gnl|TC-DB|Q9FI56|3.A.9.1.2	Chaperone protein ClpC1, chloroplastic OS=Arabidopsis thaliana GN=CLPC1 PE=1 SV=1
WC10210.t1	gnl|TC-DB|Q12118|3.A.21.1.1	Small glutamine-rich tetratricopeptide repeat-containing protein 2 OS=Saccharomyces cerevisiae (strain ATCC 204508 / S288c) GN=SGT2 PE=1 SV=1
WC10218.t1	gnl|TC-DB|P40900|2.A.67.1.2	Sexual differentiation process protein isp4 - Schizosaccharomyces pombe (Fission yeast).
WC10219.t1	gnl|TC-DB|O14031|2.A.67.1.5	Uncharacterized oligopeptide transporter C29B12.10c OS=Schizosaccharomyces pombe GN=SPAC29B12.10c PE=1 SV=1
WC10220.t1	gnl|TC-DB|F4K2G0|3.D.1.8.1	Peptidyl-prolyl cis-trans isomerase OS=Arabidopsis thaliana GN=CYP20-2 PE=3 SV=1
WC10237.t1	gnl|TC-DB|P40260|1.A.11.3.1	AMMONIUM TRANSPORTER MEP1 - Saccharomyces cerevisiae (Baker's yeast).
WC10239.t1	gnl|TC-DB|Q08749|3.A.8.1.1	Import inner membrane translocase subunit TIM18, mitochondrial - Saccharomyces cerevisiae (Baker's yeast).
WC10240.t1	gnl|TC-DB|P20592|1.I.1.1.3	Interferon-induced GTP-binding protein Mx2 OS=Homo sapiens GN=MX2 PE=1 SV=1
WC10241.t1	gnl|TC-DB|P20592|1.I.1.1.3	Interferon-induced GTP-binding protein Mx2 OS=Homo sapiens GN=MX2 PE=1 SV=1
WC10248.t1	gnl|TC-DB|P80874|8.A.5.1.4	General stress protein 69 OS=Bacillus subtilis (strain 168) GN=yhdN PE=1 SV=2
WC10250.t1	gnl|TC-DB|Q1HHN2|1.A.1.11.17	High-affinity cell membrane calcium channel OS=Cryptococcus neoformans var. grubii GN=CCH1 PE=4 SV=1
WC10250.t2	gnl|TC-DB|Q1HHN2|1.A.1.11.17	High-affinity cell membrane calcium channel OS=Cryptococcus neoformans var. grubii GN=CCH1 PE=4 SV=1
WC10252.t1	gnl|TC-DB|P15365|2.A.1.14.4	Allantoate permease - Saccharomyces cerevisiae (Baker's yeast).
WC10253.t1	gnl|TC-DB|P41811|3.A.31.1.1	Coatomer subunit beta' OS=Saccharomyces cerevisiae (strain ATCC 204508 / S288c) OX=559292 GN=SEC27 PE=1 SV=1
WC10260.t1	gnl|TC-DB|A7EIH8|4.D.3.2.1	Putative uncharacterized protein OS=Sclerotinia sclerotiorum (strain ATCC 18683 / 1980 / Ss-1) GN=SS1G_05121 PE=4 SV=1
WC10261.t1	gnl|TC-DB|A7EIH8|4.D.3.2.1	Putative uncharacterized protein OS=Sclerotinia sclerotiorum (strain ATCC 18683 / 1980 / Ss-1) GN=SS1G_05121 PE=4 SV=1
WC10270.t1	gnl|TC-DB|O60318|1.I.1.1.3	Germinal-center associated nuclear protein OS=Homo sapiens GN=MCM3AP PE=1 SV=2
WC10272.t1	gnl|TC-DB|P06493|1.I.1.1.3	Cyclin-dependent kinase 1 OS=Homo sapiens GN=CDK1 PE=1 SV=3
WC10273.t1	gnl|TC-DB|P55735|1.I.1.1.3	Protein SEC13 homologue OS=Homo sapiens GN=SEC13 PE=1 SV=3
WC10277.t1	gnl|TC-DB|Q400D8|2.A.1.1.36	Putative low affinity glucose transporter MstE - Emericella nidulans (Aspergillus nidulans).
WC10303.t1	gnl|TC-DB|KRY08793.1|8.A.51.1.3	Dipeptidyl peptidase 8 [Trichinella patagoniensis]
WC10307.t1	gnl|TC-DB|P32939|9.A.63.1.1	GTP-binding protein YPT7 OS=Saccharomyces cerevisiae (strain ATCC 204508 / S288c) GN=YPT7 PE=1 SV=1
WC10309.t1	gnl|TC-DB|SLM34092.1|2.A.7.28.12	Prion-inhibition and propagation, HeLo domain [Umbilicaria pustulata]
WC10320.t1	gnl|TC-DB|KRY08793.1|8.A.51.1.3	Dipeptidyl peptidase 8 [Trichinella patagoniensis]
WC10340.t1	gnl|TC-DB|P40564|3.A.30.1.1	DnaJ-like protein 1 OS=Saccharomyces cerevisiae (strain ATCC 204508 / S288c) OX=559292 GN=DJP1 PE=1 SV=1
WC10342.t1	gnl|TC-DB|Q54806|2.A.1.3.5	INTEGRAL MEMBRANE PROTEIN - Streptomyces pristinaespiralis.
WC10343.t1	gnl|TC-DB|Q08902|2.A.1.3.52	Drug resistance protein YOR378W OS=Saccharomyces cerevisiae (strain ATCC 204508 / S288c) GN=YOR378W PE=1 SV=1
WC10351.t1	gnl|TC-DB|Q8NKG7|2.A.1.2.77	Multidrug resistant protein OS=Acremonium chrysogenum GN=cefT PE=4 SV=1
WC10352.t1	gnl|TC-DB|B6H9Q3|2.A.1.2.85	Pc16g11960 protein OS=Penicillium chrysogenum (strain ATCC 28089 / DSM 1075 / Wisconsin 54-1255) GN=Pc16g11960 PE=4 SV=1
WC10353.t1	gnl|TC-DB|P38680|2.A.18.4.1	N amino acid transport system protein (Methyltryptophan resistance protein) - Neurospora crassa.
WC10353.t2	gnl|TC-DB|P38680|2.A.18.4.1	N amino acid transport system protein (Methyltryptophan resistance protein) - Neurospora crassa.
WC10354.t1	gnl|TC-DB|Q8NKG7|2.A.1.2.77	Multidrug resistant protein OS=Acremonium chrysogenum GN=cefT PE=4 SV=1
WC10373.t1	gnl|TC-DB|P80874|8.A.5.1.4	General stress protein 69 OS=Bacillus subtilis (strain 168) GN=yhdN PE=1 SV=2
WC10378.t1	gnl|TC-DB|WP_144228417.1|4.C.3.1.11	alpha/beta hydrolase fold domain-containing protein [Opitutaceae bacterium 53C-WASEF]
WC10420.t1	gnl|TC-DB|Q8N0W4|8.A.117.1.3	Neuroligin-4, X-linked OS=Homo sapiens OX=9606 GN=NLGN4X PE=1 SV=1
WC10420.t2	gnl|TC-DB|Q8N0W4|8.A.117.1.3	Neuroligin-4, X-linked OS=Homo sapiens OX=9606 GN=NLGN4X PE=1 SV=1
WC10421.t1	gnl|TC-DB|D0J5M8|2.A.1.86.5	Polyamine aminopropyltransferase OS=Comamonas testosteroni (strain CNB-2) GN=speE PE=3 SV=1
WC10428.t1	gnl|TC-DB|WP_018128393.1|9.B.238.3.1	hybrid sensor histidine kinase/response regulator [Balneola vulgaris]
WC10430.t1	gnl|TC-DB|Q8N0W4|8.A.117.1.3	Neuroligin-4, X-linked OS=Homo sapiens OX=9606 GN=NLGN4X PE=1 SV=1
WC10432.t1	gnl|TC-DB|A2R3H2|2.A.1.1.119	Putative uncharacterized protein An14g04280 OS=Aspergillus niger (strain CBS 513.88 / FGSC A1513) GN=An14g04280 PE=3 SV=1
WC10434.t1	gnl|TC-DB|P57740|1.I.1.1.3	Nuclear pore complex protein Nup107 OS=Homo sapiens GN=NUP107 PE=1 SV=1
WC10435.t1	gnl|TC-DB|P53322|2.A.1.14.11	High-affinity nicotinic acid transporter (Nicotinic acid permease) - Saccharomyces cerevisiae (Baker's yeast).
WC10436.t1	gnl|TC-DB|Q42524|4.C.1.1.7	4-coumarate--CoA ligase 1 - Arabidopsis thaliana (Mouse-ear cress).
WC10445.t1	gnl|TC-DB|Q8J266|2.A.3.10.17	General amino acid permease 1 - Hebeloma cylindrosporum.
WC10452.t1	gnl|TC-DB|Q08777|2.A.1.13.4	S.cerevisiae chromosome XV reading frame ORF YOR306c - Saccharomyces cerevisiae (Baker's yeast).
WC10454.t1	gnl|TC-DB|P32332|2.A.29.15.1	MITOCHONDRIAL CARRIER PROTEIN PMT - Saccharomyces cerevisiae (Baker's yeast).
WC10457.t1	gnl|TC-DB|Q9Y519|2.A.82.1.3	Transmembrane protein 184B OS=Homo sapiens GN=TMEM184B PE=1 SV=2
WC10464.t1	gnl|TC-DB|P20142|8.A.32.1.4	Gastricsin OS=Homo sapiens OX=9606 GN=PGC PE=1 SV=1
WC10470.t1	gnl|TC-DB|P53322|2.A.1.14.11	High-affinity nicotinic acid transporter (Nicotinic acid permease) - Saccharomyces cerevisiae (Baker's yeast).
WC10470.t2	gnl|TC-DB|P53322|2.A.1.14.11	High-affinity nicotinic acid transporter (Nicotinic acid permease) - Saccharomyces cerevisiae (Baker's yeast).
WC10471.t1	gnl|TC-DB|Q5A8J5|2.A.1.1.73	Putative uncharacterized protein STL1 OS=Candida albicans GN=HGT10 PE=4 SV=1
WC10472.t1	gnl|TC-DB|Q5A8J5|2.A.1.1.73	Putative uncharacterized protein STL1 OS=Candida albicans GN=HGT10 PE=4 SV=1
WC10475.t1	gnl|TC-DB|P38919|3.A.18.1.1	Eukaryotic initiation factor 4A-III - Homo sapiens (Human).
WC10482.t1	gnl|TC-DB|P63092|8.A.92.1.1	Guanine nucleotide-binding protein G(s) subunit alpha isoforms short OS=Homo sapiens GN=GNAS PE=1 SV=1
WC10511.t1	gnl|TC-DB|P06493|1.I.1.1.3	Cyclin-dependent kinase 1 OS=Homo sapiens GN=CDK1 PE=1 SV=3
WC10512.t1	gnl|TC-DB|Q56584|3.D.5.1.1	Na(+)-translocating NADH-quinone reductase subunit F (EC 1.6.5.-) (Na(+)-translocating NADH-quinone reductase subunit beta) (Na(+)- translocating NQR subunit F) (Na(+)-NQR subunit F) (NQR complex subunit F) (NQR-1 subunit F) - Vibrio
WC10517.t1	gnl|TC-DB|WP_144228417.1|4.C.3.1.11	alpha/beta hydrolase fold domain-containing protein [Opitutaceae bacterium 53C-WASEF]
WC10526.t1	gnl|TC-DB|Q9NXW2|1.P.1.1.1	DnaJ homolog subfamily B member 12 OS=Homo sapiens GN=DNAJB12 PE=1 SV=4
WC10526.t2	gnl|TC-DB|Q9NXW2|1.P.1.1.1	DnaJ homolog subfamily B member 12 OS=Homo sapiens GN=DNAJB12 PE=1 SV=4
WC10528.t1	gnl|TC-DB|P43561|2.A.108.1.4	Iron transport multicopper oxidase FET5 precursor (EC 1.-.-.-) - Saccharomyces cerevisiae (Baker's yeast).
WC10530.t1	gnl|TC-DB|P05771|8.A.104.1.4	Protein kinase C beta type OS=Homo sapiens OX=9606 GN=PRKCB PE=1 SV=4
WC10531.t1	gnl|TC-DB|Q9UPT5|1.F.2.1.2	Exocyst complex component 7 OS=Homo sapiens GN=EXOC7 PE=1 SV=3
WC10532.t1	gnl|TC-DB|Q9UPT5|1.F.2.1.2	Exocyst complex component 7 OS=Homo sapiens GN=EXOC7 PE=1 SV=3
WC10539.t1	gnl|TC-DB|Q5A7S4|2.A.1.58.1	Putative uncharacterized protein - Candida albicans (Yeast).
WC10540.t1	gnl|TC-DB|Q5A7S4|2.A.1.58.1	Putative uncharacterized protein - Candida albicans (Yeast).
WC10542.t1	gnl|TC-DB|Q5A7S4|2.A.1.58.1	Putative uncharacterized protein - Candida albicans (Yeast).
WC10543.t1	gnl|TC-DB|Q5A7S4|2.A.1.58.1	Putative uncharacterized protein - Candida albicans (Yeast).
WC10549.t1	gnl|TC-DB|P20592|1.I.1.1.3	Interferon-induced GTP-binding protein Mx2 OS=Homo sapiens GN=MX2 PE=1 SV=1
WC10553.t1	gnl|TC-DB|O95271|1.I.1.1.3	Tankyrase-1 OS=Homo sapiens GN=TNKS PE=1 SV=2
WC10555.t1	gnl|TC-DB|P63092|8.A.92.1.1	Guanine nucleotide-binding protein G(s) subunit alpha isoforms short OS=Homo sapiens GN=GNAS PE=1 SV=1
WC10563.t1	gnl|TC-DB|O43715|3.A.9.1.1	TP53-regulated inhibitor of apoptosis 1 OS=Homo sapiens GN=TRIAP1 PE=1 SV=1
WC10564.t1	gnl|TC-DB|Q9UBQ0|9.A.3.1.2	Vacuolar protein sorting-associated protein 29 OS=Homo sapiens OX=9606 GN=VPS29 PE=1 SV=1
WC10581.t1	gnl|TC-DB|P80874|8.A.5.1.4	General stress protein 69 OS=Bacillus subtilis (strain 168) GN=yhdN PE=1 SV=2
WC10597.t1	gnl|TC-DB|Q9HC98|1.I.1.1.3	Serine/threonine-protein kinase Nek6 OS=Homo sapiens GN=NEK6 PE=1 SV=2
WC10616.t1	gnl|TC-DB|O00410|1.I.1.1.3	Importin-5 OS=Homo sapiens GN=IPO5 PE=1 SV=4
WC10617.t1	gnl|TC-DB|P05316|2.A.39.3.2	URACIL PERMEASE - Saccharomyces cerevisiae (Baker's yeast).
WC10620.t1	gnl|TC-DB|Q80YS4|8.A.23.1.16	Angiopoietin-1 receptor OS=Mus musculus GN=Tek PE=2 SV=1
WC10638.t1	gnl|TC-DB|O76094|3.A.5.9.1	Signal recognition particle 72 kDa protein (SRP72) - Homo sapiens (Human).
WC10641.t1	gnl|TC-DB|P20592|1.I.1.1.3	Interferon-induced GTP-binding protein Mx2 OS=Homo sapiens GN=MX2 PE=1 SV=1
WC02523.t1	gnl|TC-DB|Q9NXW2|1.P.1.1.1	DnaJ homolog subfamily B member 12 OS=Homo sapiens GN=DNAJB12 PE=1 SV=4
WC02529.t1	gnl|TC-DB|SEP01755.1|1.C.96.1.3	alpha-1,2-mannosidase, putative [Streptomyces rubidus]
WC02531.t1	gnl|TC-DB|Q9LSR8|1.A.87.2.3	L-type lectin-domain containing receptor kinase I.9 OS=Arabidopsis thaliana GN=LECRK19 PE=1 SV=2
WC02554.t1	gnl|TC-DB|P49177|8.A.92.1.2	Guanine nucleotide-binding protein subunit beta OS=Arabidopsis thaliana GN=GB1 PE=1 SV=1
WC02565.t1	gnl|TC-DB|P20142|8.A.32.1.4	Gastricsin OS=Homo sapiens OX=9606 GN=PGC PE=1 SV=1
WC02572.t1	gnl|TC-DB|P55072|3.A.16.1.1	Transitional endoplasmic reticulum ATPase (TER ATPase) (15S Mg(2+)- ATPase p97 subunit) (Valosin-containing protein) (VCP) - Homo sapiens (Human).
WC02576.t1	gnl|TC-DB|C4YGN0|2.A.1.75.3	Putative uncharacterized protein OS=Candida albicans (strain WO-1) GN=CAWG_03210 PE=4 SV=1
WC02612.t1	gnl|TC-DB|WP_121250785|9.B.111.1.5	lysine--tRNA ligase [Solirubrobacter pauli]
WC02617.t1	gnl|TC-DB|Q7RZ09|3.D.1.6.2	Putative uncharacterized protein - Neurospora crassa.
WC02624.t1	gnl|TC-DB|P33775|9.B.142.5.6	Dolichyl-phosphate-mannose--protein mannosyltransferase 1 OS=Saccharomyces cerevisiae (strain ATCC 204508 / S288c) OX=559292 GN=PMT1 PE=1 SV=1
WC02636.t1	gnl|TC-DB|P14906|3.A.5.8.1	Translocation protein (NPL1 protein) - Saccharomyces cerevisiae (Baker's yeast).
WC02640.t1	gnl|TC-DB|Q15287|3.A.18.1.1	RNA-binding protein with serine-rich domain 1 - Homo sapiens (Human).
WC02648.t1	gnl|TC-DB|GAT51473.1|8.A.107.2.2	predicted protein [Mycena chlorophos]
WC02649.t1	gnl|TC-DB|P20142|8.A.32.1.4	Gastricsin OS=Homo sapiens OX=9606 GN=PGC PE=1 SV=1
WC02649.t2	gnl|TC-DB|P20142|8.A.32.1.4	Gastricsin OS=Homo sapiens OX=9606 GN=PGC PE=1 SV=1
WC02650.t1	gnl|TC-DB|Q96DW6|2.A.29.5.6	Solute carrier family 25 member 38 OS=Homo sapiens GN=SLC25A38 PE=1 SV=1
WC02655.t1	gnl|TC-DB|P38116|3.A.30.1.1	ADP-ribosylation factor-like protein 1 OS=Saccharomyces cerevisiae (strain ATCC 204508 / S288c) OX=559292 GN=ARL1 PE=1 SV=4
WC02656.t1	gnl|TC-DB|Q9UT18|2.A.3.4.6	Uncharacterized amino-acid permease C9.10 - Schizosaccharomyces pombe (Fission yeast).
WC02657.t1	gnl|TC-DB|Q9UT18|2.A.3.4.6	Uncharacterized amino-acid permease C9.10 - Schizosaccharomyces pombe (Fission yeast).
WC02697.t1	gnl|TC-DB|Q12769|1.I.1.1.3	Nuclear pore complex protein Nup160 OS=Homo sapiens GN=NUP160 PE=1 SV=3
WC02698.t1	gnl|TC-DB|Q01321|3.D.1.6.1	NADH dehydrogenase [ubiquinone] 1 alpha subcomplex subunit 4 - Bos taurus (Bovine).
WC02700.t1	gnl|TC-DB|Q12118|3.A.21.1.1	Small glutamine-rich tetratricopeptide repeat-containing protein 2 OS=Saccharomyces cerevisiae (strain ATCC 204508 / S288c) GN=SGT2 PE=1 SV=1
WC02700.t2	gnl|TC-DB|Q12118|3.A.21.1.1	Small glutamine-rich tetratricopeptide repeat-containing protein 2 OS=Saccharomyces cerevisiae (strain ATCC 204508 / S288c) GN=SGT2 PE=1 SV=1
WC02705.t1	gnl|TC-DB|P46964|9.B.142.3.14	Dolichyl-diphosphooligosaccharide--protein glycosyltransferase subunit OST2 OS=Saccharomyces cerevisiae (strain ATCC 204508 / S288c) GN=OST2 PE=1 SV=3
WC02708.t1	gnl|TC-DB|Q9BXS5|9.B.278.1.1	AP-1 complex subunit mu-1 OS=Homo sapiens OX=9606 GN=AP1M1 PE=1 SV=3
WC02710.t1	gnl|TC-DB|P30902|3.A.2.1.3	ATP SYNTHASE D CHAIN, MITOCHONDRIAL (EC 3.6.1.34) - Saccharomyces cerevisiae (Baker's yeast).
WC02711.t1	gnl|TC-DB|Q99653|8.A.82.1.6	Calcineurin B homologous protein 1 OS=Homo sapiens GN=CHP1 PE=1 SV=3
WC02719.t1	gnl|TC-DB|Q9Y5S9|3.A.18.1.1	RNA-binding protein 8A - Homo sapiens (Human).
WC02719.t2	gnl|TC-DB|Q9Y5S9|3.A.18.1.1	RNA-binding protein 8A - Homo sapiens (Human).
WC02738.t1	gnl|TC-DB|P38753|3.A.31.1.1	Class E vacuolar protein-sorting machinery protein HSE1 OS=Saccharomyces cerevisiae (strain ATCC 204508 / S288c) OX=559292 GN=HSE1 PE=1 SV=1
WC02740.t1	gnl|TC-DB|Q969S0|2.A.7.10.2	UDP-xylose and UDP-N-acetylglucosamine transporter
WC02742.t1	gnl|TC-DB|Q09161|9.A.60.1.1	Nuclear cap-binding protein subunit 1 OS=Homo sapiens GN=NCBP1 PE=1 SV=1
WC02745.t1	gnl|TC-DB|Q9H2D1|2.A.29.10.2	FOLATE TRANSPORTER/CARRIER - Homo sapiens (Human).
WC02759.t1	gnl|TC-DB|P33176|1.P.1.1.1	Kinesin-1 heavy chain OS=Homo sapiens OX=9606 GN=KIF5B PE=1 SV=1
WC02761.t1	gnl|TC-DB|XP_024578073.1|8.A.104.1.2	camk camkl ampk protein kinase [Plasmopara halstedii]
WC02761.t2	gnl|TC-DB|XP_024578073.1|8.A.104.1.2	camk camkl ampk protein kinase [Plasmopara halstedii]
WC02764.t1	gnl|TC-DB|Q9UVL6|3.A.3.5.9	Copper resistance-associated P-type ATPase - Candida albicans (Yeast).
WC02767.t1	gnl|TC-DB|P53721|8.A.112.2.1	Respiratory supercomplex factor 2, mitochondrial OS=Saccharomyces cerevisiae (strain ATCC 204508 / S288c) OX=559292 GN=RCF2 PE=1 SV=1
WC02771.t1	gnl|TC-DB|P53721|8.A.112.2.1	Respiratory supercomplex factor 2, mitochondrial OS=Saccharomyces cerevisiae (strain ATCC 204508 / S288c) OX=559292 GN=RCF2 PE=1 SV=1
WC02776.t1	gnl|TC-DB|M5BEH1|9.B.106.3.1	Salt overly sensitive 2 OS=Arabidopsis thaliana GN=sos2 PE=4 SV=1
WC02777.t1	gnl|TC-DB|B1PXD0|2.A.39.2.4	Cytosine-purine permease OS=Emericella nidulans GN=fcyB PE=2 SV=1
WC02787.t1	gnl|TC-DB|P29310|8.A.98.1.1	14-3-3 protein zeta OS=Drosophila melanogaster GN=14-3-3zeta PE=1 SV=1
WC02788.t1	gnl|TC-DB|P80874|8.A.5.1.4	General stress protein 69 OS=Bacillus subtilis (strain 168) GN=yhdN PE=1 SV=2
WC02796.t1	gnl|TC-DB|P38919|3.A.18.1.1	Eukaryotic initiation factor 4A-III - Homo sapiens (Human).
WC02802.t1	gnl|TC-DB|KXN86439.1|9.B.311.1.29	Sphingosine N-acyltransferase lac1 [Leucoagaricus sp. SymC.cos]
WC02803.t1	gnl|TC-DB|P39929|3.A.31.1.1	Vacuolar-sorting protein SNF7 OS=Saccharomyces cerevisiae (strain ATCC 204508 / S288c) OX=559292 GN=SNF7 PE=1 SV=1
WC02804.t1	gnl|TC-DB|Q02776|3.A.8.1.1	Import inner membrane translocase subunit TIM50, mitochondrial - Saccharomyces cerevisiae (Baker's yeast).
WC02806.t1	gnl|TC-DB|O43000|2.A.1.14.17	Pantothenate transporter liz1 - Schizosaccharomyces pombe (Fission yeast).
WC02807.t1	gnl|TC-DB|O43000|2.A.1.14.17	Pantothenate transporter liz1 - Schizosaccharomyces pombe (Fission yeast).
WC02810.t1	gnl|TC-DB|P70786|2.A.1.14.3	Putative tartrate transporter - Agrobacterium vitis.
WC02812.t1	gnl|TC-DB|P32939|9.A.63.1.1	GTP-binding protein YPT7 OS=Saccharomyces cerevisiae (strain ATCC 204508 / S288c) GN=YPT7 PE=1 SV=1
WC02812.t2	gnl|TC-DB|P51149|9.A.3.1.1	Ras-related protein Rab-7a OS=Homo sapiens OX=9606 GN=RAB7A PE=1 SV=1
WC02814.t1	gnl|TC-DB|P29465|4.D.1.1.12	Chitin synthase 3 OS=Saccharomyces cerevisiae (strain ATCC 204508 / S288c) GN=CHS3 PE=1 SV=3
WC02815.t1	gnl|TC-DB|Q1K6Y1|8.A.125.1.4	ClpTM1 domain-containing protein OS=Neurospora crassa (strain ATCC 24698 / 74-OR23-1A / CBS 708.71 / DSM 1257 / FGSC 987) OX=367110 GN=NCU06710 PE=4 SV=1
WC02817.t1	gnl|TC-DB|P35180|3.A.8.1.1	Mitochondrial import receptor subunit TOM20 (Mitochondrial 20 kDa outer membrane protein) (MAS20 protein) (Translocase of outer membrane 20 kDa subunit) - Saccharomyces cerevisiae (Baker's yeast).
WC02819.t1	gnl|TC-DB|P0AAI3|9.B.307.1.2	ATP-dependent zinc metalloprotease FtsH OS=Escherichia coli (strain K12) OX=83333 GN=ftsH PE=1 SV=1
WC02820.t1	gnl|TC-DB|P46468|3.A.25.2.1	Putative cell division cycle ATPase OS=Plasmodium falciparum (isolate 3D7) GN=PF07_0047 PE=3 SV=2
WC02823.t1	gnl|TC-DB|Q8TAG9|1.F.2.1.2	Exocyst complex component 6 OS=Homo sapiens GN=EXOC6 PE=1 SV=3
WC02824.t1	gnl|TC-DB|P38116|3.A.30.1.1	ADP-ribosylation factor-like protein 1 OS=Saccharomyces cerevisiae (strain ATCC 204508 / S288c) OX=559292 GN=ARL1 PE=1 SV=4
WC02842.t1	gnl|TC-DB|Q06245|1.F.2.1.1	Exocyst complex component SEC10 OS=Saccharomyces cerevisiae (strain ATCC 204508 / S288c) GN=SEC10 PE=1 SV=1
WC02847.t1	gnl|TC-DB|P52298|9.A.60.1.1	Nuclear cap-binding protein subunit 2 OS=Homo sapiens GN=NCBP2 PE=1 SV=1
WC02850.t1	gnl|TC-DB|P38919|3.A.18.1.1	Eukaryotic initiation factor 4A-III - Homo sapiens (Human).
WC02853.t1	gnl|TC-DB|P69771|3.A.31.1.1	Vacuolar protein-sorting-associated protein 46 OS=Saccharomyces cerevisiae (strain ATCC 204508 / S288c) OX=559292 GN=DID2 PE=1 SV=1
WC02859.t1	gnl|TC-DB|Q03390|3.A.31.1.1	Vacuolar protein-sorting-associated protein 60 OS=Saccharomyces cerevisiae (strain ATCC 204508 / S288c) OX=559292 GN=VPS60 PE=1 SV=2
WC02860.t1	gnl|TC-DB|P15365|2.A.1.14.4	Allantoate permease - Saccharomyces cerevisiae (Baker's yeast).
WC02885.t1	gnl|TC-DB|Q09752|2.A.1.48.3	Multidrug resistance protein fnx1 - Schizosaccharomyces pombe (Fission yeast).
WC02886.t1	gnl|TC-DB|P05771|8.A.104.1.4	Protein kinase C beta type OS=Homo sapiens OX=9606 GN=PRKCB PE=1 SV=4
WC02894.t1	gnl|TC-DB|F8NMY0|1.A.101.3.2	Putative uncharacterized protein OS=Serpula lacrymans var. lacrymans (strain S7.9) GN=SERLADRAFT_460950 PE=4 SV=1
WC02896.t1	gnl|TC-DB|E7Q6E0|9.B.27.5.2	Tvp38p OS=Saccharomyces cerevisiae (strain FostersB) GN=FOSTERSB_2992 PE=4 SV=1
WC02898.t1	gnl|TC-DB|P25694|3.A.16.1.2	Cell division control protein 48 - Saccharomyces cerevisiae (Baker's yeast).
WC02899.t1	gnl|TC-DB|Q9Y548|9.B.135.2.3	Protein YIPF1 OS=Homo sapiens GN=YIPF1 PE=1 SV=1
WC02914.t1	gnl|TC-DB|P52298|9.A.60.1.1	Nuclear cap-binding protein subunit 2 OS=Homo sapiens GN=NCBP2 PE=1 SV=1
WC02915.t1	gnl|TC-DB|WP_121250785|9.B.111.1.5	lysine--tRNA ligase [Solirubrobacter pauli]
WC02923.t1	gnl|TC-DB|P38919|3.A.18.1.1	Eukaryotic initiation factor 4A-III - Homo sapiens (Human).
WC02924.t1	gnl|TC-DB|G0SA60|1.I.1.1.2	Protein transport protein SEC13 OS=Chaetomium thermophilum (strain DSM 1495 / CBS 144.50 / IMI 039719) GN=SEC13 PE=3 SV=2
WC02933.t1	gnl|TC-DB|P38116|3.A.30.1.1	ADP-ribosylation factor-like protein 1 OS=Saccharomyces cerevisiae (strain ATCC 204508 / S288c) OX=559292 GN=ARL1 PE=1 SV=4
WC02936.t1	gnl|TC-DB|CRG88657|9.B.313.1.2	4-aminobutyrate aminotransferase / (S)-3-amino-2-methylpropionate transaminase [Talaromyces islandicus]
WC02940.t1	gnl|TC-DB|K9FAK7|9.B.26.1.4	Uncharacterized protein OS=Penicillium digitatum (strain Pd1 / CECT 20795) GN=PDIP_84590 PE=4 SV=1
WC02958.t1	gnl|TC-DB|O00628|3.A.20.1.1	Peroxisomal targeting signal 2 receptor OS=Homo sapiens GN=PEX7 PE=1 SV=1
WC02963.t1	gnl|TC-DB|Q57079|3.B.1.1.2	ALPHA-SUBUNIT,METHYLMALONYL-COA DECARBOXYLASE - Veillonella parvula.
WC02966.t1	gnl|TC-DB|Q7SCU1|2.A.1.1.82	Putative uncharacterized protein OS=Neurospora crassa (strain ATCC 24698 / 74-OR23-1A / CBS 708.71 / DSM 1257 / FGSC 987) GN=NCU00801 PE=3 SV=1
WC02968.t1	gnl|TC-DB|C4MA21|2.A.50.2.4	Uncharacterized protein OS=Entamoeba histolytica OX=5759 GN=EHI_039590 PE=3 SV=1
WC02971.t1	gnl|TC-DB|Q9LIR9|2.A.7.25.5	Gb
WC02975.t1	gnl|TC-DB|Q9BZD2|2.A.57.1.6	Equilibrative nucleoside transporter 3 (Solute carrier family 29, member 3) - Homo sapiens (Human).
WC02978.t1	gnl|TC-DB|Q5T8D3|1.R.1.1.1	Acyl-CoA-binding domain-containing protein 5 OS=Homo sapiens OX=9606 GN=ACBD5 PE=1 SV=1
WC02986.t1	gnl|TC-DB|WP_018128393.1|9.B.238.3.1	hybrid sensor histidine kinase/response regulator [Balneola vulgaris]
WC02986.t2	gnl|TC-DB|WP_018128393.1|9.B.238.3.1	hybrid sensor histidine kinase/response regulator [Balneola vulgaris]
WC02999.t1	gnl|TC-DB|Q2W0I8|1.A.1.22.1	Kef-type K+ transport systems, predicted NAD-binding component - Magnetospirillum magneticum (strain AMB-1 / ATCC 700264).
WC03001.t1	gnl|TC-DB|O43000|2.A.1.14.17	Pantothenate transporter liz1 - Schizosaccharomyces pombe (Fission yeast).
WC03002.t1	gnl|TC-DB|OAJ10018|9.B.57.1.5	hypothetical protein A4X03_g7608 [Tilletia caries]
WC03004.t1	gnl|TC-DB|WP_073151285.1|9.B.241.2.6	4-hydroxybenzoate octaprenyltransferase [Seinonella peptonophila]
WC03007.t1	gnl|TC-DB|P39932|2.A.1.1.38	Sugar transporter STL1 - Saccharomyces cerevisiae (Baker's yeast).
WC03014.t1	gnl|TC-DB|G0S4F3|1.I.1.1.2	Nucleoporin NUP82 OS=Chaetomium thermophilum (strain DSM 1495 / CBS 144.50 / IMI 039719) GN=NUP82 PE=3 SV=1
WC03016.t1	gnl|TC-DB|P37198|1.I.1.1.3	Nuclear pore glycoprotein p62 OS=Homo sapiens GN=NUP62 PE=1 SV=3
WC03016.t2	gnl|TC-DB|P37198|1.I.1.1.3	Nuclear pore glycoprotein p62 OS=Homo sapiens GN=NUP62 PE=1 SV=3
WC03017.t1	gnl|TC-DB|B6HN82|2.A.1.2.86	Pc21g09220 protein OS=Penicillium chrysogenum (strain ATCC 28089 / DSM 1075 / Wisconsin 54-1255) GN=Pc21g09220 PE=4 SV=1
WC03018.t1	gnl|TC-DB|O00571|1.I.1.1.3	ATP-dependent RNA helicase DDX3X OS=Homo sapiens GN=DDX3X PE=1 SV=3
WC03021.t1	gnl|TC-DB|Q9VMR4|1.A.4.7.2	CG11020 protein (Mechanosensory transduction channel NOMPC) - Drosophila melanogaster (Fruit fly).
WC03024.t1	gnl|TC-DB|Q9P0I2|3.A.27.1.1	ER membrane protein complex subunit 3 OS=Homo sapiens GN=EMC3 PE=1 SV=3
WC03025.t1	gnl|TC-DB|P35243|8.A.82.2.7	Recoverin OS=Homo sapiens OX=9606 GN=RCVRN PE=1 SV=2
WC03027.t1	gnl|TC-DB|Q93VB2|9.A.15.3.1	Autophagy-related protein 18a OS=Arabidopsis thaliana GN=ATG18A PE=1 SV=1
WC03030.t1	gnl|TC-DB|E6RCM7|1.A.88.1.5	Vacuole protein, putative OS=Cryptococcus gattii serotype B (strain WM276 / ATCC MYA-4071) GN=CGB_J0510W PE=4 SV=1
WC03037.t1	gnl|TC-DB|E7Q6E0|9.B.27.5.2	Tvp38p OS=Saccharomyces cerevisiae (strain FostersB) GN=FOSTERSB_2992 PE=4 SV=1
WC03041.t1	gnl|TC-DB|Q9FT96|9.A.61.2.1	Katanin p80 WD40 repeat-containing subunit B1 homologue OS=Arabidopsis thaliana GN=F8L15_120 PE=3 SV=1
WC03046.t1	gnl|TC-DB|Q4PEP6|1.B.8.6.2	Mitochondrial distribution and morphology protein 10 OS=Ustilago maydis (strain 521 / FGSC 9021) GN=MDM10 PE=3 SV=1
WC03047.t1	gnl|TC-DB|O00623|3.A.20.1.1	Peroxisome assembly protein 12 OS=Homo sapiens GN=PEX12 PE=1 SV=1
WC03048.t1	gnl|TC-DB|P33116|3.A.1.111.2	Subtilin transport ATP-binding protein spaT - Bacillus subtilis.
WC03050.t1	gnl|TC-DB|P53552|3.A.22.1.1	THO complex subunit 2 OS=Saccharomyces cerevisiae (strain ATCC 204508 / S288c) GN=THO2 PE=1 SV=1
WC03050.t2	gnl|TC-DB|P53552|3.A.22.1.1	THO complex subunit 2 OS=Saccharomyces cerevisiae (strain ATCC 204508 / S288c) GN=THO2 PE=1 SV=1
WC03050.t3	gnl|TC-DB|P53552|3.A.22.1.1	THO complex subunit 2 OS=Saccharomyces cerevisiae (strain ATCC 204508 / S288c) GN=THO2 PE=1 SV=1
WC03055.t1	gnl|TC-DB|P32939|9.A.63.1.1	GTP-binding protein YPT7 OS=Saccharomyces cerevisiae (strain ATCC 204508 / S288c) GN=YPT7 PE=1 SV=1
WC03056.t1	gnl|TC-DB|Q9MUK5|3.A.9.1.1	Toc64 - Pisum sativum (Garden pea).
WC03058.t1	gnl|TC-DB|Q8X0V6|3.D.1.6.2	Related to nadh-ubiquinone oxidoreductase subunit b17.2 - Neurospora crassa.
WC03060.t1	gnl|TC-DB|P20142|8.A.32.1.4	Gastricsin OS=Homo sapiens OX=9606 GN=PGC PE=1 SV=1
WC03065.t1	gnl|TC-DB|Q9UI26|1.I.1.1.3	Importin-11 OS=Homo sapiens GN=IPO11 PE=1 SV=1
WC03066.t1	gnl|TC-DB|Q4Q9L4|3.A.20.1.4	Glycosome import protein OS=Leishmania major GN=PEX2 PE=4 SV=1
WC03069.t1	gnl|TC-DB|P33176|1.P.1.1.1	Kinesin-1 heavy chain OS=Homo sapiens OX=9606 GN=KIF5B PE=1 SV=1
WC03071.t1	gnl|TC-DB|Q15363|9.B.188.1.2	Transmembrane emp24 domain-containing protein 2 OS=Homo sapiens GN=TMED2 PE=1 SV=1
WC03072.t1	gnl|TC-DB|P49792|1.I.1.1.3	E3 SUMO-protein ligase RanBP2 OS=Homo sapiens GN=RANBP2 PE=1 SV=2
WC03073.t1	gnl|TC-DB|P39925|3.A.29.1.1	Mitochondrial respiratory chain complexes assembly protein AFG3 OS=Saccharomyces cerevisiae (strain ATCC 204508 / S288c) OX=559292 GN=AFG3 PE=1 SV=1
WC03073.t2	gnl|TC-DB|P39925|3.A.29.1.1	Mitochondrial respiratory chain complexes assembly protein AFG3 OS=Saccharomyces cerevisiae (strain ATCC 204508 / S288c) OX=559292 GN=AFG3 PE=1 SV=1
WC03076.t1	gnl|TC-DB|G4TIT2|8.A.30.2.2	Related to metal homeostasis protein OS=Piriformospora indica (strain DSM 11827) GN=PIIN_05164 PE=4 SV=1
WC03080.t1	gnl|TC-DB|C4YTQ0|2.A.79.1.10	Pheromone-regulated membrane protein 10 OS=Candida albicans (strain WO-1) GN=CAWG_05545 PE=3 SV=1
WC03087.t1	gnl|TC-DB|E7Q288|3.A.16.1.2	Ubc1p OS=Saccharomyces cerevisiae (strain FostersB) GN=FOSTERSB_0886 PE=3 SV=1
WC03102.t1	gnl|TC-DB|H0EGM8|9.B.229.1.4	Putative Vacuolar protein sorting-associated protein 70 OS=Glarea lozoyensis (strain ATCC 74030 / MF5533) GN=M7I_1645 PE=4 SV=1
WC03105.t1	gnl|TC-DB|Q8TD19|1.I.1.1.3	Serine/threonine-protein kinase Nek9 OS=Homo sapiens GN=NEK9 PE=1 SV=2
WC03121.t1	gnl|TC-DB|P38776|2.A.1.2.63	Probable drug/proton antiporter YHK8 OS=Saccharomyces cerevisiae (strain ATCC 204508 / S288c) GN=YHK8 PE=1 SV=1
WC03123.t1	gnl|TC-DB|B3ET64|3.A.23.6.1	Uncharacterized protein OS=Amoebophilus asiaticus (strain 5a2) GN=Aasi_1071 PE=4 SV=1
WC03127.t1	gnl|TC-DB|P53322|2.A.1.14.11	High-affinity nicotinic acid transporter (Nicotinic acid permease) - Saccharomyces cerevisiae (Baker's yeast).
WC03142.t1	gnl|TC-DB|P41543|9.B.142.3.14	Dolichyl-diphosphooligosaccharide--protein glycosyltransferase subunit 1 OS=Saccharomyces cerevisiae (strain ATCC 204508 / S288c) GN=OST1 PE=1 SV=1
WC03152.t1	gnl|TC-DB|P05771|8.A.104.1.4	Protein kinase C beta type OS=Homo sapiens OX=9606 GN=PRKCB PE=1 SV=4
WC03156.t1	gnl|TC-DB|P05771|8.A.104.1.4	Protein kinase C beta type OS=Homo sapiens OX=9606 GN=PRKCB PE=1 SV=4
WC03164.t1	gnl|TC-DB|E7LWL7|3.A.16.1.2	Uba1p OS=Saccharomyces cerevisiae (strain VIN 13) GN=VIN13_2757 PE=3 SV=1
WC03169.t1	gnl|TC-DB|Q15287|3.A.18.1.1	RNA-binding protein with serine-rich domain 1 - Homo sapiens (Human).
WC03170.t1	gnl|TC-DB|Q12200|2.A.6.6.3	HYPOTHETICAL 132.6 kDa PROTEIN YPL006W - Saccharomyces cerevisiae (Baker's yeast).
WC03175.t1	gnl|TC-DB|O14091|2.A.2.6.1	HYPOTHETICAL 61.7 kDa PROTEIN C2F3.08 IN CHROMOSOME I - Schizosaccharomyces pombe (Fission yeast).
WC03176.t1	gnl|TC-DB|Q9ULJ7|9.A.3.1.1	Ankyrin repeat domain-containing protein 50 OS=Homo sapiens GN=ANKRD50 PE=1 SV=4
WC03182.t1	gnl|TC-DB|Q8GHI4|9.B.29.2.7	Chi1 protein OS=Aeromonas caviae OX=648 GN=chi1 PE=4 SV=1
WC03192.t1	gnl|TC-DB|Q9D2V8|2.A.1.2.73	Major facilitator superfamily domain-containing protein 10 OS=Mus musculus GN=Mfsd10 PE=2 SV=1
WC03198.t1	gnl|TC-DB|OLS29515|9.B.115.1.8	hypothetical protein ThorAB25_16090 [Candidatus Thorarchaeota archaeon AB_25]
WC03211.t1	gnl|TC-DB|P53239|2.A.9.4.1	Inner membrane protein COX18, mitochondrial - Saccharomyces cerevisiae (Baker's yeast).
WC03214.t1	gnl|TC-DB|Q7SB51|1.A.43.2.6	Chromosome condensation protein OS=Neurospora crassa (strain ATCC 24698 / 74-OR23-1A / CBS 708.71 / DSM 1257 / FGSC 987) GN=NCU06262 PE=3 SV=2
WC03215.t1	gnl|TC-DB|Q96HV5|9.B.27.1.9	Transmembrane protein 41A OS=Homo sapiens OX=9606 GN=TMEM41A PE=1 SV=1
WC03221.t1	gnl|TC-DB|P48233|2.A.29.23.2	Calcium-binding mitochondrial carrier SAL1 - Saccharomyces cerevisiae (Baker's yeast).
WC03230.t1	gnl|TC-DB|P61966|9.B.278.1.1	AP-1 complex subunit sigma-1A OS=Homo sapiens OX=9606 GN=AP1S1 PE=1 SV=1
WC03237.t1	gnl|TC-DB|KXN86439.1|9.B.311.1.29	Sphingosine N-acyltransferase lac1 [Leucoagaricus sp. SymC.cos]
WC03237.t2	gnl|TC-DB|KXN86439.1|9.B.311.1.29	Sphingosine N-acyltransferase lac1 [Leucoagaricus sp. SymC.cos]
WC03260.t1	gnl|TC-DB|P40564|3.A.30.1.1	DnaJ-like protein 1 OS=Saccharomyces cerevisiae (strain ATCC 204508 / S288c) OX=559292 GN=DJP1 PE=1 SV=1
WC03263.t1	gnl|TC-DB|P36095|3.A.31.1.1	Vacuolar protein-sorting-associated protein 24 OS=Saccharomyces cerevisiae (strain ATCC 204508 / S288c) OX=559292 GN=VPS24 PE=1 SV=1
WC03279.t1	gnl|TC-DB|P41811|3.A.31.1.1	Coatomer subunit beta' OS=Saccharomyces cerevisiae (strain ATCC 204508 / S288c) OX=559292 GN=SEC27 PE=1 SV=1
WC03281.t1	gnl|TC-DB|U3IW20|8.A.88.1.3	Uncharacterized protein OS=Anas platyrhynchos GN=ERP44 PE=4 SV=1
WC03285.t1	gnl|TC-DB|P20142|8.A.32.1.4	Gastricsin OS=Homo sapiens OX=9606 GN=PGC PE=1 SV=1
WC03288.t1	gnl|TC-DB|P06493|1.I.1.1.3	Cyclin-dependent kinase 1 OS=Homo sapiens GN=CDK1 PE=1 SV=3
WC03299.t1	gnl|TC-DB|P05771|8.A.104.1.4	Protein kinase C beta type OS=Homo sapiens OX=9606 GN=PRKCB PE=1 SV=4
WC03304.t1	gnl|TC-DB|Q9HC98|1.I.1.1.3	Serine/threonine-protein kinase Nek6 OS=Homo sapiens GN=NEK6 PE=1 SV=2
WC03312.t1	gnl|TC-DB|P40046|9.B.51.1.6	Vacuolar transporter chaperone 1 OS=Saccharomyces cerevisiae (strain ATCC 204508 / S288c) GN=VTC1 PE=1 SV=3
WC03313.t1	gnl|TC-DB|P21976|3.D.1.6.2	NADH-ubiquinone oxidoreductase 20.8 kDa subunit - Neurospora crassa.
WC03318.t1	gnl|TC-DB|Q08231|3.A.22.1.1	Nuclear mRNA export protein THP1 OS=Saccharomyces cerevisiae (strain ATCC 204508 / S288c) GN=THP1 PE=1 SV=1
WC03329.t1	gnl|TC-DB|WP_073408278.1|2.A.6.8.3	MMPL family transporter [Flavobacterium johnsoniae]
WC03334.t1	gnl|TC-DB|XP_007269378.1|9.B.316.1.4	hypothetical protein FOMMEDRAFT_159353 [Fomitiporia mediterranea MF3/22]
WC03335.t1	gnl|TC-DB|P63092|8.A.92.1.1	Guanine nucleotide-binding protein G(s) subunit alpha isoforms short OS=Homo sapiens GN=GNAS PE=1 SV=1
WC03337.t1	gnl|TC-DB|Q6MFL8|3.D.1.6.2	Putative uncharacterized protein B15B10.020 - Neurospora crassa.
WC03344.t1	gnl|TC-DB|Q9Y5S9|3.A.18.1.1	RNA-binding protein 8A - Homo sapiens (Human).
WC03353.t1	gnl|TC-DB|O94543|1.A.4.9.4	Uncharacterized membrane protein C1322.03 OS=Schizosaccharomyces pombe (strain 972 / ATCC 24843) GN=SPCC1322.03 PE=3 SV=1
WC03370.t1	gnl|TC-DB|P25568|9.A.15.1.1	Hypothetical 58.8 kDa protein in GLK1-SRO9 intergenic region - Saccharomyces cerevisiae (Baker's yeast).
WC03393.t1	gnl|TC-DB|P48349|8.A.98.1.8	14-3-3-like protein GF14 lambda OS=Arabidopsis thaliana GN=GRF6 PE=1 SV=1
WC03396.t1	gnl|TC-DB|O13657|1.A.35.2.3	Putative metal ion transporter C27B12.12c OS=Schizosaccharomyces pombe (strain 972 / ATCC 24843) GN=pi066 PE=1 SV=1
WC03397.t1	gnl|TC-DB|Q5AW73|8.A.65.1.3	Uncharacterized protein OS=Emericella nidulans (strain FGSC A4 / ATCC 38163 / CBS 112.46 / NRRL 194 / M139) GN=AN7457.2 PE=4 SV=1
WC03401.t1	gnl|TC-DB|Q5AW73|8.A.65.1.3	Uncharacterized protein OS=Emericella nidulans (strain FGSC A4 / ATCC 38163 / CBS 112.46 / NRRL 194 / M139) GN=AN7457.2 PE=4 SV=1
WC03404.t1	gnl|TC-DB|Q9FT96|9.A.61.2.1	Katanin p80 WD40 repeat-containing subunit B1 homologue OS=Arabidopsis thaliana GN=F8L15_120 PE=3 SV=1
WC03412.t1	gnl|TC-DB|P18759|1.F.1.1.2	Vesicular-fusion protein SEC18 OS=Saccharomyces cerevisiae (strain ATCC 204508 / S288c) GN=SEC18 PE=1 SV=2
WC03414.t1	gnl|TC-DB|P53083|9.A.58.1.1	Mitochondrial distribution and morphology protein 34 OS=Saccharomyces cerevisiae (strain ATCC 204508 / S288c) GN=MDM34 PE=1 SV=1
WC03418.t1	gnl|TC-DB|H0EGM8|9.B.229.1.4	Putative Vacuolar protein sorting-associated protein 70 OS=Glarea lozoyensis (strain ATCC 74030 / MF5533) GN=M7I_1645 PE=4 SV=1
WC03421.t1	gnl|TC-DB|P32913|9.A.63.1.1	Vacuolar protein sorting-associated protein 17 OS=Saccharomyces cerevisiae (strain ATCC 204508 / S288c) GN=VPS17 PE=1 SV=2
WC10652.t1	gnl|TC-DB|OWY53006.1|2.A.1.3.79	MFS general substrate transporter [Alternaria alternata]
WC10655.t1	gnl|TC-DB|Q8Y433|5.B.14.1.1	Lmo2641 protein OS=Listeria monocytogenes serovar 1/2a (strain ATCC BAA-679 / EGD-e) OX=169963 GN=lmo2641 PE=3 SV=1
WC10656.t1	gnl|TC-DB|P49374|2.A.1.1.39	High-affinity glucose transporter - Kluyveromyces lactis (Yeast) (Candida sphaerica).
WC10658.t1	gnl|TC-DB|A0QNI9|3.A.24.5.1	ATPase, AAA family protein OS=Mycobacterium smegmatis (strain ATCC 700084 / mc(2)155) GN=MSMEG_0059 PE=4 SV=1
WC10659.t1	gnl|TC-DB|A0QNI9|3.A.24.5.1	ATPase, AAA family protein OS=Mycobacterium smegmatis (strain ATCC 700084 / mc(2)155) GN=MSMEG_0059 PE=4 SV=1
WC10664.t1	gnl|TC-DB|F4K2G0|3.D.1.8.1	Peptidyl-prolyl cis-trans isomerase OS=Arabidopsis thaliana GN=CYP20-2 PE=3 SV=1
WC10668.t1	gnl|TC-DB|P53622|3.A.31.1.1	Coatomer subunit alpha OS=Saccharomyces cerevisiae (strain ATCC 204508 / S288c) OX=559292 GN=COP1 PE=1 SV=2
WC10670.t1	gnl|TC-DB|P49374|2.A.1.1.39	High-affinity glucose transporter - Kluyveromyces lactis (Yeast) (Candida sphaerica).
WC10671.t1	gnl|TC-DB|P63244|8.A.92.1.4	Receptor of activated protein C kinase 1 OS=Homo sapiens OX=9606 GN=RACK1 PE=1 SV=3
WC10672.t1	gnl|TC-DB|Q9FT96|9.A.61.2.1	Katanin p80 WD40 repeat-containing subunit B1 homologue OS=Arabidopsis thaliana GN=F8L15_120 PE=3 SV=1
WC10674.t1	gnl|TC-DB|A0DG78|9.A.6.1.2	Chromosome undetermined scaffold_5, whole genome shotgun sequence OS=Paramecium tetraurelia GN=GSPATT00002174001 PE=4 SV=1
WC10675.t1	gnl|TC-DB|P62837|3.A.20.1.1	Ubiquitin-conjugating enzyme E2 D2 OS=Homo sapiens GN=UBE2D2 PE=1 SV=1
WC10680.t1	gnl|TC-DB|Q7MDK6|1.C.57.3.4	RTX (Repeat in toxin) cytotoxin - Vibrio vulnificus (strain YJ016).
WC10682.t1	gnl|TC-DB|P39986|3.A.3.10.3	Manganese-transporting ATPase 1 OS=Saccharomyces cerevisiae (strain ATCC 204508 / S288c) GN=SPF1 PE=1 SV=1
WC10685.t1	gnl|TC-DB|O00159|1.I.1.1.3	Unconventional myosin-Ic OS=Homo sapiens GN=MYO1C PE=1 SV=4
WC10693.t1	gnl|TC-DB|P32386|3.A.1.208.12	ATP-dependent bile acid permease - Saccharomyces cerevisiae (Baker's yeast).
WC10694.t1	gnl|TC-DB|P32386|3.A.1.208.12	ATP-dependent bile acid permease - Saccharomyces cerevisiae (Baker's yeast).
WC10739.t1	gnl|TC-DB|P32386|3.A.1.208.12	ATP-dependent bile acid permease - Saccharomyces cerevisiae (Baker's yeast).
WC10746.t1	gnl|TC-DB|P52298|9.A.60.1.1	Nuclear cap-binding protein subunit 2 OS=Homo sapiens GN=NCBP2 PE=1 SV=1
WC10747.t1	gnl|TC-DB|Q02592|3.A.1.210.2	Heavy metal tolerance protein precursor - Schizosaccharomyces pombe (Fission yeast).
WC10748.t1	gnl|TC-DB|P62873|8.A.92.1.1	Guanine nucleotide-binding protein G(I)/G(S)/G(T) subunit beta-1 OS=Homo sapiens GN=GNB1 PE=1 SV=3
WC10759.t1	gnl|TC-DB|P20142|8.A.32.1.4	Gastricsin OS=Homo sapiens OX=9606 GN=PGC PE=1 SV=1
WC10771.t1	gnl|TC-DB|A6ZSQ7|8.A.92.1.3	G protein alpha subunit OS=Saccharomyces cerevisiae (strain YJM789) GN=GPA1 PE=4 SV=1
WC10772.t1	gnl|TC-DB|F4K2G0|3.D.1.8.1	Peptidyl-prolyl cis-trans isomerase OS=Arabidopsis thaliana GN=CYP20-2 PE=3 SV=1
WC10777.t1	gnl|TC-DB|Q9XUC4|2.A.5.4.18	Zinc transporter zipt-7.1 OS=Caenorhabditis elegans OX=6239 GN=zipt-7.1 PE=2 SV=2
WC10800.t1	gnl|TC-DB|B0SM05|2.A.25.1.6	Bifunctional protein: Sodium:alanine symporter/Phosphatidylserine decarboxylase proenzyme putative membrane protein OS=Leptospira biflexa serovar Patoc (strain Patoc 1 / ATCC 23582 / Paris) GN=LEPBI_I2554 PE=3 SV=1
WC10803.t1	gnl|TC-DB|P38702|2.A.29.12.4	Mitochondrial carrier protein LEU5 OS=Saccharomyces cerevisiae (strain ATCC 204508 / S288c) GN=LEU5 PE=2 SV=1
WC10807.t1	gnl|TC-DB|Q9HC62|1.I.1.1.3	Sentrin-specific protease 2 OS=Homo sapiens GN=SENP2 PE=1 SV=3
WC10813.t1	gnl|TC-DB|L7V0R4|9.B.45.2.5	Ste3-like pheromone receptor 4 OS=Volvariella volvacea GN=ste3.4 PE=4 SV=1
WC10825.t1	gnl|TC-DB|D8TVC8|8.A.114.1.4	S-acyltransferase OS=Volvox carteri f. nagariensis GN=VOLCADRAFT_90898 PE=3 SV=1
WC10827.t1	gnl|TC-DB|P00096|3.D.4.6.1	Cytochrome C-550 precursor (C550) (Cytochrome C2) - Paracoccus denitrificans.
WC10835.t1	gnl|TC-DB|O43000|2.A.1.14.17	Pantothenate transporter liz1 - Schizosaccharomyces pombe (Fission yeast).
WC10840.t1	gnl|TC-DB|G4TIR7|2.A.1.1.127	Related to hexose transporter protein OS=Piriformospora indica (strain DSM 11827) GN=PIIN_05137 PE=4 SV=1
WC10841.t1	gnl|TC-DB|G4TIR7|2.A.1.1.127	Related to hexose transporter protein OS=Piriformospora indica (strain DSM 11827) GN=PIIN_05137 PE=4 SV=1
WC10850.t1	gnl|TC-DB|J5PL79|1.A.17.5.8	RSN1-like protein OS=Saccharomyces kudriavzevii (strain ATCC MYA-4449 / AS 2.2408 / CBS 8840 / NBRC 1802 / NCYC 2889) GN=YMR266W PE=4 SV=1
WC10860.t1	gnl|TC-DB|P53322|2.A.1.14.11	High-affinity nicotinic acid transporter (Nicotinic acid permease) - Saccharomyces cerevisiae (Baker's yeast).
WC10867.t1	gnl|TC-DB|Q86V24|1.C.113.1.11	Adiponectin receptor protein 2 OS=Homo sapiens OX=9606 GN=ADIPOR2 PE=1 SV=1
WC10874.t1	gnl|TC-DB|Q9FT96|9.A.61.2.1	Katanin p80 WD40 repeat-containing subunit B1 homologue OS=Arabidopsis thaliana GN=F8L15_120 PE=3 SV=1
WC10879.t1	gnl|TC-DB|O00571|1.I.1.1.3	ATP-dependent RNA helicase DDX3X OS=Homo sapiens GN=DDX3X PE=1 SV=3
WC10883.t1	gnl|TC-DB|Q8RWN2|2.A.1.2.58	Protein ZINC INDUCED FACILITATOR 1 OS=Arabidopsis thaliana GN=ZIF1 PE=1 SV=2
WC10888.t1	gnl|TC-DB|XP_024578073.1|8.A.104.1.2	camk camkl ampk protein kinase [Plasmopara halstedii]
WC10905.t1	gnl|TC-DB|P32563|3.A.2.2.3	VACUOLAR ATP SYNTHASE 95 KDA SUBUNIT (EC 3.6.1.34) (VACUOLAR ATPASE 95 KDA SUBUNIT) - Saccharomyces cerevisiae (Baker's yeast).
WC10906.t1	gnl|TC-DB|Q9NUQ8|3.A.1.121.9	ATP-binding cassette sub-family F member 3 OS=Homo sapiens OX=9606 GN=ABCF3 PE=1 SV=2
WC10912.t1	gnl|TC-DB|P40900|2.A.67.1.2	Sexual differentiation process protein isp4 - Schizosaccharomyces pombe (Fission yeast).
WC03437.t1	gnl|TC-DB|B3LDT4|3.A.3.3.10	Plasma membrane ATPase OS=Leptosphaeria maculans GN=pma1 PE=3 SV=1
WC03443.t1	gnl|TC-DB|M1W124|9.B.103.1.2	Related to MAM33-mitochondrial acidic matrix protein OS=Claviceps purpurea (strain 20.1) GN=CPUR_04304 PE=4 SV=1
WC03452.t1	gnl|TC-DB|B8MZ51|2.A.69.2.3	Auxin Efflux Carrier superfamily OS=Aspergillus flavus (strain ATCC 200026 / FGSC A1120 / NRRL 3357 / JCM 12722 / SRRC 167) GN=AFLA_083400 PE=4 SV=1
WC03490.t1	gnl|TC-DB|P31119|4.C.1.1.16	Bifunctional protein Aas OS=Escherichia coli (strain K12) GN=aas PE=1 SV=2
WC03494.t1	gnl|TC-DB|G0SEA3|1.I.1.1.2	Nucleoporin GLE2 OS=Chaetomium thermophilum (strain DSM 1495 / CBS 144.50 / IMI 039719) GN=GLE2 PE=3 SV=1
WC03495.t1	gnl|TC-DB|P50276|2.A.3.8.4	High affinity methionine permease - Saccharomyces cerevisiae (Baker's yeast).
WC03503.t1	gnl|TC-DB|U3IW20|8.A.88.1.3	Uncharacterized protein OS=Anas platyrhynchos GN=ERP44 PE=4 SV=1
WC03505.t1	gnl|TC-DB|A1CM58|9.B.199.1.4	UPF0220 domain protein OS=Aspergillus clavatus (strain ATCC 1007 / CBS 513.65 / DSM 816 / NCTC 3887 / NRRL 1) GN=ACLA_095780 PE=4 SV=1
WC03510.t1	gnl|TC-DB|P61221|3.A.1.31.4	ATP-binding cassette sub-family E member 1 OS=Homo sapiens OX=9606 GN=ABCE1 PE=1 SV=1
WC03512.t1	gnl|TC-DB|P62837|3.A.20.1.1	Ubiquitin-conjugating enzyme E2 D2 OS=Homo sapiens GN=UBE2D2 PE=1 SV=1
WC03524.t1	gnl|TC-DB|P32386|3.A.1.208.12	ATP-dependent bile acid permease - Saccharomyces cerevisiae (Baker's yeast).
WC03525.t1	gnl|TC-DB|X1WW89|3.A.1.208.35	Uncharacterized protein OS=Acyrthosiphon pisum PE=4 SV=1
WC03533.t1	gnl|TC-DB|Q9MUK5|3.A.9.1.1	Toc64 - Pisum sativum (Garden pea).
WC03546.t1	gnl|TC-DB|P49755|9.B.188.1.4	Transmembrane emp24 domain-containing protein 10 OS=Homo sapiens OX=9606 GN=TMED10 PE=1 SV=2
WC03550.t1	gnl|TC-DB|831330900|8.A.63.1.2	ERG2 and sigma1 receptor-like protein [Trichosporon oleaginosus]
WC03556.t1	gnl|TC-DB|Q8IYB3|3.A.18.1.1	Serine/arginine repetitive matrix protein 1 - Homo sapiens (Human).
WC03560.t1	gnl|TC-DB|Q7KQK2|3.A.16.1.3	Polyubiquitin OS=Plasmodium falciparum (isolate 3D7) GN=pUB PE=4 SV=1
WC03561.t1	gnl|TC-DB|Q9P6T9|3.D.1.6.2	Putative uncharacterized protein 15E6.140 - Neurospora crassa.
WC03562.t1	gnl|TC-DB|P80874|8.A.5.1.4	General stress protein 69 OS=Bacillus subtilis (strain 168) GN=yhdN PE=1 SV=2
WC03563.t2	gnl|TC-DB|O60493|9.A.3.1.1	Sorting nexin-3 OS=Homo sapiens OX=9606 GN=SNX3 PE=1 SV=3
WC03563.t1	gnl|TC-DB|O60493|9.A.3.1.1	Sorting nexin-3 OS=Homo sapiens OX=9606 GN=SNX3 PE=1 SV=3
WC03568.t1	gnl|TC-DB|P32386|3.A.1.208.12	ATP-dependent bile acid permease - Saccharomyces cerevisiae (Baker's yeast).
WC03581.t1	gnl|TC-DB|F9FER0|9.B.1.2.2	Uncharacterized protein OS=Fusarium oxysporum (strain Fo5176) GN=FOXB_04888 PE=4 SV=1
WC03587.t1	gnl|TC-DB|Q12483|3.A.31.1.1	Vacuolar-sorting protein SNF8 OS=Saccharomyces cerevisiae (strain ATCC 204508 / S288c) OX=559292 GN=SNF8 PE=1 SV=1
WC03597.t1	gnl|TC-DB|Q8L766|8.A.109.2.2	At4g31080 OS=Arabidopsis thaliana OX=3702 GN=At4g31080 PE=1 SV=1
WC03598.t1	gnl|TC-DB|OLS29515|9.B.115.1.8	hypothetical protein ThorAB25_16090 [Candidatus Thorarchaeota archaeon AB_25]
WC03601.t1	gnl|TC-DB|P80874|8.A.5.1.4	General stress protein 69 OS=Bacillus subtilis (strain 168) GN=yhdN PE=1 SV=2
WC03601.t2	gnl|TC-DB|P80874|8.A.5.1.4	General stress protein 69 OS=Bacillus subtilis (strain 168) GN=yhdN PE=1 SV=2
WC03602.t1	gnl|TC-DB|P80874|8.A.5.1.4	General stress protein 69 OS=Bacillus subtilis (strain 168) GN=yhdN PE=1 SV=2
WC03604.t1	gnl|TC-DB|OLS29515|9.B.115.1.8	hypothetical protein ThorAB25_16090 [Candidatus Thorarchaeota archaeon AB_25]
WC03615.t1	gnl|TC-DB|Q10279|2.A.39.3.7	Uracil permease OS=Schizosaccharomyces pombe (strain 972 / ATCC 24843) GN=fur4 PE=1 SV=2
WC03616.t1	gnl|TC-DB|R9WAS9|2.A.39.3.13	Uracil permease OS=Clavispora lusitaniae GN=FUR4 PE=4 SV=1
WC03622.t1	gnl|TC-DB|P52948|1.I.1.1.3	Nuclear pore complex protein Nup98-Nup96 OS=Homo sapiens OX=9606 GN=NUP98 PE=1 SV=4
WC03625.t1	gnl|TC-DB|Q10279|2.A.39.3.7	Uracil permease OS=Schizosaccharomyces pombe (strain 972 / ATCC 24843) GN=fur4 PE=1 SV=2
WC03627.t1	gnl|TC-DB|Q08280|2.A.1.7.13	Bypass of stop codon protein 6 OS=Saccharomyces cerevisiae (strain ATCC 204508 / S288c) GN=BSC6 PE=1 SV=1
WC03636.t1	gnl|TC-DB|O43752|1.F.1.1.5	Syntaxin-6 OS=Homo sapiens GN=STX6 PE=1 SV=1
WC03637.t1	gnl|TC-DB|P54646|8.A.104.1.1	5'-AMP-activated protein kinase catalytic subunit alpha-2 OS=Homo sapiens OX=9606 GN=PRKAA2 PE=1 SV=2
WC03645.t1	gnl|TC-DB|Q8N0W4|8.A.117.1.3	Neuroligin-4, X-linked OS=Homo sapiens OX=9606 GN=NLGN4X PE=1 SV=1
WC03648.t1	gnl|TC-DB|Q8NFZ4|8.A.117.1.1	Neuroligin-2 OS=Homo sapiens OX=9606 GN=NLGN2 PE=1 SV=1
WC03649.t1	gnl|TC-DB|Q8N0W4|8.A.117.1.3	Neuroligin-4, X-linked OS=Homo sapiens OX=9606 GN=NLGN4X PE=1 SV=1
WC03652.t1	gnl|TC-DB|P53622|3.A.31.1.1	Coatomer subunit alpha OS=Saccharomyces cerevisiae (strain ATCC 204508 / S288c) OX=559292 GN=COP1 PE=1 SV=2
WC03668.t1	gnl|TC-DB|P06493|1.I.1.1.3	Cyclin-dependent kinase 1 OS=Homo sapiens GN=CDK1 PE=1 SV=3
WC03675.t1	gnl|TC-DB|Q8RWN2|2.A.1.2.58	Protein ZINC INDUCED FACILITATOR 1 OS=Arabidopsis thaliana GN=ZIF1 PE=1 SV=2
WC03680.t1	gnl|TC-DB|O00571|1.I.1.1.3	ATP-dependent RNA helicase DDX3X OS=Homo sapiens GN=DDX3X PE=1 SV=3
WC03685.t1	gnl|TC-DB|P49177|8.A.92.1.2	Guanine nucleotide-binding protein subunit beta OS=Arabidopsis thaliana GN=GB1 PE=1 SV=1
WC03691.t1	gnl|TC-DB|Q86V24|1.C.113.1.11	Adiponectin receptor protein 2 OS=Homo sapiens OX=9606 GN=ADIPOR2 PE=1 SV=1
WC03697.t1	gnl|TC-DB|P53322|2.A.1.14.11	High-affinity nicotinic acid transporter (Nicotinic acid permease) - Saccharomyces cerevisiae (Baker's yeast).
WC03707.t1	gnl|TC-DB|J5PL79|1.A.17.5.8	RSN1-like protein OS=Saccharomyces kudriavzevii (strain ATCC MYA-4449 / AS 2.2408 / CBS 8840 / NBRC 1802 / NCYC 2889) GN=YMR266W PE=4 SV=1
WC03715.t1	gnl|TC-DB|Q7SD12|2.A.1.1.83	Putative uncharacterized protein OS=Neurospora crassa (strain ATCC 24698 / 74-OR23-1A / CBS 708.71 / DSM 1257 / FGSC 987) GN=NCU08114 PE=3 SV=1
WC03723.t1	gnl|TC-DB|Q9Y5S9|3.A.18.1.1	RNA-binding protein 8A - Homo sapiens (Human).
WC03726.t1	gnl|TC-DB|Q96QT4|1.A.4.5.1	LTRPC7 - Homo sapiens (Human).
WC03727.t1	gnl|TC-DB|P53011|1.I.1.1.1	Nucleoporin SEH1 - Saccharomyces cerevisiae (Baker's yeast).
WC03735.t1	gnl|TC-DB|Q7SD12|2.A.1.1.83	Putative uncharacterized protein OS=Neurospora crassa (strain ATCC 24698 / 74-OR23-1A / CBS 708.71 / DSM 1257 / FGSC 987) GN=NCU08114 PE=3 SV=1
WC03736.t1	gnl|TC-DB|P40900|2.A.67.1.2	Sexual differentiation process protein isp4 - Schizosaccharomyces pombe (Fission yeast).
WC03737.t1	gnl|TC-DB|P62873|8.A.92.1.1	Guanine nucleotide-binding protein G(I)/G(S)/G(T) subunit beta-1 OS=Homo sapiens GN=GNB1 PE=1 SV=3
WC03739.t1	gnl|TC-DB|G0S2G1|1.I.1.1.2	Protein ELYS OS=Chaetomium thermophilum (strain DSM 1495 / CBS 144.50 / IMI 039719) GN=ELYS PE=3 SV=1
WC03741.t1	gnl|TC-DB|Q08280|2.A.1.7.13	Bypass of stop codon protein 6 OS=Saccharomyces cerevisiae (strain ATCC 204508 / S288c) GN=BSC6 PE=1 SV=1
WC03742.t1	gnl|TC-DB|Q08280|2.A.1.7.13	Bypass of stop codon protein 6 OS=Saccharomyces cerevisiae (strain ATCC 204508 / S288c) GN=BSC6 PE=1 SV=1
WC03760.t1	gnl|TC-DB|P54646|8.A.104.1.1	5'-AMP-activated protein kinase catalytic subunit alpha-2 OS=Homo sapiens OX=9606 GN=PRKAA2 PE=1 SV=2
WC03761.t1	gnl|TC-DB|Q04895|2.A.39.3.1	ALLANTOIN PERMEASE (ALLANTOIN TRANSPORT PROTEIN) - Saccharomyces cerevisiae (Baker's yeast).
WC03766.t1	gnl|TC-DB|A2QDX9|2.A.7.9.20	Aspergillus niger contig An02c0270, genomic contig OS=Aspergillus niger (strain CBS 513.88 / FGSC A1513) GN=An02g08670 PE=4 SV=1
WC03774.t1	gnl|TC-DB|P40900|2.A.67.1.2	Sexual differentiation process protein isp4 - Schizosaccharomyces pombe (Fission yeast).
WC03784.t1	gnl|TC-DB|Q8S403|2.A.94.1.1	Putative phosphate transporter 1 - Arabidopsis thaliana (Mouse-ear cress).
WC03791.t1	gnl|TC-DB|P21825|1.A.15.1.1	3.A.5.8.1 Translocation protein SEC62
WC03798.t1	gnl|TC-DB|P38919|3.A.18.1.1	Eukaryotic initiation factor 4A-III - Homo sapiens (Human).
WC03803.t1	gnl|TC-DB|P32835|9.A.50.1.1	GTP-binding nuclear protein GSP1/CNR1 OS=Saccharomyces cerevisiae GN=GSP1 PE=1 SV=1
WC03816.t1	gnl|TC-DB|Q8N2C7|1.A.1.11.15	Protein unc-80 homolog OS=Homo sapiens OX=9606 GN=UNC80 PE=1 SV=2
WC03834.t1	gnl|TC-DB|P40564|3.A.30.1.1	DnaJ-like protein 1 OS=Saccharomyces cerevisiae (strain ATCC 204508 / S288c) OX=559292 GN=DJP1 PE=1 SV=1
WC03836.t1	gnl|TC-DB|EGD79054.1|3.E.1.5.2	learning/memory process protein [Salpingoeca rosetta]
WC03849.t1	gnl|TC-DB|Q9FT96|9.A.61.2.1	Katanin p80 WD40 repeat-containing subunit B1 homologue OS=Arabidopsis thaliana GN=F8L15_120 PE=3 SV=1
WC03861.t1	gnl|TC-DB|P06493|1.I.1.1.3	Cyclin-dependent kinase 1 OS=Homo sapiens GN=CDK1 PE=1 SV=3
WC03864.t1	gnl|TC-DB|AYS76116|1.A.1.4.12	BLINK2 [synthetic construct]
WC03866.t1	gnl|TC-DB|G2X8Y4|5.B.1.5.4	FreB OS=Verticillium dahliae (strain VdLs.17 / ATCC MYA-4575 / FGSC 10137) GN=VDAG_06616 PE=4 SV=1
WC03867.t1	gnl|TC-DB|G2X8Y4|5.B.1.5.4	FreB OS=Verticillium dahliae (strain VdLs.17 / ATCC MYA-4575 / FGSC 10137) GN=VDAG_06616 PE=4 SV=1
WC03876.t1	gnl|TC-DB|Q64L87|2.A.1.1.40	Xylhp (Fragment) - Debaryomyces hansenii (Yeast) (Torulaspora hansenii).
WC03877.t1	gnl|TC-DB|A8KB28|2.A.1.1.85	Zgc:171488 protein OS=Danio rerio GN=slc2a10 PE=2 SV=1
WC03881.t1	gnl|TC-DB|O95352|9.A.15.2.1	Ubiquitin-like modifier-activating enzyme ATG7 OS=Homo sapiens GN=ATG7 PE=1 SV=1
WC10933.t1	gnl|TC-DB|P38921|2.A.29.18.1	Putative mitochondrial carrier protein PET8 - Saccharomyces cerevisiae (Baker's yeast).
WC10953.t1	gnl|TC-DB|P20592|1.I.1.1.3	Interferon-induced GTP-binding protein Mx2 OS=Homo sapiens GN=MX2 PE=1 SV=1
WC10959.t1	gnl|TC-DB|P20592|1.I.1.1.3	Interferon-induced GTP-binding protein Mx2 OS=Homo sapiens GN=MX2 PE=1 SV=1
WC10963.t1	gnl|TC-DB|B0SM05|2.A.25.1.6	Bifunctional protein: Sodium:alanine symporter/Phosphatidylserine decarboxylase proenzyme putative membrane protein OS=Leptospira biflexa serovar Patoc (strain Patoc 1 / ATCC 23582 / Paris) GN=LEPBI_I2554 PE=3 SV=1
WC10985.t1	gnl|TC-DB|P63092|8.A.92.1.1	Guanine nucleotide-binding protein G(s) subunit alpha isoforms short OS=Homo sapiens GN=GNAS PE=1 SV=1
WC10986.t1	gnl|TC-DB|P32837|2.A.3.4.3	GABA-specific permease (GABA-specific transport protein) - Saccharomyces cerevisiae (Baker's yeast).
WC10999.t1	gnl|TC-DB|P70786|2.A.1.14.3	Putative tartrate transporter - Agrobacterium vitis.
WC11002.t1	gnl|TC-DB|O00410|1.I.1.1.3	Importin-5 OS=Homo sapiens GN=IPO5 PE=1 SV=4
WC11004.t1	gnl|TC-DB|P05316|2.A.39.3.2	URACIL PERMEASE - Saccharomyces cerevisiae (Baker's yeast).
WC11007.t1	gnl|TC-DB|Q80YS4|8.A.23.1.16	Angiopoietin-1 receptor OS=Mus musculus GN=Tek PE=2 SV=1
WC11026.t1	gnl|TC-DB|O76094|3.A.5.9.1	Signal recognition particle 72 kDa protein (SRP72) - Homo sapiens (Human).
WC11029.t1	gnl|TC-DB|P20592|1.I.1.1.3	Interferon-induced GTP-binding protein Mx2 OS=Homo sapiens GN=MX2 PE=1 SV=1
WC11066.t1	gnl|TC-DB|Q94CD5|9.A.15.3.1	Ubiquitin-like modifier-activating enzyme atg7 OS=Arabidopsis thaliana GN=ATG7 PE=1 SV=1
WC11073.t1	gnl|TC-DB|Q94CD5|9.A.15.3.1	Ubiquitin-like modifier-activating enzyme atg7 OS=Arabidopsis thaliana GN=ATG7 PE=1 SV=1
WC11089.t1	gnl|TC-DB|P63092|8.A.92.1.1	Guanine nucleotide-binding protein G(s) subunit alpha isoforms short OS=Homo sapiens GN=GNAS PE=1 SV=1
WC11090.t1	gnl|TC-DB|Q5AST3|1.A.16.2.2	Formate/nitrate family transporter (Eurofung) OS=Emericella nidulans (strain FGSC A4 / M139) GN=AN8647.2 PE=4 SV=1
WC11103.t1	gnl|TC-DB|P52298|9.A.60.1.1	Nuclear cap-binding protein subunit 2 OS=Homo sapiens GN=NCBP2 PE=1 SV=1
WC11104.t1	gnl|TC-DB|Q02592|3.A.1.210.2	Heavy metal tolerance protein precursor - Schizosaccharomyces pombe (Fission yeast).
WC11105.t1	gnl|TC-DB|P62873|8.A.92.1.1	Guanine nucleotide-binding protein G(I)/G(S)/G(T) subunit beta-1 OS=Homo sapiens GN=GNB1 PE=1 SV=3
WC11110.t1	gnl|TC-DB|P32837|2.A.3.4.3	GABA-specific permease (GABA-specific transport protein) - Saccharomyces cerevisiae (Baker's yeast).
WC11122.t1	gnl|TC-DB|P32660|3.A.3.8.4	Probable phospholipid-transporting ATPase DNF1 (EC 3.6.3.1) - Saccharomyces cerevisiae (Baker's yeast)
WC11135.t1	gnl|TC-DB|Q9P0S2|3.D.4.11.1	Cytochrome c oxidase assembly protein COX16 homolog, mitochondrial OS=Homo sapiens OX=9606 GN=COX16 PE=1 SV=1
WC11144.t1	gnl|TC-DB|WP_018128393.1|9.B.238.3.1	hybrid sensor histidine kinase/response regulator [Balneola vulgaris]
WC03887.t1	gnl|TC-DB|P62837|3.A.20.1.1	Ubiquitin-conjugating enzyme E2 D2 OS=Homo sapiens GN=UBE2D2 PE=1 SV=1
WC03890.t1	gnl|TC-DB|P40564|3.A.30.1.1	DnaJ-like protein 1 OS=Saccharomyces cerevisiae (strain ATCC 204508 / S288c) OX=559292 GN=DJP1 PE=1 SV=1
WC03892.t1	gnl|TC-DB|Q08777|2.A.1.13.4	S.cerevisiae chromosome XV reading frame ORF YOR306c - Saccharomyces cerevisiae (Baker's yeast).
WC03893.t1	gnl|TC-DB|O14091|2.A.2.6.1	HYPOTHETICAL 61.7 kDa PROTEIN C2F3.08 IN CHROMOSOME I - Schizosaccharomyces pombe (Fission yeast).
WC03894.t1	gnl|TC-DB|Q8RVQ5|1.F.2.1.3	Exocyst complex component SEC10 OS=Arabidopsis thaliana GN=SEC10 PE=1 SV=2
WC03895.t1	gnl|TC-DB|O14166|2.A.43.4.1	Uncharacterized protein C4C5.03 OS=Schizosaccharomyces pombe (strain 972 / ATCC 24843) GN=SPAC4C5.03 PE=2 SV=1
WC03896.t1	gnl|TC-DB|Q9BXS5|9.B.278.1.1	AP-1 complex subunit mu-1 OS=Homo sapiens OX=9606 GN=AP1M1 PE=1 SV=3
WC03901.t1	gnl|TC-DB|Q9FT96|9.A.61.2.1	Katanin p80 WD40 repeat-containing subunit B1 homologue OS=Arabidopsis thaliana GN=F8L15_120 PE=3 SV=1
WC03925.t1	gnl|TC-DB|Q9FT96|9.A.61.2.1	Katanin p80 WD40 repeat-containing subunit B1 homologue OS=Arabidopsis thaliana GN=F8L15_120 PE=3 SV=1
WC03934.t1	gnl|TC-DB|Q9NXW2|1.P.1.1.1	DnaJ homolog subfamily B member 12 OS=Homo sapiens GN=DNAJB12 PE=1 SV=4
WC03941.t1	gnl|TC-DB|P40529|3.A.30.1.1	ADP-ribosylation factor GTPase-activating protein effector protein 2 OS=Saccharomyces cerevisiae (strain ATCC 204508 / S288c) OX=559292 GN=AGE2 PE=1 SV=1
WC03950.t1	gnl|TC-DB|Q96A29|2.A.7.16.1	GDP-fucose transporter 1 - Homo sapiens (Human).
WC03955.t1	gnl|TC-DB|Q08268|2.A.1.13.19	Probable transporter MCH4 OS=Saccharomyces cerevisiae (strain ATCC 204508 / S288c) GN=MCH4 PE=1 SV=1
WC03958.t1	gnl|TC-DB|Q9BSJ8|9.A.57.1.1	Extended synaptotagmin-1 OS=Homo sapiens GN=ESYT1 PE=1 SV=1
WC03958.t2	gnl|TC-DB|Q9BSJ8|9.A.57.1.1	Extended synaptotagmin-1 OS=Homo sapiens GN=ESYT1 PE=1 SV=1
WC03960.t1	gnl|TC-DB|OLS29515|9.B.115.1.8	hypothetical protein ThorAB25_16090 [Candidatus Thorarchaeota archaeon AB_25]
WC03962.t1	gnl|TC-DB|OLS29515|9.B.115.1.8	hypothetical protein ThorAB25_16090 [Candidatus Thorarchaeota archaeon AB_25]
WC03963.t1	gnl|TC-DB|OLS29515|9.B.115.1.8	hypothetical protein ThorAB25_16090 [Candidatus Thorarchaeota archaeon AB_25]
WC03974.t1	gnl|TC-DB|Q9Y5S9|3.A.18.1.1	RNA-binding protein 8A - Homo sapiens (Human).
WC03982.t1	gnl|TC-DB|Q9LF61|2.A.7.9.22	Xylulose 5-phosphate/phosphate translocator, chloroplastic OS=Arabidopsis thaliana GN=XPT PE=1 SV=1
WC03989.t1	gnl|TC-DB|Q8Y435|5.B.14.1.1	Lmo2638 protein OS=Listeria monocytogenes serovar 1/2a (strain ATCC BAA-679 / EGD-e) OX=169963 GN=lmo2638 PE=4 SV=1
WC03990.t1	gnl|TC-DB|P70786|2.A.1.14.3	Putative tartrate transporter - Agrobacterium vitis.
WC03991.t1	gnl|TC-DB|OLS29515|9.B.115.1.8	hypothetical protein ThorAB25_16090 [Candidatus Thorarchaeota archaeon AB_25]
WC04000.t1	gnl|TC-DB|Q8F2Y8|1.A.12.2.2	Glutathione transferase OS=Leptospira interrogans serogroup Icterohaemorrhagiae serovar Lai (strain 56601) GN=gst PE=1 SV=1
WC04014.t1	gnl|TC-DB|B1PXD0|2.A.39.2.4	Cytosine-purine permease OS=Emericella nidulans GN=fcyB PE=2 SV=1
WC04015.t1	gnl|TC-DB|B1PXD0|2.A.39.2.4	Cytosine-purine permease OS=Emericella nidulans GN=fcyB PE=2 SV=1
WC04028.t1	gnl|TC-DB|F4K2G0|3.D.1.8.1	Peptidyl-prolyl cis-trans isomerase OS=Arabidopsis thaliana GN=CYP20-2 PE=3 SV=1
WC04042.t1	gnl|TC-DB|P04839|5.B.1.1.1	Cytochrome b-245 heavy chain - Homo sapiens (Human).
WC04044.t1	gnl|TC-DB|P47818|2.A.89.1.1	Protein CCC1 - Saccharomyces cerevisiae (Baker's yeast).
WC04046.t1	gnl|TC-DB|P24918|3.D.1.6.2	NADH-ubiquinone oxidoreductase 78 kDa subunit, mitochondrial - Neurospora crassa.
WC04048.t1	gnl|TC-DB|P30606|2.A.1.1.104	Myo-inositol transporter 2 OS=Saccharomyces cerevisiae (strain ATCC 204508 / S288c) GN=ITR2 PE=1 SV=2
WC04052.t1	gnl|TC-DB|P08183|3.A.1.201.1	Multidrug resistance protein 1 (P-glycoprotein 1) - Homo sapiens (Human).
WC04056.t1	gnl|TC-DB|Q7X843|8.A.112.1.6	RING-H2 finger protein ATL48 OS=Arabidopsis thaliana OX=3702 GN=ATL48 PE=1 SV=2
WC04058.t1	gnl|TC-DB|P41820|3.A.1.205.11	Brefeldin A resistance protein - Schizosaccharomyces pombe (Fission yeast).
WC04059.t1	gnl|TC-DB|Q6NXT4|2.A.4.4.4	SLC30A6 protein - Homo sapiens (Human).
WC04062.t1	gnl|TC-DB|Q09920|2.A.108.1.5	Iron transport multicopper oxidase fio1 precursor (EC 1.-.-.-) - Schizosaccharomyces pombe (Fission yeast).
WC04065.t1	gnl|TC-DB|P29465|4.D.1.1.12	Chitin synthase 3 OS=Saccharomyces cerevisiae (strain ATCC 204508 / S288c) GN=CHS3 PE=1 SV=3
WC04075.t1	gnl|TC-DB|Q94C95|9.A.15.3.1	Serine/threonine-protein kinase ATG1a OS=Arabidopsis thaliana GN=ATG1A PE=1 SV=1
WC04077.t1	gnl|TC-DB|Q94C95|9.A.15.3.1	Serine/threonine-protein kinase ATG1a OS=Arabidopsis thaliana GN=ATG1A PE=1 SV=1
WC04086.t1	gnl|TC-DB|P53622|3.A.31.1.1	Coatomer subunit alpha OS=Saccharomyces cerevisiae (strain ATCC 204508 / S288c) OX=559292 GN=COP1 PE=1 SV=2
WC04096.t1	gnl|TC-DB|P54646|8.A.104.1.1	5'-AMP-activated protein kinase catalytic subunit alpha-2 OS=Homo sapiens OX=9606 GN=PRKAA2 PE=1 SV=2
WC04096.t2	gnl|TC-DB|P54646|8.A.104.1.1	5'-AMP-activated protein kinase catalytic subunit alpha-2 OS=Homo sapiens OX=9606 GN=PRKAA2 PE=1 SV=2
WC04098.t1	gnl|TC-DB|P38631|9.B.119.1.1	1,3-beta-glucan synthase component FKS1 OS=Saccharomyces cerevisiae (strain ATCC 204508 / S288c) GN=FKS1 PE=1 SV=2
WC04099.t1	gnl|TC-DB|P20142|8.A.32.1.4	Gastricsin OS=Homo sapiens OX=9606 GN=PGC PE=1 SV=1
WC04109.t1	gnl|TC-DB|P48837|1.I.1.1.1	Nucleoporin NUP57 - Saccharomyces cerevisiae (Baker's yeast).
WC04116.t1	gnl|TC-DB|TMW43345.1|8.A.108.1.3	hypothetical protein DOY81_011576 [Sarcophaga bullata]
WC04117.t1	gnl|TC-DB|Q9FT96|9.A.61.2.1	Katanin p80 WD40 repeat-containing subunit B1 homologue OS=Arabidopsis thaliana GN=F8L15_120 PE=3 SV=1
WC04118.t1	gnl|TC-DB|P38077|3.A.2.1.3	ATP synthase gamma chain, mitochondrial precursor (EC 3.6.1.34) - Saccharomyces cerevisiae (Baker's yeast).
WC04119.t1	gnl|TC-DB|P48582|3.A.31.1.1	Vacuolar-sorting protein BRO1 OS=Saccharomyces cerevisiae (strain ATCC 204508 / S288c) OX=559292 GN=BRO1 PE=1 SV=2
WC04131.t1	gnl|TC-DB|F4K2G0|3.D.1.8.1	Peptidyl-prolyl cis-trans isomerase OS=Arabidopsis thaliana GN=CYP20-2 PE=3 SV=1
WC04151.t1	gnl|TC-DB|P28795|3.A.20.1.5	Peroxisomal biogenesis factor 3 (Peroxin-3) (Peroxisomal membrane protein PAS3) - Saccharomyces cerevisiae (Baker's yeast).
WC04155.t1	gnl|TC-DB|P31552|4.C.1.1.6	PROBABLE CROTONOBETAINE/CARNITINE-COA LIGASE (EC 6.3.2.-) - Escherichia coli.
WC04177.t1	gnl|TC-DB|O00571|1.I.1.1.3	ATP-dependent RNA helicase DDX3X OS=Homo sapiens GN=DDX3X PE=1 SV=3
WC04178.t1	gnl|TC-DB|Q9UBV2|3.A.16.1.4	Protein sel-1 homolog 1 OS=Homo sapiens OX=9606 GN=SEL1L PE=1 SV=3
WC04188.t1	gnl|TC-DB|Q51664|3.D.4.10.1	Protein NorQ OS=Paracoccus denitrificans (strain Pd 1222) GN=norQ PE=3 SV=2
WC04189.t1	gnl|TC-DB|Q59LX9|2.A.57.5.3	Protein BTN1 OS=Candida albicans (strain SC5314 / ATCC MYA-2876) GN=BTN1 PE=3 SV=1
WC04193.t1	gnl|TC-DB|Q4G0F5|9.A.3.1.1	Vacuolar protein sorting-associated protein 26B OS=Homo sapiens OX=9606 GN=VPS26B PE=1 SV=2
WC04194.t1	gnl|TC-DB|E7LWL7|3.A.16.1.2	Uba1p OS=Saccharomyces cerevisiae (strain VIN 13) GN=VIN13_2757 PE=3 SV=1
WC04199.t1	gnl|TC-DB|A8IAT9|1.A.4.1.14	Flagellar associated protein (Fragment) OS=Chlamydomonas reinhardtii GN=FAP148 PE=4 SV=1
WC04205.t1	gnl|TC-DB|A4ZGP3|2.A.1.3.73	Major facilitator superfamily transporter OS=Zymoseptoria tritici GN=Mfs1 PE=4 SV=1
WC04206.t1	gnl|TC-DB|P77735|8.A.5.1.6	Uncharacterized oxidoreductase YajO OS=Escherichia coli (strain K12) GN=yajO PE=3 SV=2
WC04209.t1	gnl|TC-DB|P53104|9.A.15.1.1	Serine/threonine-protein kinase ATG1 OS=Saccharomyces cerevisiae (strain ATCC 204508 / S288c) GN=ATG1 PE=1 SV=1
WC04210.t1	gnl|TC-DB|Q15006|3.A.27.1.1	ER membrane protein complex subunit 2 OS=Homo sapiens GN=EMC2 PE=1 SV=1
WC04225.t1	gnl|TC-DB|G9MIR9|8.A.112.1.2	Uncharacterized protein OS=Hypocrea virens (strain Gv29-8 / FGSC 10586) OX=413071 GN=TRIVIDRAFT_62073 PE=4 SV=1
WC04230.t1	gnl|TC-DB|Q42524|4.C.1.1.7	4-coumarate--CoA ligase 1 - Arabidopsis thaliana (Mouse-ear cress).
WC04232.t1	gnl|TC-DB|Q42524|4.C.1.1.7	4-coumarate--CoA ligase 1 - Arabidopsis thaliana (Mouse-ear cress).
WC04235.t1	gnl|TC-DB|Q9FT96|9.A.61.2.1	Katanin p80 WD40 repeat-containing subunit B1 homologue OS=Arabidopsis thaliana GN=F8L15_120 PE=3 SV=1
WC04236.t1	gnl|TC-DB|Q94C95|9.A.15.3.1	Serine/threonine-protein kinase ATG1a OS=Arabidopsis thaliana GN=ATG1A PE=1 SV=1
WC04245.t1	gnl|TC-DB|P32465|2.A.1.1.108	Low-affinity glucose transporter HXT1 OS=Saccharomyces cerevisiae (strain ATCC 204508 / S288c) GN=HXT1 PE=1 SV=1
WC04249.t1	gnl|TC-DB|P20142|8.A.32.1.4	Gastricsin OS=Homo sapiens OX=9606 GN=PGC PE=1 SV=1
WC04252.t1	gnl|TC-DB|Q7S4I4|1.A.77.1.5	Predicted protein OS=Neurospora crassa (strain ATCC 24698 / 74-OR23-1A / CBS 708.71 / DSM 1257 / FGSC 987) GN=NCU08166 PE=4 SV=1
WC04253.t1	gnl|TC-DB|Q9KZF1|2.A.3.4.7	Probable amino acid/metabolite permease OS=Streptomyces coelicolor (strain ATCC BAA-471 / A3(2) / M145) GN=SCO7002 PE=4 SV=1
WC04254.t1	gnl|TC-DB|P47026|9.B.315.1.5	GPI-anchored wall transfer protein 1 OS=Saccharomyces cerevisiae (strain ATCC 204508 / S288c) OX=559292 GN=GWT1 PE=1 SV=2
WC04271.t1	gnl|TC-DB|SEP01755.1|1.C.96.1.3	alpha-1,2-mannosidase, putative [Streptomyces rubidus]
WC04274.t1	gnl|TC-DB|Q7SD12|2.A.1.1.83	Putative uncharacterized protein OS=Neurospora crassa (strain ATCC 24698 / 74-OR23-1A / CBS 708.71 / DSM 1257 / FGSC 987) GN=NCU08114 PE=3 SV=1
WC04282.t1	gnl|TC-DB|P63244|8.A.92.1.4	Receptor of activated protein C kinase 1 OS=Homo sapiens OX=9606 GN=RACK1 PE=1 SV=3
WC04302.t1	gnl|TC-DB|P80874|8.A.5.1.4	General stress protein 69 OS=Bacillus subtilis (strain 168) GN=yhdN PE=1 SV=2
WC04316.t1	gnl|TC-DB|Q94CD5|9.A.15.3.1	Ubiquitin-like modifier-activating enzyme atg7 OS=Arabidopsis thaliana GN=ATG7 PE=1 SV=1
WC11156.t1	gnl|TC-DB|P36032|2.A.1.13.18	Probable transporter MCH2 OS=Saccharomyces cerevisiae (strain ATCC 204508 / S288c) GN=MCH2 PE=1 SV=2
WC11157.t1	gnl|TC-DB|P36032|2.A.1.13.18	Probable transporter MCH2 OS=Saccharomyces cerevisiae (strain ATCC 204508 / S288c) GN=MCH2 PE=1 SV=2
WC11157.t2	gnl|TC-DB|P36032|2.A.1.13.18	Probable transporter MCH2 OS=Saccharomyces cerevisiae (strain ATCC 204508 / S288c) GN=MCH2 PE=1 SV=2
WC11158.t1	gnl|TC-DB|P47142|3.A.31.1.1	Vacuolar protein-sorting-associated protein 25 OS=Saccharomyces cerevisiae (strain ATCC 204508 / S288c) OX=559292 GN=VPS25 PE=1 SV=1
WC11169.t1	gnl|TC-DB|G9P430|9.B.142.3.5	Glycosyltransferase family 66 protein OS=Hypocrea atroviridis (strain ATCC 20476 / IMI 206040) GN=TRIATDRAFT_148028 PE=4 SV=1
WC11174.t1	gnl|TC-DB|G4MKH1|9.B.57.1.1	Uncharacterized protein OS=Magnaporthe oryzae (strain 70-15 / ATCC MYA-4617 / FGSC 8958) GN=MGG_05336 PE=4 SV=1
WC11180.t1	gnl|TC-DB|P70786|2.A.1.14.3	Putative tartrate transporter - Agrobacterium vitis.
WC11185.t1	gnl|TC-DB|Q92973|1.I.1.1.3	Transportin-1 OS=Homo sapiens GN=TNPO1 PE=1 SV=2
WC11186.t1	gnl|TC-DB|Q64L87|2.A.1.1.40	Xylhp (Fragment) - Debaryomyces hansenii (Yeast) (Torulaspora hansenii).
WC11188.t1	gnl|TC-DB|Q64L87|2.A.1.1.40	Xylhp (Fragment) - Debaryomyces hansenii (Yeast) (Torulaspora hansenii).
WC11189.t1	gnl|TC-DB|Q64L87|2.A.1.1.40	Xylhp (Fragment) - Debaryomyces hansenii (Yeast) (Torulaspora hansenii).
WC11200.t1	gnl|TC-DB|P16157|8.A.28.1.2	Ankyrin-1 OS=Homo sapiens GN=ANK1 PE=1 SV=3
WC11205.t1	gnl|TC-DB|O74631|3.E.1.4.9	PROTEIN FDD123 (CVHSP30/1) - Coriolus versicolor.
WC11208.t1	gnl|TC-DB|O95352|9.A.15.2.1	Ubiquitin-like modifier-activating enzyme ATG7 OS=Homo sapiens GN=ATG7 PE=1 SV=1
WC11209.t1	gnl|TC-DB|Q94CD5|9.A.15.3.1	Ubiquitin-like modifier-activating enzyme atg7 OS=Arabidopsis thaliana GN=ATG7 PE=1 SV=1
WC11212.t1	gnl|TC-DB|O95352|9.A.15.2.1	Ubiquitin-like modifier-activating enzyme ATG7 OS=Homo sapiens GN=ATG7 PE=1 SV=1
WC11232.t1	gnl|TC-DB|O14411|2.A.67.1.1	OPT1P - Candida albicans (Yeast).
WC11233.t1	gnl|TC-DB|O14031|2.A.67.1.5	Uncharacterized oligopeptide transporter C29B12.10c OS=Schizosaccharomyces pombe GN=SPAC29B12.10c PE=1 SV=1
WC11235.t1	gnl|TC-DB|F4K2G0|3.D.1.8.1	Peptidyl-prolyl cis-trans isomerase OS=Arabidopsis thaliana GN=CYP20-2 PE=3 SV=1
WC11249.t1	gnl|TC-DB|Q9UJ41|1.F.1.1.5	Rab5 GDP/GTP exchange factor OS=Homo sapiens GN=RABGEF1 PE=1 SV=2
WC11256.t1	gnl|TC-DB|E7NGV2|3.A.16.1.2	Ubc6p OS=Saccharomyces cerevisiae (strain FostersO) GN=FOSTERSO_1338 PE=4 SV=1
WC11257.t1	gnl|TC-DB|P49792|1.I.1.1.3	E3 SUMO-protein ligase RanBP2 OS=Homo sapiens GN=RANBP2 PE=1 SV=2
WC11257.t2	gnl|TC-DB|F4K2G0|3.D.1.8.1	Peptidyl-prolyl cis-trans isomerase OS=Arabidopsis thaliana GN=CYP20-2 PE=3 SV=1
WC11262.t1	gnl|TC-DB|P36032|2.A.1.13.18	Probable transporter MCH2 OS=Saccharomyces cerevisiae (strain ATCC 204508 / S288c) GN=MCH2 PE=1 SV=2
WC11263.t1	gnl|TC-DB|P36032|2.A.1.13.18	Probable transporter MCH2 OS=Saccharomyces cerevisiae (strain ATCC 204508 / S288c) GN=MCH2 PE=1 SV=2
WC11264.t1	gnl|TC-DB|P47142|3.A.31.1.1	Vacuolar protein-sorting-associated protein 25 OS=Saccharomyces cerevisiae (strain ATCC 204508 / S288c) OX=559292 GN=VPS25 PE=1 SV=1
WC11275.t1	gnl|TC-DB|G9P430|9.B.142.3.5	Glycosyltransferase family 66 protein OS=Hypocrea atroviridis (strain ATCC 20476 / IMI 206040) GN=TRIATDRAFT_148028 PE=4 SV=1
WC11280.t1	gnl|TC-DB|G4MKH1|9.B.57.1.1	Uncharacterized protein OS=Magnaporthe oryzae (strain 70-15 / ATCC MYA-4617 / FGSC 8958) GN=MGG_05336 PE=4 SV=1
WC11284.t1	gnl|TC-DB|F4K2G0|3.D.1.8.1	Peptidyl-prolyl cis-trans isomerase OS=Arabidopsis thaliana GN=CYP20-2 PE=3 SV=1
WC11284.t2	gnl|TC-DB|F4K2G0|3.D.1.8.1	Peptidyl-prolyl cis-trans isomerase OS=Arabidopsis thaliana GN=CYP20-2 PE=3 SV=1
WC11285.t1	gnl|TC-DB|E7NGV2|3.A.16.1.2	Ubc6p OS=Saccharomyces cerevisiae (strain FostersO) GN=FOSTERSO_1338 PE=4 SV=1
WC11292.t1	gnl|TC-DB|Q94CD5|9.A.15.3.1	Ubiquitin-like modifier-activating enzyme atg7 OS=Arabidopsis thaliana GN=ATG7 PE=1 SV=1
WC04336.t1	gnl|TC-DB|P32602|1.F.1.1.2	Alpha-soluble NSF attachment protein OS=Saccharomyces cerevisiae (strain ATCC 204508 / S288c) OX=559292 GN=SEC17 PE=1 SV=4
WC04342.t1	gnl|TC-DB|P08956|3.A.17.1.1	Type I restriction enzyme EcoKI R protein (EC 3.1.21.3) (R.EcoKI) - Escherichia coli.
WC04343.t1	gnl|TC-DB|P18239|2.A.29.1.7	ADP,ATP carrier protein 2 - Saccharomyces cerevisiae (Baker's yeast).
WC04348.t1	gnl|TC-DB|P53622|3.A.31.1.1	Coatomer subunit alpha OS=Saccharomyces cerevisiae (strain ATCC 204508 / S288c) OX=559292 GN=COP1 PE=1 SV=2
WC04349.t1	gnl|TC-DB|P25710|3.D.1.6.2	NADH-ubiquinone oxidoreductase 21.3 kDa subunit - Neurospora crassa.
WC04364.t1	gnl|TC-DB|Q9FT96|9.A.61.2.1	Katanin p80 WD40 repeat-containing subunit B1 homologue OS=Arabidopsis thaliana GN=F8L15_120 PE=3 SV=1
WC04368.t1	gnl|TC-DB|Q08268|2.A.1.13.19	Probable transporter MCH4 OS=Saccharomyces cerevisiae (strain ATCC 204508 / S288c) GN=MCH4 PE=1 SV=1
WC04369.t1	gnl|TC-DB|Q08777|2.A.1.13.4	S.cerevisiae chromosome XV reading frame ORF YOR306c - Saccharomyces cerevisiae (Baker's yeast).
WC04376.t1	gnl|TC-DB|Q5EAK4|2.A.16.2.2	ATP-dependent DNA helicase tlh1 - Schizosaccharomyces pombe (Fission yeast).
WC04378.t1	gnl|TC-DB|P04839|5.B.1.1.1	Cytochrome b-245 heavy chain - Homo sapiens (Human).
WC04380.t1	gnl|TC-DB|G0S7B6|1.I.1.1.2	Nucleoporin NUP170 OS=Chaetomium thermophilum (strain DSM 1495 / CBS 144.50 / IMI 039719) GN=NUP170 PE=1 SV=1
WC04381.t1	gnl|TC-DB|P40318|3.A.16.1.2	ERAD-associated E3 ubiquitin-protein ligase DOA10 OS=Saccharomyces cerevisiae (strain ATCC 204508 / S288c) OX=559292 GN=SSM4 PE=1 SV=1
WC04385.t1	gnl|TC-DB|Q84UC7|2.A.29.8.6	Mitochondrial basic amino acid carrier - Arabidopsis thaliana (Mouse-ear cress).
WC04389.t1	gnl|TC-DB|E7NGV2|3.A.16.1.2	Ubc6p OS=Saccharomyces cerevisiae (strain FostersO) GN=FOSTERSO_1338 PE=4 SV=1
WC04395.t1	gnl|TC-DB|P97521|2.A.29.8.1	MITOCHONDRIAL CARNITINE/ACYLCARNITINE CARRIER PROTEIN (CARNITINE/ACYLCARNITINE TRANSLOCASE) (CAC) - Rattus norvegicus (Rat).
WC04413.t1	gnl|TC-DB|Q04013|2.A.29.29.1	Mitochondrial DNA replication protein YHM2 OS=Saccharomyces cerevisiae GN=YHM2 PE=1 SV=1
WC04416.t1	gnl|TC-DB|P32939|9.A.63.1.1	GTP-binding protein YPT7 OS=Saccharomyces cerevisiae (strain ATCC 204508 / S288c) GN=YPT7 PE=1 SV=1
WC04429.t1	gnl|TC-DB|P11943|3.D.1.6.2	Acyl carrier protein, mitochondrial - Neurospora crassa.
WC04443.t1	gnl|TC-DB|1002048002|2.A.4.2.8	CDF zinc transporter 1 [Russula atropurpurea]
WC04447.t1	gnl|TC-DB|P53112|3.A.20.1.5	Peroxisomal membrane protein PEX14 OS=Saccharomyces cerevisiae (strain ATCC 204508 / S288c) GN=PEX14 PE=1 SV=1
WC04450.t1	gnl|TC-DB|Q8L3S7|3.D.1.6.3	Putative uncharacterized protein - Arabidopsis thaliana (Mouse-ear cress).
WC04463.t1	gnl|TC-DB|P07213|3.A.8.1.1	Mitochondrial precursor proteins import receptor (70 kDa mitochondrial outer membrane protein) (Translocase of outer membrane TOM70) - Saccharomyces cerevisiae (Baker's yeast).
WC04463.t2	gnl|TC-DB|P07213|3.A.8.1.1	Mitochondrial precursor proteins import receptor (70 kDa mitochondrial outer membrane protein) (Translocase of outer membrane TOM70) - Saccharomyces cerevisiae (Baker's yeast).
WC04464.t1	gnl|TC-DB|P36108|3.A.31.1.1	DOA4-independent degradation protein 4 OS=Saccharomyces cerevisiae (strain ATCC 204508 / S288c) OX=559292 GN=DID4 PE=1 SV=2
WC04469.t1	gnl|TC-DB|P25346|2.A.1.9.7	Probable metabolite transport protein GIT1 OS=Saccharomyces cerevisiae (strain ATCC 204508 / S288c) GN=GIT1 PE=1 SV=1
WC04470.t1	gnl|TC-DB|P25346|2.A.1.9.7	Probable metabolite transport protein GIT1 OS=Saccharomyces cerevisiae (strain ATCC 204508 / S288c) GN=GIT1 PE=1 SV=1
WC04482.t1	gnl|TC-DB|Q03730|2.A.7.24.5	Uncharacterized vacuolar membrane protein YML018C OS=Saccharomyces cerevisiae (strain ATCC 204508 / S288c) GN=YML018C PE=1 SV=1
WC04498.t1	gnl|TC-DB|P53322|2.A.1.14.11	High-affinity nicotinic acid transporter (Nicotinic acid permease) - Saccharomyces cerevisiae (Baker's yeast).
WC04499.t1	gnl|TC-DB|P40341|3.A.29.1.1	Mitochondrial respiratory chain complexes assembly protein YTA12 OS=Saccharomyces cerevisiae (strain ATCC 204508 / S288c) OX=559292 GN=YTA12 PE=1 SV=2
WC04504.t1	gnl|TC-DB|Q04272|3.A.31.1.1	Vacuolar protein sorting-associated protein 20 OS=Saccharomyces cerevisiae (strain ATCC 204508 / S288c) OX=559292 GN=VPS20 PE=1 SV=3
WC04505.t1	gnl|TC-DB|F4K2G0|3.D.1.8.1	Peptidyl-prolyl cis-trans isomerase OS=Arabidopsis thaliana GN=CYP20-2 PE=3 SV=1
WC04508.t1	gnl|TC-DB|Q5A8J5|2.A.1.1.73	Putative uncharacterized protein STL1 OS=Candida albicans GN=HGT10 PE=4 SV=1
WC04516.t1	gnl|TC-DB|P32799|3.D.4.8.1	Cytochrome c oxidase subunit 6A, mitochondrial OS=Saccharomyces cerevisiae (strain ATCC 204508 / S288c) GN=COX13 PE=1 SV=1
WC04518.t1	gnl|TC-DB|O60684|1.I.1.1.3	Importin subunit alpha-7 OS=Homo sapiens GN=KPNA6 PE=1 SV=1
WC04521.t1	gnl|TC-DB|P16157|8.A.28.1.2	Ankyrin-1 OS=Homo sapiens GN=ANK1 PE=1 SV=3
WC04523.t1	gnl|TC-DB|O94829|1.I.1.1.3	Importin-13 OS=Homo sapiens GN=IPO13 PE=1 SV=3
WC04527.t1	gnl|TC-DB|F4IRW0|9.A.15.3.1	Serine/threonine-protein kinase ATG1c OS=Arabidopsis thaliana GN=ATG1C PE=2 SV=1
WC04532.t1	gnl|TC-DB|XP_008327455.1|9.B.104.1.11	inactive rhomboid protein 1 [Cynoglossus semilaevis]
WC04536.t1	gnl|TC-DB|Q66034|1.G.20.2.1	Envelope glycoprotein OS=Crimean-Congo hemorrhagic fever virus PE=4 SV=2
WC04541.t1	gnl|TC-DB|G2JTB4|3.A.11.1.4	ComE operon protein 2 OS=Listeria monocytogenes J0161 GN=LMOG_00216 PE=3 SV=1
WC04545.t1	gnl|TC-DB|P62837|3.A.20.1.1	Ubiquitin-conjugating enzyme E2 D2 OS=Homo sapiens GN=UBE2D2 PE=1 SV=1
WC04571.t1	gnl|TC-DB|Q94C95|9.A.15.3.1	Serine/threonine-protein kinase ATG1a OS=Arabidopsis thaliana GN=ATG1A PE=1 SV=1
WC04576.t1	gnl|TC-DB|Q96A65|1.F.2.1.2	Exocyst complex component 4 OS=Homo sapiens GN=EXOC4 PE=1 SV=1
WC04581.t1	gnl|TC-DB|C4YTQ0|2.A.79.1.10	Pheromone-regulated membrane protein 10 OS=Candida albicans (strain WO-1) GN=CAWG_05545 PE=3 SV=1
WC04582.t1	gnl|TC-DB|Q7X843|8.A.112.1.6	RING-H2 finger protein ATL48 OS=Arabidopsis thaliana OX=3702 GN=ATL48 PE=1 SV=2
WC04582.t2	gnl|TC-DB|Q7X843|8.A.112.1.6	RING-H2 finger protein ATL48 OS=Arabidopsis thaliana OX=3702 GN=ATL48 PE=1 SV=2
WC04592.t1	gnl|TC-DB|Q9NV70|1.F.2.1.2	Exocyst complex component 1 OS=Homo sapiens GN=EXOC1 PE=1 SV=4
WC04593.t1	gnl|TC-DB|W1QAH1|4.D.1.4.2	Ceramide glucosyltransferase OS=Ogataea parapolymorpha (strain DL-1 / ATCC 26012 / NRRL Y-7560) GN=HPODL_01447 PE=4 SV=1
WC04594.t1	gnl|TC-DB|XP_006801708.1|8.A.108.1.2	PREDICTED: receptor expression-enhancing protein 3-like isoform X2 [Neolamprologus brichardi]
WC04603.t1	gnl|TC-DB|O59726|2.A.1.48.4	Membrane transporter - Schizosaccharomyces pombe (Fission yeast).
WC04604.t1	gnl|TC-DB|P53721|8.A.112.2.1	Respiratory supercomplex factor 2, mitochondrial OS=Saccharomyces cerevisiae (strain ATCC 204508 / S288c) OX=559292 GN=RCF2 PE=1 SV=1
WC04609.t1	gnl|TC-DB|Q9VUW9|8.A.114.1.2	Huntingtin-interacting protein 14 OS=Drosophila melanogaster GN=Hip14 PE=2 SV=1
WC04617.t1	gnl|TC-DB|Q9ULJ7|9.A.3.1.1	Ankyrin repeat domain-containing protein 50 OS=Homo sapiens GN=ANKRD50 PE=1 SV=4
WC04618.t1	gnl|TC-DB|Q96A29|2.A.7.16.1	GDP-fucose transporter 1 - Homo sapiens (Human).
WC04622.t1	gnl|TC-DB|P60059|3.A.5.9.1	Protein transport protein SEC61 gamma subunit - Homo sapiens (Human).
WC04633.t1	gnl|TC-DB|B6HN82|2.A.1.2.86	Pc21g09220 protein OS=Penicillium chrysogenum (strain ATCC 28089 / DSM 1075 / Wisconsin 54-1255) GN=Pc21g09220 PE=4 SV=1
WC04643.t1	gnl|TC-DB|O60493|9.A.3.1.1	Sorting nexin-3 OS=Homo sapiens OX=9606 GN=SNX3 PE=1 SV=3
WC04646.t1	gnl|TC-DB|P53943|2.A.1.2.36	Probable transporter AQR1 - Saccharomyces cerevisiae (Baker's yeast).
WC04647.t1	gnl|TC-DB|P53943|2.A.1.2.36	Probable transporter AQR1 - Saccharomyces cerevisiae (Baker's yeast).
WC04652.t1	gnl|TC-DB|P53266|3.D.4.8.1	Cytochrome oxidase assembly protein SHY1 OS=Saccharomyces cerevisiae (strain ATCC 204508 / S288c) GN=SHY1 PE=1 SV=1
WC04669.t1	gnl|TC-DB|A0L4L0|3.A.1.132.3	Putative uncharacterized protein - Magnetococcus sp. (strain MC-1).
WC04683.t1	gnl|TC-DB|Q9FT96|9.A.61.2.1	Katanin p80 WD40 repeat-containing subunit B1 homologue OS=Arabidopsis thaliana GN=F8L15_120 PE=3 SV=1
WC04684.t1	gnl|TC-DB|Q9FT96|9.A.61.2.1	Katanin p80 WD40 repeat-containing subunit B1 homologue OS=Arabidopsis thaliana GN=F8L15_120 PE=3 SV=1
WC04684.t2	gnl|TC-DB|Q9FT96|9.A.61.2.1	Katanin p80 WD40 repeat-containing subunit B1 homologue OS=Arabidopsis thaliana GN=F8L15_120 PE=3 SV=1
WC04685.t1	gnl|TC-DB|U3IVC3|1.A.14.1.5	Uncharacterized protein OS=Anas platyrhynchos GN=GHITM PE=4 SV=1
WC04686.t1	gnl|TC-DB|P34815|1.F.1.1.3	Putative acetylcholine regulator unc-18 OS=Caenorhabditis elegans GN=unc-18 PE=2 SV=3
WC04687.t1	gnl|TC-DB|K9HYV0|1.A.17.5.17	Uncharacterized protein OS=Agaricus bisporus var. bisporus (strain H97 / ATCC MYA-4626 / FGSC 10389) GN=AGABI2DRAFT_147596 PE=4 SV=1
WC04697.t1	gnl|TC-DB|Q9SYU4|3.A.20.1.2	Peroxisome biogenesis factor 10 OS=Arabidopsis thaliana GN=PEX10 PE=1 SV=1
WC04698.t1	gnl|TC-DB|P38753|3.A.31.1.1	Class E vacuolar protein-sorting machinery protein HSE1 OS=Saccharomyces cerevisiae (strain ATCC 204508 / S288c) OX=559292 GN=HSE1 PE=1 SV=1
WC04699.t1	gnl|TC-DB|P38753|3.A.31.1.1	Class E vacuolar protein-sorting machinery protein HSE1 OS=Saccharomyces cerevisiae (strain ATCC 204508 / S288c) OX=559292 GN=HSE1 PE=1 SV=1
WC04706.t1	gnl|TC-DB|U3IW20|8.A.88.1.3	Uncharacterized protein OS=Anas platyrhynchos GN=ERP44 PE=4 SV=1
WC04707.t1	gnl|TC-DB|G0SB44|1.I.1.1.2	Nucleoporin POM152 OS=Chaetomium thermophilum (strain DSM 1495 / CBS 144.50 / IMI 039719) GN=POM152 PE=3 SV=1
WC04712.t1	gnl|TC-DB|OAA61750.1|8.A.87.1.2	tbc domain protein [Sporothrix insectorum RCEF 264]
WC04714.t1	gnl|TC-DB|G3IME2|9.B.35.1.2	5-hydroxyisourate hydrolase OS=Cricetulus griseus GN=I79_025081 PE=3 SV=1
WC04717.t1	gnl|TC-DB|Q9LP54|3.A.20.1.2	At1g29260 OS=Arabidopsis thaliana GN=At1g29260 PE=2 SV=1
WC04724.t1	gnl|TC-DB|P62158|8.A.82.1.1	Calmodulin OS=Homo sapiens GN=CALM1 PE=1 SV=2
WC04735.t1	gnl|TC-DB|P40445|2.A.1.14.38	Uncharacterized transporter YIL166C OS=Saccharomyces cerevisiae (strain ATCC 204508 / S288c) GN=YIL166C PE=1 SV=1
WC04736.t1	gnl|TC-DB|P40445|2.A.1.14.38	Uncharacterized transporter YIL166C OS=Saccharomyces cerevisiae (strain ATCC 204508 / S288c) GN=YIL166C PE=1 SV=1
WC04744.t1	gnl|TC-DB|P29465|4.D.1.1.12	Chitin synthase 3 OS=Saccharomyces cerevisiae (strain ATCC 204508 / S288c) GN=CHS3 PE=1 SV=3
WC04745.t1	gnl|TC-DB|Q94C95|9.A.15.3.1	Serine/threonine-protein kinase ATG1a OS=Arabidopsis thaliana GN=ATG1A PE=1 SV=1
WC04756.t1	gnl|TC-DB|O00628|3.A.20.1.1	Peroxisomal targeting signal 2 receptor OS=Homo sapiens GN=PEX7 PE=1 SV=1
WC04761.t1	gnl|TC-DB|Q8X0Z3|3.A.1.205.6	ABC transporter - Cryptococcus neoformans (Filobasidiella neoformans).
WC04769.t1	gnl|TC-DB|P53843|3.A.31.1.1	Vacuolar protein sorting-associated protein IST1 OS=Saccharomyces cerevisiae (strain ATCC 204508 / S288c) OX=559292 GN=IST1 PE=1 SV=1
WC04774.t1	gnl|TC-DB|P12931|8.A.23.1.12	Proto-oncogene tyrosine-protein kinase Src OS=Homo sapiens OX=9606 GN=SRC PE=1 SV=3
WC04776.t1	gnl|TC-DB|P32939|9.A.63.1.1	GTP-binding protein YPT7 OS=Saccharomyces cerevisiae (strain ATCC 204508 / S288c) GN=YPT7 PE=1 SV=1
WC04778.t1	gnl|TC-DB|Q8Y433|5.B.14.1.1	Lmo2641 protein OS=Listeria monocytogenes serovar 1/2a (strain ATCC BAA-679 / EGD-e) OX=169963 GN=lmo2641 PE=3 SV=1
WC04789.t1	gnl|TC-DB|P62873|8.A.92.1.1	Guanine nucleotide-binding protein G(I)/G(S)/G(T) subunit beta-1 OS=Homo sapiens GN=GNB1 PE=1 SV=3
WC04795.t1	gnl|TC-DB|Q9ZK21|1.C.82.1.1	50S ribosomal protein L1 - Helicobacter pylori J99 (Campylobacter pylori J99).
WC04811.t1	gnl|TC-DB|F9G0E8|9.B.247.1.4	Uncharacterized protein OS=Fusarium oxysporum (strain Fo5176) GN=FOXB_12130 PE=4 SV=1
WC04812.t1	gnl|TC-DB|P22142|3.D.1.6.2	NADH-ubiquinone oxidoreductase 49 kDa subunit, mitochondrial - Neurospora crassa.
WC04816.t1	gnl|TC-DB|Q10567|9.B.278.1.1	AP-1 complex subunit beta-1 OS=Homo sapiens OX=9606 GN=AP1B1 PE=1 SV=2
WC04817.t1	gnl|TC-DB|B1PXD0|2.A.39.2.4	Cytosine-purine permease OS=Emericella nidulans GN=fcyB PE=2 SV=1
WC04821.t1	gnl|TC-DB|P20142|8.A.32.1.4	Gastricsin OS=Homo sapiens OX=9606 GN=PGC PE=1 SV=1
WC04833.t1	gnl|TC-DB|Q9TW65|8.A.66.1.1	Dystrophin-1 OS=Caenorhabditis elegans GN=dys-1 PE=1 SV=2
WC04839.t1	gnl|TC-DB|Q8J0U9|2.A.1.1.58	Monosaccharide transporter - Aspergillus niger.
WC04850.t1	gnl|TC-DB|P13181|2.A.1.1.6	Galactose transporter (Galactose permease) - Saccharomyces cerevisiae (Baker's yeast).
WC04851.t1	gnl|TC-DB|P13181|2.A.1.1.6	Galactose transporter (Galactose permease) - Saccharomyces cerevisiae (Baker's yeast).
WC04854.t1	gnl|TC-DB|A6ZSQ7|8.A.92.1.3	G protein alpha subunit OS=Saccharomyces cerevisiae (strain YJM789) GN=GPA1 PE=4 SV=1
WC04865.t1	gnl|TC-DB|P20142|8.A.32.1.4	Gastricsin OS=Homo sapiens OX=9606 GN=PGC PE=1 SV=1
WC04866.t1	gnl|TC-DB|Q7X843|8.A.112.1.6	RING-H2 finger protein ATL48 OS=Arabidopsis thaliana OX=3702 GN=ATL48 PE=1 SV=2
WC04879.t1	gnl|TC-DB|C9S8B8|2.A.29.14.10	Calcium-binding mitochondrial carrier protein Aralar1 OS=Verticillium alfalfae (strain VaMs.102 / ATCC MYA-4576 / FGSC 10136) GN=VDBG_00035 PE=3 SV=1
WC04880.t1	gnl|TC-DB|C9S8B8|2.A.29.14.10	Calcium-binding mitochondrial carrier protein Aralar1 OS=Verticillium alfalfae (strain VaMs.102 / ATCC MYA-4576 / FGSC 10136) GN=VDBG_00035 PE=3 SV=1
WC04883.t1	gnl|TC-DB|Q9FT96|9.A.61.2.1	Katanin p80 WD40 repeat-containing subunit B1 homologue OS=Arabidopsis thaliana GN=F8L15_120 PE=3 SV=1
WC04884.t1	gnl|TC-DB|Q9FT96|9.A.61.2.1	Katanin p80 WD40 repeat-containing subunit B1 homologue OS=Arabidopsis thaliana GN=F8L15_120 PE=3 SV=1
WC04907.t1	gnl|TC-DB|Q5W0Z9|8.A.114.1.6	Palmitoyltransferase ZDHHC20 OS=Homo sapiens OX=9606 GN=ZDHHC20 PE=1 SV=1
WC04911.t1	gnl|TC-DB|Q9NTM9|9.B.158.1.1	Copper homeostasis protein cutC homolog OS=Homo sapiens GN=CUTC PE=1 SV=1
WC04921.t1	gnl|TC-DB|Q86TI0|8.A.87.1.4	TBC1 domain family member 1 OS=Homo sapiens GN=TBC1D1 PE=1 SV=2
WC04928.t1	gnl|TC-DB|1002048004|2.A.4.5.2	CDF zinc transporter 2 [Russula atropurpurea]
WC04930.t1	gnl|TC-DB|Q9HC98|1.I.1.1.3	Serine/threonine-protein kinase Nek6 OS=Homo sapiens GN=NEK6 PE=1 SV=2
WC04931.t1	gnl|TC-DB|O43747|9.B.278.1.1	AP-1 complex subunit gamma-1 OS=Homo sapiens OX=9606 GN=AP1G1 PE=1 SV=5
WC04934.t1	gnl|TC-DB|Q9YS30|1.A.53.1.4	Polyprotein OS=Classical swine fever virus PE=4 SV=2
WC04942.t1	gnl|TC-DB|Q14722|8.A.5.1.1	Voltage-gated potassium channel beta-1 subunit (K+ channel beta-1 subunit) (Kv-beta-1) - Homo sapiens (Human).
WC04955.t1	gnl|TC-DB|XP_020500033.1|8.A.104.1.3	serine/threonine-protein kinase SIK3 isoform X2 [Labrus bergylta]
WC04959.t1	gnl|TC-DB|Q7KQK2|3.A.16.1.3	Polyubiquitin OS=Plasmodium falciparum (isolate 3D7) GN=pUB PE=4 SV=1
WC04961.t1	gnl|TC-DB|Q10177|2.A.55.1.4	Manganese transporter pdt1 OS=Schizosaccharomyces pombe (strain 972 / ATCC 24843) GN=pdt1 PE=1 SV=1
WC04963.t1	gnl|TC-DB|P06493|1.I.1.1.3	Cyclin-dependent kinase 1 OS=Homo sapiens GN=CDK1 PE=1 SV=3
WC04967.t1	gnl|TC-DB|P37108|3.A.5.9.1	Signal recognition particle 14 kDa protein (SRP14) (18 kDa ALU RNA binding protein) - Homo sapiens (Human).
WC04978.t1	gnl|TC-DB|G9NVB0|1.A.8.9.18	Uncharacterized protein OS=Hypocrea atroviridis (strain ATCC 20476 / IMI 206040) OX=452589 GN=TRIATDRAFT_39327 PE=3 SV=1
WC04982.t1	gnl|TC-DB|O00159|1.I.1.1.3	Unconventional myosin-Ic OS=Homo sapiens GN=MYO1C PE=1 SV=4
WC04988.t1	gnl|TC-DB|P32332|2.A.29.15.1	MITOCHONDRIAL CARRIER PROTEIN PMT - Saccharomyces cerevisiae (Baker's yeast).
WC04989.t1	gnl|TC-DB|Q8N0W4|8.A.117.1.3	Neuroligin-4, X-linked OS=Homo sapiens OX=9606 GN=NLGN4X PE=1 SV=1
WC04991.t1	gnl|TC-DB|Q9WZ31|1.A.35.3.2	Magnesium transport protein CorA OS=Thermotoga maritima (strain ATCC 43589 / MSB8 / DSM 3109 / JCM 10099) GN=corA PE=1 SV=1
WC05009.t1	gnl|TC-DB|O82567|4.F.1.1.2	Choline/ethanolaminephosphotransferase 1 OS=Arabidopsis thaliana GN=AAPT1 PE=1 SV=1
WC05011.t1	gnl|TC-DB|O95271|1.I.1.1.3	Tankyrase-1 OS=Homo sapiens GN=TNKS PE=1 SV=2
WC05012.t1	gnl|TC-DB|P00427|3.D.4.8.1	Cytochrome c oxidase subunit 6, mitochondrial OS=Saccharomyces cerevisiae (strain ATCC 204508 / S288c) GN=COX6 PE=1 SV=1
WC05013.t1	gnl|TC-DB|Q9Y5S9|3.A.18.1.1	RNA-binding protein 8A - Homo sapiens (Human).
WC05017.t1	gnl|TC-DB|P54646|8.A.104.1.1	5'-AMP-activated protein kinase catalytic subunit alpha-2 OS=Homo sapiens OX=9606 GN=PRKAA2 PE=1 SV=2
WC05024.t1	gnl|TC-DB|Q8IYI6|1.F.2.1.2	Exocyst complex component 8 OS=Homo sapiens GN=EXOC8 PE=1 SV=2
WC05026.t1	gnl|TC-DB|XP_007000960.1|2.A.121.2.10	hypothetical protein TREMEDRAFT_41834 [Tremella mesenterica DSM 1558]
WC05036.t1	gnl|TC-DB|P20142|8.A.32.1.4	Gastricsin OS=Homo sapiens OX=9606 GN=PGC PE=1 SV=1
WC05040.t1	gnl|TC-DB|WP_018128393.1|9.B.238.3.1	hybrid sensor histidine kinase/response regulator [Balneola vulgaris]
WC05047.t1	gnl|TC-DB|Q8WWZ7|3.A.1.211.9	ATP-binding cassette sub-family A member 5 OS=Homo sapiens GN=ABCA5 PE=2 SV=2
WC05060.t1	gnl|TC-DB|Q96P70|1.I.1.1.3	Importin-9 OS=Homo sapiens GN=IPO9 PE=1 SV=3
WC05065.t1	gnl|TC-DB|P06704|1.I.1.1.1	Cell division control protein 31 - Saccharomyces cerevisiae (Baker's yeast).
WC05091.t1	gnl|TC-DB|P29465|4.D.1.1.12	Chitin synthase 3 OS=Saccharomyces cerevisiae (strain ATCC 204508 / S288c) GN=CHS3 PE=1 SV=3
WC05094.t1	gnl|TC-DB|U3IW20|8.A.88.1.3	Uncharacterized protein OS=Anas platyrhynchos GN=ERP44 PE=4 SV=1
WC05096.t1	gnl|TC-DB|Q06681|9.B.198.2.1	Membrane-anchored lipid-binding protein YSP2 OS=Saccharomyces cerevisiae (strain ATCC 204508 / S288c) GN=YSP2 PE=1 SV=1
WC05097.t1	gnl|TC-DB|P05771|8.A.104.1.4	Protein kinase C beta type OS=Homo sapiens OX=9606 GN=PRKCB PE=1 SV=4
WC05101.t1	gnl|TC-DB|WP_144228417.1|4.C.3.1.11	alpha/beta hydrolase fold domain-containing protein [Opitutaceae bacterium 53C-WASEF]
WC05105.t1	gnl|TC-DB|P80874|8.A.5.1.4	General stress protein 69 OS=Bacillus subtilis (strain 168) GN=yhdN PE=1 SV=2
WC05107.t1	gnl|TC-DB|Q8F2Y8|1.A.12.2.2	Glutathione transferase OS=Leptospira interrogans serogroup Icterohaemorrhagiae serovar Lai (strain 56601) GN=gst PE=1 SV=1
WC05110.t1	gnl|TC-DB|Q7SGY8|8.A.52.1.5	Deubiquitination-protection protein dph1 OS=Neurospora crassa (strain ATCC 24698 / 74-OR23-1A / CBS 708.71 / DSM 1257 / FGSC 987) GN=NCU03028 PE=4 SV=2
WC05115.t1	gnl|TC-DB|P80874|8.A.5.1.4	General stress protein 69 OS=Bacillus subtilis (strain 168) GN=yhdN PE=1 SV=2
WC05119.t1	gnl|TC-DB|P80874|8.A.5.1.4	General stress protein 69 OS=Bacillus subtilis (strain 168) GN=yhdN PE=1 SV=2
WC05120.t1	gnl|TC-DB|P32571|3.A.31.1.1	Ubiquitin carboxyl-terminal hydrolase 4 OS=Saccharomyces cerevisiae (strain ATCC 204508 / S288c) OX=559292 GN=DOA4 PE=1 SV=2
WC05123.t1	gnl|TC-DB|P80874|8.A.5.1.4	General stress protein 69 OS=Bacillus subtilis (strain 168) GN=yhdN PE=1 SV=2
WC05126.t1	gnl|TC-DB|P06493|1.I.1.1.3	Cyclin-dependent kinase 1 OS=Homo sapiens GN=CDK1 PE=1 SV=3
WC05127.t1	gnl|TC-DB|Q56584|3.D.5.1.1	Na(+)-translocating NADH-quinone reductase subunit F (EC 1.6.5.-) (Na(+)-translocating NADH-quinone reductase subunit beta) (Na(+)- translocating NQR subunit F) (Na(+)-NQR subunit F) (NQR complex subunit F) (NQR-1 subunit F) - Vibrio
WC05132.t1	gnl|TC-DB|Q9UBV2|3.A.16.1.4	Protein sel-1 homolog 1 OS=Homo sapiens OX=9606 GN=SEL1L PE=1 SV=3
WC05135.t1	gnl|TC-DB|Q94CD5|9.A.15.3.1	Ubiquitin-like modifier-activating enzyme atg7 OS=Arabidopsis thaliana GN=ATG7 PE=1 SV=1
WC11301.t1	gnl|TC-DB|KRY08793.1|8.A.51.1.3	Dipeptidyl peptidase 8 [Trichinella patagoniensis]
WC11304.t1	gnl|TC-DB|P32939|9.A.63.1.1	GTP-binding protein YPT7 OS=Saccharomyces cerevisiae (strain ATCC 204508 / S288c) GN=YPT7 PE=1 SV=1
WC11306.t1	gnl|TC-DB|SLM34092.1|2.A.7.28.12	Prion-inhibition and propagation, HeLo domain [Umbilicaria pustulata]
WC11314.t1	gnl|TC-DB|KRY08793.1|8.A.51.1.3	Dipeptidyl peptidase 8 [Trichinella patagoniensis]
WC11333.t1	gnl|TC-DB|D7UNZ8|9.B.27.1.7	Oxalate transporter OS=Fomitopsis palustris GN=FpOAR PE=2 SV=1
WC11335.t1	gnl|TC-DB|P94400|9.B.10.1.1	Putative metal chaperone yciC OS=Bacillus subtilis GN=yciC PE=2 SV=1
WC11336.t1	gnl|TC-DB|Q010B9|2.A.1.82.2	Synaptic vesicle transporter SVOP and related transporters (Major facilitator superfamily) (ISS) OS=Ostreococcus tauri GN=Ot10g01560 PE=4 SV=1
WC11339.t1	gnl|TC-DB|G0S381|1.I.1.1.2	Nucleoporin AMO1 OS=Chaetomium thermophilum (strain DSM 1495 / CBS 144.50 / IMI 039719) GN=AMO1 PE=3 SV=1
WC11340.t1	gnl|TC-DB|Q9LVA7|1.A.47.4.1	Genomic DNA, chromosome 5, P1 clone:MMI9 (Hypothetical protein) - Arabidopsis thaliana (Mouse-ear cress).
WC11341.t1	gnl|TC-DB|P38753|3.A.31.1.1	Class E vacuolar protein-sorting machinery protein HSE1 OS=Saccharomyces cerevisiae (strain ATCC 204508 / S288c) OX=559292 GN=HSE1 PE=1 SV=1
WC11352.t1	gnl|TC-DB|P35056|3.A.20.1.5	Peroxisomal targeting signal receptor OS=Saccharomyces cerevisiae (strain ATCC 204508 / S288c) GN=PEX5 PE=1 SV=1
WC11360.t1	gnl|TC-DB|Q12412|2.A.92.1.8	Protein PNS1 OS=Saccharomyces cerevisiae (strain ATCC 204508 / S288c) GN=PNS1 PE=1 SV=1
WC11367.t1	gnl|TC-DB|Q86TI0|8.A.87.1.4	TBC1 domain family member 1 OS=Homo sapiens GN=TBC1D1 PE=1 SV=2
WC11373.t1	gnl|TC-DB|WP_018128393.1|9.B.238.3.1	hybrid sensor histidine kinase/response regulator [Balneola vulgaris]
WC11374.t1	gnl|TC-DB|WP_018128393.1|9.B.238.3.1	hybrid sensor histidine kinase/response regulator [Balneola vulgaris]
WC11378.t1	gnl|TC-DB|B6HN82|2.A.1.2.86	Pc21g09220 protein OS=Penicillium chrysogenum (strain ATCC 28089 / DSM 1075 / Wisconsin 54-1255) GN=Pc21g09220 PE=4 SV=1
WC11379.t1	gnl|TC-DB|Q8NKG7|2.A.1.2.77	Multidrug resistant protein OS=Acremonium chrysogenum GN=cefT PE=4 SV=1
WC11382.t1	gnl|TC-DB|P53838|2.A.31.3.2	Hypothetical 65.0 kDa protein in MET2-SEC2 intergenic region - Saccharomyces cerevisiae (Baker's yeast).
WC11383.t1	gnl|TC-DB|Q7MDK6|1.C.57.3.4	RTX (Repeat in toxin) cytotoxin - Vibrio vulnificus (strain YJ016).
WC11392.t1	gnl|TC-DB|N4W0W1|9.B.51.1.4	Pf02656 domain containing protein OS=Colletotrichum orbiculare (strain 104-T / ATCC 96160 / CBS 514.97 / LARS 414 / MAFF 240422) GN=Cob_03224 PE=4 SV=1
WC11398.t1	gnl|TC-DB|A4H1L2|2.A.38.2.5	Potassium transporter - Hebeloma cylindrosporum.
WC11399.t1	gnl|TC-DB|P25515|3.A.2.2.3	VACUOLAR ATP SYNTHASE 16 KDA PROTEOLIPID SUBUNIT (EC 3.6.1.34) - Saccharomyces cerevisiae (Baker's yeast).
WC11412.t1	gnl|TC-DB|A4H1L2|2.A.38.2.5	Potassium transporter - Hebeloma cylindrosporum.
WC11429.t1	gnl|TC-DB|WP_073408278.1|2.A.6.8.3	MMPL family transporter [Flavobacterium johnsoniae]
WC11434.t1	gnl|TC-DB|XP_007269378.1|9.B.316.1.4	hypothetical protein FOMMEDRAFT_159353 [Fomitiporia mediterranea MF3/22]
WC11436.t1	gnl|TC-DB|Q6MFL8|3.D.1.6.2	Putative uncharacterized protein B15B10.020 - Neurospora crassa.
WC11443.t1	gnl|TC-DB|Q9Y5S9|3.A.18.1.1	RNA-binding protein 8A - Homo sapiens (Human).
WC11453.t1	gnl|TC-DB|Q42524|4.C.1.1.7	4-coumarate--CoA ligase 1 - Arabidopsis thaliana (Mouse-ear cress).
WC11458.t1	gnl|TC-DB|G9MIR9|8.A.112.1.2	Uncharacterized protein OS=Hypocrea virens (strain Gv29-8 / FGSC 10586) OX=413071 GN=TRIVIDRAFT_62073 PE=4 SV=1
WC11480.t1	gnl|TC-DB|Q9NXW2|1.P.1.1.1	DnaJ homolog subfamily B member 12 OS=Homo sapiens GN=DNAJB12 PE=1 SV=4
WC11487.t1	gnl|TC-DB|SEP01755.1|1.C.96.1.3	alpha-1,2-mannosidase, putative [Streptomyces rubidus]
WC11489.t1	gnl|TC-DB|Q9LSR8|1.A.87.2.3	L-type lectin-domain containing receptor kinase I.9 OS=Arabidopsis thaliana GN=LECRK19 PE=1 SV=2
WC05138.t1	gnl|TC-DB|P63092|8.A.92.1.1	Guanine nucleotide-binding protein G(s) subunit alpha isoforms short OS=Homo sapiens GN=GNAS PE=1 SV=1
WC05139.t1	gnl|TC-DB|Q5AST3|1.A.16.2.2	Formate/nitrate family transporter (Eurofung) OS=Emericella nidulans (strain FGSC A4 / M139) GN=AN8647.2 PE=4 SV=1
WC05143.t1	gnl|TC-DB|P38011|8.A.92.1.3	Guanine nucleotide-binding protein subunit beta-like protein OS=Saccharomyces cerevisiae (strain ATCC 204508 / S288c) GN=ASC1 PE=1 SV=4
[truncated: 200 more rows]
